# Supplementary material for: Tracing mobility patterns through the 6th-5th millennia BC in the Carpathian Basin with strontium and oxygen stable isotope analyses
Source: PLoS One. 2020 Dec 9;15(12):e0242745. doi: 10.1371/journal.pone.0242745 (PMC7725410; doi:10.1371/journal.pone.0242745)
Supplement: S1 Table — Table A, Description of the samples; Table B, Details on the samples for strontium isotope analyses; Table C, Details on the samples for oxygen stable isotope analyses; Table D, Standards for oxygen stable isotope analyses; Table E, Comparative data for strontium isotope baselines in Hungary; Table F, Comparative data for oxygen isotope baselines at the studies sites. (XLSX) [file pone.0242745.s001.xlsx]

## Sheet: Tab. A_Sample_description
S1 Table, Table A: Description of the samples
Country	Site	Culture/Period	14C (cal 1 σ BC)	14C (cal 2 σ BC)	Grave/ Obj. Nb.	Sample	ID_Sample	Sex	Age categorie	Age	Tooth	87Sr/86Sr	2SD	δ18OP	SD
This study
Hungary	Abony 60. lh.	Tiszapolgár	_	_	8.1	ABO1	ABO_01_A	no data	infant	no data	m2 (75)	0.70936	0.00001	_	_
Hungary	Abony 60. lh.	Tiszapolgár	_	_	8.1	ABO1	ABO_01_B	no data	infant	no data	M1 (36)	0.70937	0.00003	_	_
Hungary	Abony 60. lh.	Tiszapolgár	_	_	8.2	ABO2	ABO_02_A	no data	infant	no data	m2 (65)	0.70935	0.00003	_	_
Hungary	Abony 60. lh.	Tiszapolgár	_	_	8.2	ABO2	ABO_02_B	no data	infant	no data	M1 (?)	0.70940	0.00002	_	_
Hungary	Abony 60. lh.	Szakálhát	_	_	48	ABO5	ABO_05_A	female	adultus	25-30	M1 (46)	0.70939	0.00003	_	_
Hungary	Abony 60. lh.	Szakálhát	_	_	48	ABO5	ABO_05_B	female	adultus	25-30	M2 (47)	0.70959	0.00004	_	_
Hungary	Abony 60. lh.	Szakálhát	_	_	48	ABO5	ABO_05_C	female	adultus	25-30	M3 (48)	0.70944	0.00003	_	_
Hungary	Abony 60. lh.	Szakálhát	_	_	55	ABO6	ABO_06_A	undet.	adolescent	ca. 14	M1 (26)	0.70931	0.00001	_	_
Hungary	Abony 60. lh.	Szakálhát	_	_	55	ABO6	ABO_06_B	undet.	adolescent	ca. 14	M2 (37)	0.70939	0.00001	_	_
Hungary	Abony 60. lh.	Szakálhát	_	_	75	ABO8	ABO_08_A	undet.	infant I	5-6	m2 (65)	0.70929	0.00002	_	_
Hungary	Abony 60. lh.	not neolithic (?)	_	_	77	ABO9	ABO_09_A	male	adultus	35-45	M1 (26)	0.70942	0.00004	_	_
Hungary	Abony 60. lh.	not neolithic (?)	_	_	77	ABO9	ABO_09_B	male	adultus	35-45	M2 (27)	0.70941	0.00003	_	_
Hungary	Abony 60. lh.	not neolithic (?)	_	_	77	ABO9	ABO_09_C	male	adultus	35-45	M3 (28)	0.70950	0.00001	_	_
Hungary	Abony 60. lh.	Szakálhát	_	_	81	ABO10	ABO_10_A	female	adultus	20-30	M1 (26)	0.70926	0.00003	_	_
Hungary	Abony 60. lh.	Szakálhát	_	_	81	ABO10	ABO_10_B	female	adultus	20-30	M2 (47)	0.70940	0.00002	_	_
Hungary	Abony 60. lh.	Szakálhát	_	_	81	ABO10	ABO_10_C	female	adultus	20-30	M3 (38)	0.70929	0.00004	_	_
Hungary	Abony 60. lh.	Szakálhát	_	_	95	ABO11	ABO_11_A	female	maturus	40-50	M1 (46)	0.70939	0.00003	_	_
Hungary	Abony 60. lh.	Szakálhát	_	_	95	ABO11	ABO_11_B	female	maturus	40-50	M2 (47)	0.70922	0.00004	_	_
Hungary	Abony 60. lh.	Szakálhát	_	_	95	ABO11	ABO_11_C	female	maturus	40-50	M3 (38)	0.70935	0.00001	_	_
Hungary	Abony 60. lh.	Szakálhát	_	_	97	ABO12	ABO_12_A	female?	maturus	45-55	M1 (?)	0.70944	0.00001	_	_
Hungary	Abony 60. lh.	Szakálhát	_	_	97	ABO12	ABO_12_B	female?	maturus	45-55	M2 (27)	0.70942	0.00003	_	_
Hungary	Abony 60. lh.	Szakálhát	_	_	97	ABO12	ABO_12_C	female?	maturus	45-55	M3 (?)	0.70962	0.00003	_	_
Hungary	Abony 60. lh.	Szakálhát	_	_	111	ABO13	ABO_13_A	female?	adultus	35-45	m1 (45)	0.70950	0.00003	_	_
Hungary	Abony 60. lh.	Szakálhát	_	_	111	ABO13	ABO_13_B	female?	adultus	35-45	M2 (27)	0.70950	0.00002	_	_
Hungary	Abony 60. lh.	Szakálhát	_	_	111	ABO13	ABO_13_C	female?	adultus	35-45	M3 (28)	0.70951	0.00002	_	_
Hungary	Abony 60. lh.	Szakálhát	_	_	121	ABO15	ABO_15_A	undet.	infant II	6-8	m2 (75)	0.70944	0.00001	_	_
Hungary	Abony 60. lh.	Szakálhát	_	_	121	ABO15	ABO_15_B	undet.	infant II	6-8	M1 (36)	0.70954	0.00003	_	_
Hungary	Abony 60. lh.	Szakálhát	_	_	122	ABO16	ABO_16_A	undet.	adultus	25-45	M1 (46)	0.70955	0.00002	_	_
Hungary	Abony 60. lh.	Szakálhát	_	_	122	ABO16	ABO_16_B	undet.	adultus	25-45	M2 (47)	0.70956	0.00002	_	_
Hungary	Abony 60. lh.	Szakálhát	_	_	122	ABO16	ABO_16_C	undet.	adultus	25-45	M3 (48)	0.70961	0.00004	_	_
Hungary	Abony 60. lh.	Szakálhát	_	_	135	ABO17	ABO_17_A	female?	adolescent	16-18	M1 (36)	0.70925	0.00003	_	_
Hungary	Abony 60. lh.	Szakálhát	_	_	135	ABO17	ABO_17_B	female?	adolescent	16-18	M2 (37)	0.70933	0.00004	_	_
Hungary	Abony 60. lh.	not neolithic (?)	_	_	148	ABO18	ABO_18_A	male	adultus	35-45	C (?)	0.70961	0.00001	_	_
Hungary	Abony 60. lh.	Szakálhát	_	_	149	ABO19	ABO_19_A	female?	maturus	40-59	M3 (38)	0.70984	0.00004	_	_
Hungary	Abony 60. lh.	not neolithic (?)	_	_	162	ABO20	ABO_20_A	undet.	infant I	5-8	m1 (64)	0.70929	0.00001	_	_
Hungary	Alsónyék elkerülő 2. lh.	Sopot	4940-4840	5000-4800	210	ALE1	ALE_01_A	male	adultus	35-45	M1 (?)	0.71083	0.00003	16.12	0.2
Hungary	Alsónyék elkerülő 2. lh.	Sopot	_	_	214.B	ALE2	ALE 2B	female	adultus	25-30	M3 (28)	_	_	15.36	0.3
Hungary	Alsónyék elkerülő 2. lh.	Sopot	_	_	214.B	ALE2	ALE 2C	female	adultus	25-30	M1 (26)	_	_	16.56	0.2
Hungary	Alsónyék elkerülő 2. lh.	Sopot	_	_	214.B	ALE2	ALE_02_D	female	adultus	25-30	no data	0.70948	0.00004	_	_
Hungary	Alsónyék elkerülő 2. lh.	Sopot	4990-4850	5020-4830	220.B	ALE3	ALE 3A	female	adolescent	16-18	M1 (36)	_	_	18.30	0.2
Hungary	Alsónyék elkerülő 2. lh.	Sopot	4990-4850	5020-4830	220.B	ALE3	ALE_03_B	female	adolescent	16-18	M2 (37)	0.70929	0.00004	_	_
Hungary	Alsónyék elkerülő 2. lh.	Sopot	_	_	220.A	ALE4	ALE_04_B	male	adultus	35-45	M2 (37)	0.70898	0.00003	_	_
Hungary	Alsónyék elkerülő 2. lh.	Sopot	_	_	220.A	ALE4	ALE_04_C	male	adultus	35-45	C (23)	0.70905	0.00001	_	_
Hungary	Alsónyék elkerülő 2. lh.	Sopot	_	_	240	ALE5	ALE 5A	male	adultus	25-35	M1 (46)	_	_	15.99	0.1
Hungary	Alsónyék elkerülő 2. lh.	Sopot	_	_	240	ALE5	ALE_05_B	male	adultus	25-35	M3 (48)	0.70928	0.00005	16.94	0.0
Hungary	Alsónyék elkerülő 2. lh.	Sopot	_	_	282	ALE7	ALE 7A	undet.	infant II	13-14	M1 (46)	_	_	17.34	0.2
Hungary	Alsónyék elkerülő 2. lh.	Sopot	_	_	283	ALE8	ALE_08_A	female	adultus	30-40	M1 (16)	0.70903	0.00002	16.78	0.1
Hungary	Alsónyék elkerülő 2. lh.	Sopot	_	_	283	ALE8	ALE 8B	female	adultus	30-40	M3 (18)	_	_	15.45	0.3
Hungary	Alsónyék elkerülő 2. lh.	Sopot	_	_	372	ALE9	ALE 9A	female	adolescent	18-20	M1 (46)	_	_	18.20	0.1
Hungary	Alsónyék elkerülő 2. lh.	Sopot	_	_	372	ALE9	ALE 9B	female	adolescent	18-20	M3 (38)	_	_	17.24	0.0
Hungary	Alsónyék elkerülő 2. lh.	Sopot	_	_	373	ALE10	ALE_10_A	female	adultus	25-35	M1 (46)	0.70944	0.00005	17.21	0.3
Hungary	Alsónyék elkerülő 2. lh.	Sopot	_	_	373	ALE10	ALE_10_B	female	adultus	25-35	M3 (48)	0.70948	0.00003	16.23	0.0
Hungary	Alsónyék elkerülő 2. lh.	Sopot	4940-4830	4970-4790	396	ALE11	ALE 11 A	undet.	infant II	ca. 7	M1 (16)	_	_	17.44	0.2
Hungary	Alsónyék elkerülő 2. lh.	Sopot	4940-4830	4970-4790	396	ALE11	ALE_11_B	undet.	infant II	ca. 7	M2 (17)	0.70934	0.00003	_	_
Hungary	Alsónyék elkerülő 2. lh.	Sopot	_	_	432	ALE12	ALE 12A	female	adultus	25-35	M1 (36)	_	_	17.38	0.1
Hungary	Alsónyék elkerülő 2. lh.	Sopot	_	_	432	ALE12	ALE 12B	female	adultus	25-35	M3 (38)	_	_	16.12	0.2
Hungary	Alsónyék elkerülő 2. lh.	Sopot	_	_	432	ALE12	ALE 12C	female	adultus	25-35	no data	_	_	17.40	0.0
Hungary	Alsónyék elkerülő 2. lh.	Sopot or Lengyel	2140-2020	2200-1970	449	ALE13	ALE 13A	female	adultus	21-24	M1 (26)	_	_	18.64	0.1
Hungary	Alsónyék elkerülő 2. lh.	Sopot or Lengyel	2140-2020	2200-1970	449	ALE13	ALE_13_B	female	adultus	21-24	M2 (27)	0.70954	0.00001	_	_
Hungary	Alsónyék elkerülő 2. lh.	Sopot	5000-4910	5030-4840	463	ALE14	ALE_14_A	male (genetic.)	infant I	ca.6	m1 (84)	0.70930	0.00001	_	_
Hungary	Alsónyék elkerülő 2. lh.	Sopot	_	_	464	ALE15	ALE_15_B	male	maturus	40-45	M3 (38)	0.70897	0.00002	15.25	0.2
Hungary	Alsónyék elkerülő 2. lh.	Sopot	_	_	470	ALE16	ALE 16B	male	adultus	35-45	M3 (38)	_	_	16.37	0.2
Hungary	Alsónyék elkerülő 2. lh.	Sopot	_	_	470	ALE16	ALE_16_D	male	adultus	35-45	M1 (36)	0.70900	0.00001	16.31	0.2
Hungary	Alsónyék elkerülő 2. lh.	Sopot	4850-4740	4910-4720	471	ALE17	ALE 17A	undet.	infant II	ca. 13	M1 (26)	_	_	16.54	0.1
Hungary	Alsónyék elkerülő 2. lh.	Sopot	4850-4740	4910-4720	471	ALE17	ALE_17_B	undet.	infant II	ca. 13	M3 (38)	0.70999	0.00002	_	_
Hungary	Alsónyék elkerülő 2. lh.	Sopot	_	_	475	ALE18	ALE_18_B	undet.	infant II- adolescent	14-15	M2 (47)	0.70926	0.00003	16.40	0.1
Hungary	Alsónyék elkerülő 2. lh.	Sopot	_	_	476	ALE19	ALE 19A	undet.	adolescent	18-20	M1 (36)	_	_	17.65	0.2
Hungary	Balatonszemes Bagódomb	TLBK	_	_	57/69	BAB1	BAB_01_A	undet.	infant II	9-10	m2 (85)	0.70937	0.00005	_	_
Hungary	Balatonszemes Bagódomb	TLBK	_	_	57/69	BAB1	BAB_01_B	undet.	infant II	9-10	M1 (26)	0.70921	0.00003	_	_
Hungary	Balatonszemes Bagódomb	TLBK	_	_	74/89	BAB2	BAB_02_A	female	maturus	30-60	M3 (?)	0.70895	0.00002	_	_
Hungary	Balatonszemes Bagódomb	TLBK	_	_	314/305	BAB3	BAB_03_A	female	maturus	40-46	M1/M2 (16/17)	0.70942	0.00001	_	_
Hungary	Balatonszemes Bagódomb	TLBK	_	_	314/305	BAB3	BAB_03_B	female	maturus	40-46	M3 (38)	0.70947	0.00002	_	_
Hungary	Balatonszemes Bagódomb	Hungarian Conquest Period	_	608-684 cal AD	324/504	BAB4	BAB_04_A	undet.	infant II	9-10	M1 (36/46)	0.70990	0.00004	_	_
Hungary	Balatonszemes Bagódomb	Hungarian Conquest Period	_	575-665 cal AD	410/604	BAB5	BAB_05_A	male	adultus	34-40	PM1 (24)	0.70972	0.00002	_	_
Hungary	Balatonszemes Bagódomb	Hungarian Conquest Period	_	575-665 cal AD	410/604	BAB5	BAB_05_B	male	adultus	34-40	M3 (38)	0.70947	0.00003	_	_
Hungary	Balatonszemes Bagódomb	TLBK	_	_	420/623	BAB6	BAB_06_A	undet.	infant II	12-13	M1 (16)	0.70919	0.00004	_	_
Hungary	Bátaszék-Lajvér	Lengyel II	_	_	26	BAL1	BAL_01_A	female	adultus	20-25	M1 (36)	0.70987	0.00004	16.33	0.3
Hungary	Bátaszék-Lajvér	Lengyel II	_	_	26	BAL1	BAL_01_B	female	adultus	20-25	P2 (35)	0.70983	0.00006	16.49	0.4
Hungary	Bátaszék-Lajvér	Lengyel II	_	_	27	BAL2	BAL_02_A	female?	adultus	35-45	M1 (46)	0.71023	0.00006	16.93	0.1
Hungary	Bátaszék-Lajvér	Lengyel II	_	_	35	BAL3	BAL_03_A	male	maturus	40-59	M1 (46)	0.71004	0.00001	16.39	0.3
Hungary	Bátaszék-Lajvér	Lengyel II	_	_	35	BAL3	BAL_03_B	male	maturus	40-59	M2 (47)	0.70999	0.00002	_	_
Hungary	Bátaszék-Lajvér	Lengyel II	_	_	36	BAL4	BAL_04_A	female?	adolescent	18-20	M1 (46)	0.70970	0.00004	17.03	0.1
Hungary	Bátaszék-Lajvér	Lengyel II	_	_	36	BAL4	BAL_04_B	female?	adolescent	18-20	M3 (48)	0.70961	0.00006	16.07	0.2
Hungary	Bátaszék-Lajvér	Lengyel II	_	_	38	BAL5	BAL_05_A	male	adultus	30-40	M1 (46)	0.70964	0.00004	16.87	0.3
Hungary	Bátaszék-Lajvér	Lengyel II	_	_	38	BAL5	BAL_05_B	male	adultus	30-40	M3 (48)	0.70958	0.00005	15.91	0.2
Hungary	Bátaszék-Lajvér	Lengyel II	_	_	39	BAL6	BAL_06_A	male?	adultus	35-45	M1 (46)	0.70977	0.00003	16.95	0.1
Hungary	Bátaszék-Lajvér	Lengyel II	_	_	39	BAL6	BAL_06_B	male?	adultus	35-45	M2 (47)	0.70986	0.00003	_	_
Hungary	Bátaszék-Lajvér	Lengyel II	_	_	40	BAL7	BAL_07_A	male	adultus	25-30	M1 (36)	0.70997	0.00002	17.84	0.1
Hungary	Bátaszék-Lajvér	Lengyel II	_	_	40	BAL7	BAL_07_B	male	adultus	25-30	M3 (38)	0.70986	0.00005	16.51	0.0
Hungary	Bátaszék-Lajvér	Lengyel II	_	_	49	BAL8	BAL_08_A	undet.	infant I	6-7	m2 (85)	0.70999	0.00003	17.04	0.1
Hungary	Bátaszék-Lajvér	Lengyel II	_	_	49	BAL8	BAL_08_B	undet.	infant I	6-7	M1 (46)	0.70990	0.00003	_	_
Hungary	Bátaszék-Lajvér	Lengyel II	_	_	65	BAL9	BAL_09_A	male	maturus	40-59	M1 (36)	0.70968	0.00001	16.55	0.0
Hungary	Bátaszék-Lajvér	Lengyel II	_	_	66	BAL10	BAL_10_A	male	adultus	25-35	M1 (36)	0.70994	0.00004	16.07	0.1
Hungary	Bátaszék-Lajvér	Lengyel II	_	_	66	BAL10	BAL_10_B	male	adultus	25-35	M2 (37)	0.70983	0.00003	_	_
Hungary	Bátaszék-Lajvér	Lengyel II	_	_	68	BAL11	BAL_11_A	undet.	adolescent	17-18	M1 (36)	0.70990	0.00004	16.85	0.0
Hungary	Bátaszék-Lajvér	Lengyel II	_	_	68	BAL11	BAL_11_B	undet.	adolescent	17-18	M2 (37)	0.70997	0.00004	_	_
Hungary	Bátaszék-Lajvér	Lengyel II	_	_	69	BAL12	BAL_12_A	male	adultus	30-40	M1 (46)	0.71008	0.00005	16.53	0.2
Hungary	Bátaszék-Lajvér	Lengyel II	_	_	69	BAL12	BAL_12_B	male	adultus	30-40	M3 (48)	0.71012	0.00001	_	_
Hungary	Bátaszék-Lajvér	Lengyel II	_	_	71	BAL13	BAL_13_A	male?	adultus	25-35	C (?)	0.70997	0.00002	_	_
Hungary	Bátaszék-Lajvér	Lengyel II	_	_	72	BAL14	BAL_14_A	female	adultus	30-40	M1 (46)	0.71001	0.00002	16.51	0.2
Hungary	Bátaszék-Lajvér	Lengyel II	_	_	72	BAL14	BAL_14_B	female	adultus	30-40	M3 (48)	0.70942	0.00005	17.67	0.1
Hungary	Bátaszék-Lajvér	Lengyel II	_	_	76	BAL15	BAL_15_A	undet.	adultus	35-45	M1 (46)	0.70972	0.00006	16.45	0.3
Hungary	Bátaszék-Lajvér	Lengyel II	_	_	76	BAL15	BAL_15_B	undet.	adultus	35-45	M2 (47)	0.70993	0.00001	_	_
Hungary	Bátaszék-Lajvér	Lengyel II	_	_	76	BAL16	BAL_16_A	female	adultus	25-35	M1 (46)	0.70957	0.00005	16.67	0.3
Hungary	Bátaszék-Lajvér	Lengyel II	_	_	89	BAL16	BAL_16_B	female	adultus	25-35	M3 (48)	0.70948	0.00003	16.75	0.0
Hungary	Bátaszék-Lajvér	Lengyel II	_	_	34	BAL18	BAL_18_A	male?	adultus	25-35	M2/3 (47/48)	0.71002	0.00005	16.99	0.2
Hungary	Bátaszék-Lajvér	Lengyel II	_	_	41	BAL19	BAL_19_A	male?	maturus	40-59	M1 (36)	0.70955	0.00005	16.29	0.1
Hungary	Bátaszék-Lajvér	Lengyel II	_	_	50	BAL21	BAL_21_A	female?	adultus	35-45	M1 (16)	0.70990	0.00001	17.08	0.0
Hungary	Bátaszék-Lajvér	Lengyel II	_	_	50	BAL21	BAL_21_B	female?	adultus	35-45	M3 (18)	0.70980	0.00003	16.13	0.1
Hungary	Bátaszék-Lajvér	Lengyel II	_	_	51	BAL22	BAL_22_A	female	adultus	30-40	M1 (26)	0.70969	0.00001	16.57	0.4
Hungary	Bátaszék-Lajvér	Lengyel II	_	_	51	BAL22	BAL_22_B	female	adultus	30-40	M3 (Maxilla)	0.70969	0.00001	_	_
Hungary	Bátaszék-Lajvér	?	_	_	52	BAL23	BAL_23_A	undet.	adultus	30-50	M?	0.70970	0.00002	_	_
Hungary	Bátaszék-Lajvér	Lengyel II	_	_	70	BAL24	BAL_24_A	female	adultus	35-45	M1 (26)	0.70956	0.00001	16.31	0.1
Hungary	Bátaszék-Lajvér	Lengyel II	_	_	70	BAL24	BAL_24_B	female	adultus	35-45	M3 (38)	0.70964	0.00003	16.07	0.3
Hungary	Bátaszék-Lajvér	Lengyel II	5203-4984	5208-4948	93	BAL25	BAL_25_A	male	maturus	45-55	M? (?)	0.70931	0.00003	_	_
Hungary	Bátaszék-Mérnöki telep	Starčevo	5620-5559	5629-5528	688	BAM1	BAM 1B	female	adultus	23-27	M1 (16)	_	_	14.83	0.5
Hungary	Bátaszék-Mérnöki telep	Starčevo	5761-5677	5804-5665	721	BAM2	BAM_02_B	female	adultus	30-40	M3 (18)	0.70938	0.00003	16.05	0.3
Hungary	Bátaszék-Mérnöki telep	Starčevo	5761-5677	5804-5665	721	BAM2	BAM 2C	female	adultus	30-40	M1 (46)	_	_	17.10	0.2
Hungary	Bátaszék-Mérnöki telep	Starčevo	5629-5565	5641-5546	745	BAM4	BAM_04_A	male (genetic.)	adultus	35-45	M1 (36)	0.70955	0.00002	16.59	0.2
Hungary	Bátaszék-Mérnöki telep	Starčevo	5629-5565	5641-5546	745	BAM4	BAM_04_B	male (genetic.)	adultus	35-45	M3 (38)	0.70989	0.00004	15.56	0.0
Hungary	Bátaszék-Mérnöki telep	Starčevo	5542-5484	5611-5478	746	BAM5	BAM_05_A	undet.	infant II	9-11	M1 (36)	0.70924	0.00006	16.75	0.0
Hungary	Bátaszék-Mérnöki telep	Starčevo	5630-5561	5656-5530	775	BAM6	BAM 6B	undet.	infant II	8-10	M2 (27)	_	_	16.13	0.2
Hungary	Bátaszék-Mérnöki telep	Starčevo	5623-5560	5633-5531	797	BAM8	BAM_08_A	female	adultus	35-45	M1 (36)	0.71072	0.00004	_	_
Hungary	Bátaszék-Mérnöki telep	Starčevo	5623-5560	5633-5531	797	BAM8	BAM_08_B	female	adultus	35-45	M2/3 (17/18)	0.71067	0.00003	14.64	0.2
Hungary	Bátaszék-Mérnöki telep	Starčevo	_	_	1362	BAM10	BAM_10_A	female	adultus	30-40	M1 (46)	0.71059	0.00004	15.65	0.5
Hungary	Bátaszék-Mérnöki telep	Starčevo	_	_	1362	BAM10	BAM_10_B	female	adultus	30-40	M2 (47)	0.71049	0.00002	14.41	0.2
Hungary	Bátaszék-Mérnöki telep	Starčevo	5623-5562	5631-5541	1372	BAM11	BAM_11_A	male	adultus	35-45	M1 (46)	0.70991	0.00001	15.72	0.3
Hungary	Bátaszék-Mérnöki telep	Starčevo	5623-5562	5631-5541	1372	BAM11	BAM_11_B	male	adultus	35-45	M3 (48)	0.70960	0.00008	16.56	0.2
Hungary	Bátaszék-Mérnöki telep	Starčevo	5657-5569	5704-5556	1435	BAM13	BAM_13_A	undet.	infant II	8-9	M1 (16)	0.70960	0.00004	17.27	0.3
Hungary	Bátaszék-Mérnöki telep	Starčevo	_	_	1449	BAM15	BAM_15_A	female?	adolescent	17-18	M1 (46)	0.70978	0.00006	17.51	0.1
Hungary	Bátaszék-Mérnöki telep	Starčevo	_	_	1449	BAM15	BAM 15B	female?	adolescent	17-18	M2 (47)	_	_	16.72	0.3
Hungary	Bátaszék-Mérnöki telep	Starčevo	_	_	1449	BAM15	BAM 15 C	female?	adolescent	17-18	M3 (28)	_	_	17.45	0.1
Hungary	Bátaszék-Mérnöki telep	Starčevo	_	_	1461	BAM16	BAM_16_A	male	maturus	45-55	M1/2	0.70928	0.00004	15.72	0.1
Hungary	Bátaszék-Mérnöki telep	Starčevo	_	_	1461	BAM16	BAM_16_B	male	maturus	45-55	M3 (28)	0.70960	0.00008	13.33	0.3
Hungary	Bátaszék-Mérnöki telep	Starčevo	5773-5710	5832-5667	1483	BAM17	BAM_17_A	male (genetic.)	infant II	7-8	M1 (36)	0.70931	0.00004	16.99	0.2
Hungary	Bátaszék-Mérnöki telep	Starčevo	_	_	1495	BAM18	BAM_18_A	female	adultus	23-30	M1 (36)	0.70967	0.00006	16.08	0.0
Hungary	Bátaszék-Mérnöki telep	Starčevo	_	_	1495	BAM18	BAM 18 B	female	adultus	23-30	M3 (38)	_	_	15.36	0.2
Hungary	Bátaszék-Mérnöki telep	Starčevo	_	_	1513	BAM19	BAM_19_A	undet.	infant II	10-12	M1 (26)	0.70952	0.00004	15.86	0.2
Hungary	Bátaszék-Mérnöki telep	Starčevo	_	_	1513	BAM19	BAM 19 B	undet.	infant II	10-12	M2 (37)	_	_	15.36	0.2
Hungary	Bátaszék-Mérnöki telep	Starčevo	_	_	1516	BAM20	BAM_20_A	female	adultus	23-27	M1 (46)	0.70955	0.00006	15.22	0.2
Hungary	Bátaszék-Mérnöki telep	Starčevo	_	_	1516	BAM20	BAM_20_B	female	adultus	23-27	M3 (48)	0.70961	0.0001	13.71	0.2
Hungary	Bátaszék-Mérnöki telep	Starčevo	_	_	1531	BAM24	BAM_24_B	female	maturus	40-50	M3 (48)	0.70907	0.00003	15.54	0.3
Hungary	Bátaszék-Mérnöki telep	Starčevo	5656-5564	5702-5535	1532	BAM25	BAM_25_A	male (genetic.)	adultus	20-30	M1 (46)	0.70946	0.00005	_	_
Hungary	Bátaszék-Mérnöki telep	Starčevo	5656-5564	5702-5535	1532	BAM25	BAM_25_B	male (genetic.)	adultus	20-30	M3 (48)	0.70902	0.00001	15.59	0.2
Hungary	Bátaszék-Mérnöki telep	Starčevo	5771-5675	5836-5662	1533	BAM26	BAM_26_B	male	adultus	35-45	M3 (48)	0.70909	0.00005	16.28	0.2
Hungary	Berettyóújfalu-nagy-Bócs dűlő	Körös?/Esztár?	5622-5560	5631-5531	368	BENA1	BENA_01_A	no data	no data	no data	M1 (46)	0.71068	0.00001	15.59	0.1
Hungary	Berettyóújfalu-nagy-Bócs dűlő	Körös?/Esztár?	5622-5560	5631-5531	368	BENA1	BENA_01_B	no data	no data	no data	M3 (48)	0.71118	0.00005	15.61	0.1
Hungary	Berettyóújfalu-nagy-Bócs dűlő	Esztár	5480-5384	5483-5375	369	BENA2	BENA 2A	male	maturus	44-53	M1 (46)	_	_	16.47	0.1
Hungary	Berettyóújfalu-nagy-Bócs dűlő	Esztár	5480-5384	5483-5375	369	BENA2	BENA_02_B	male	maturus	44-53	M3 (48)	0.71003	0.00001	15.63	0.1
Hungary	Berettyóújfalu-nagy-Bócs dűlő	Körös	5517-5479	5555-5473	369	BENA3	BENA_03_A	undet.	infant I	6-7	m2 (85)	0.71141	0.00004	15.48	0.3
Hungary	Berettyóújfalu-nagy-Bócs dűlő	Hungarian Conquest Period	830-950 cal AD	782-967 cal AD	419	BENA4	BENA_04_A	male	adolescent	18-24	M1 (16)	0.70865	0.00001	16.09	0.1
Hungary	Berettyóújfalu-nagy-Bócs dűlő	Hungarian Conquest Period	830-950 cal AD	782-967 cal AD	419	BENA4	BENA_04_B	male	adolescent	18-24	M2 (37)	0.70875	0.00004	_	_
Hungary	Berettyóújfalu-nagy-Bócs dűlő	Esztár	_	_	420	BENA5	BENA_05_A	male	adultus	23-39	M1 (36/46)	0.71014	0.00002	16.33	0.0
Hungary	Berettyóújfalu-nagy-Bócs dűlő	Esztár	_	_	427	BENA6	BENA_06_A	female	adolescent	14-15	M1 (26)	0.71033	0.00001	17.71	0.0
Hungary	Berettyóújfalu-nagy-Bócs dűlő	Esztár	_	_	427	BENA6	BENA 6B	female	adolescent	14-15	M3 (48)	_	_	15.45	0.1
Hungary	Berettyóújfalu-nagy-Bócs dűlő	Esztár	_	_	476	BENA7	BENA_07_A	undet.	infant II	12-14	M1 (16)	0.71001	0.00006	16.58	0.2
Hungary	Berettyóújfalu-nagy-Bócs dűlő	Esztár	_	_	476	BENA7	BENA 7 B	undet.	infant II	12-14	M3 (28)	_	_	16.03	0.2
Hungary	Berettyóújfalu-nagy-Bócs dűlő	Esztár	_	_	540	BENA8	BENA 8A	female	adultus	32-38	M1 (?)	_	_	16.36	0.2
Hungary	Berettyóújfalu-nagy-Bócs dűlő	Esztár	_	_	540	BENA8	BENA_08_B	female	adultus	32-38	M3 (38/48)	0.71068	0.00002	_	_
Hungary	Berettyóújfalu-nagy-Bócs dűlő	Körös	_	_	2146	BENA10	BENA_10_A	female	maturus	no data	M (?)	0.71111	0.00001	_	_
Hungary	Berettyóújfalu-nagy-Bócs dűlő	Körös	_	_	998	BENA11	BENA_11_B	female	adolescent	15-16	no data	0.71006	0.00001	_	_
Hungary	Bicske Galagonyás	Sopot	_	_	1	BICS1	BICS_01_A	male	maturus	41-15	M2 (37)	0.70931	0.00005	_	_
Hungary	Bicske Galagonyás	Sopot	_	_	1	BICS1	BICS_01_B	male	maturus	41-45	M3 (38)	0.70941	0.00002	_	_
Hungary	Bicske Galagonyás	Sopot	_	_	2	BICS2	BICS_02_A	male	maturus	44-50	M1 (36)	0.70939	0.00001	_	_
Hungary	Bicske Galagonyás	Sopot	_	_	2	BICS2	BICS_02_B	male	maturus	44-50	M3 (38)	0.70900	0.00003	_	_
Hungary	Bicske Galagonyás	Sopot	_	_	2	BICS2	BICS_02_C	male	maturus	44-50	M1 (46)	0.70960	0.00004	_	_
Hungary	Bicske Galagonyás	Sopot	_	_	3	BICS3	BICS_03_A	male	maturus	42-48	M2 (17)	0.70926	0.00005	_	_
Hungary	Bicske Galagonyás	Sopot	_	_	3	BICS3	BICS_03_C	male	maturus	42-48	M3 (18)	0.70937	0.00004	_	_
Hungary	Bicske Galagonyás	Hungarian Conquest Period	434-585 cal AD	428AD - 604 cal AD	4	BICS4	BICS_04_A	male	maturus	52-58	M2 (47)	0.71002	0.00005	_	_
Hungary	Bicske Galagonyás	Sopot	_	_	1959/1	BICS5	BICS_05_A	male	infant II	11-12	M1 (16)	0.71384	0.00001	_	_
Hungary	Bicske Galagonyás	Sopot	_	_	1959/1	BICS5	BICS_05_B	male	infant II	11-12	M3 (18)	0.71380	0.00002	_	_
Hungary	Borjád Kenderföldek	Lengyel I-II (?)	_	_	3	BORK1	BORK_01_A	female	adultus	no data	M1 (46)	0.70947	0.00005	_	_
Hungary	Borjád Kenderföldek	Lengyel I-II (?)	_	_	3	BORK1	BORK_01_B	female	adultus	no data	M3 (48)	0.70940	0.00002	_	_
Hungary	Bölcske Gyürüsvölgy M3-TO 14. lh.	TLBK - Zseliz	_	_	41	BÖVÖ1	BÖVÖ_01_A	female (genetic.)	no data	no data	M2 (17)	0.70932	0.00003	15.32	0.3
Hungary	Bölcske Gyürüsvölgy M3-TO 14. lh.	TLBK - Zseliz	_	_	41	BÖVÖ1	BÖVÖ_01_B	female (genetic.)	no data	no data	M3 (?)	0.70931	0.00001	15.59	0.1
Hungary	Bölcske Gyürüsvölgy M3-TO 14. lh.	TLBK - Zseliz	_	_	62	BÖVÖ2	BÖVÖ_02_A	no data	no data	no data	M1 (26)	0.70931	0.00005	16.13	0.3
Hungary	Bölcske Gyürüsvölgy M3-TO 14. lh.	TLBK - Zseliz	_	_	62	BÖVÖ2	BÖVÖ_02_B	no data	no data	no data	M3 (38)	0.70929	0.00002	15.68	0.1
Hungary	Bölcske Gyürüsvölgy M3-TO 14. lh.	TLBK - Zseliz	_	_	63	BÖVÖ3	BÖVÖ_03_A	no data	no data	no data	M1 (36)	0.71001	0.00004	16.56	0.0
Hungary	Bölcske Gyürüsvölgy M3-TO 14. lh.	TLBK - Zseliz	_	_	63	BÖVÖ3	BÖVÖ_03_B	no data	no data	no data	M3 (Mandibula)	0.71009	0.00003	16.48	0.2
Hungary	Bölcske Gyürüsvölgy M3-TO 14. lh.	TLBK - Zseliz	_	_	116	BÖVÖ4	BÖVÖ_04_A	no data	no data	no data	M1 (46)	0.70937	0.00003	16.80	0.1
Hungary	Bölcske Gyürüsvölgy M3-TO 14. lh.	TLBK - Zseliz	_	_	162	BÖVÖ5	BÖVÖ_05_A	no data	no data	no data	M1 (36)	0.70937	0.00002	17.48	0.1
Hungary	Bölcske Gyürüsvölgy M3-TO 14. lh.	TLBK - Zseliz	_	_	162	BÖVÖ5	BÖVÖ_05_B	no data	no data	no data	M3 (?)	0.70938	0.00003	16.14	0.3
Hungary	Budakeszi 8. lh. Szőlőskert-Tangazdaság	TLBK	_	_	87	BUD1	BUD_01_A	female	adultus	24-27	M1 (36)	0.70926	0.00003	16.70	0.2
Hungary	Budakeszi 8. lh. Szőlőskert-Tangazdaság	TLBK	_	_	87	BUD1	BUD_01_B	female	adultus	24-27	M3 (28)	0.70890	0.00003	_	_
Hungary	Budakeszi 8. lh. Szőlőskert-Tangazdaság	TLBK	5207-5068	5213-5048	199	BUD2	BUD_02_A	female	adultus	25-30	M1 (36)	0.70864	0.00003	15.72	0.1
Hungary	Budakeszi 8. lh. Szőlőskert-Tangazdaság	TLBK	5207-5068	5213-5048	199	BUD2	BUD_02_B	female	adultus	25-30	M3 (38)	0.70926	0.00005	14.49	0.0
Hungary	Budakeszi 8. lh. Szőlőskert-Tangazdaság	TLBK	5207-5066	5213-5046	201	BUD3	BUD_03_A	male	adultus	23-25	M1 (26)	0.70929	0.00001	14.85	0.3
Hungary	Budakeszi 8. lh. Szőlőskert-Tangazdaság	TLBK	5207-5066	5213-5046	201	BUD3	BUD_03_B	male	adultus	23-25	M3 (28)	0.70906	0.00004	15.46	0.1
Hungary	Budakeszi 8. lh. Szőlőskert-Tangazdaság	TLBK	_	_	290	BUD4	BUD_04_A	male	adultus	25-25	M1 (26)	0.70888	0.00006	16.23	0.0
Hungary	Budakeszi 8. lh. Szőlőskert-Tangazdaság	TLBK	_	_	290	BUD4	BUD_04_B	male	adultus	25-25	M3 (28)	0.70887	0.00001	15.29	0.1
Hungary	Budakeszi 8. lh. Szőlőskert-Tangazdaság	TLBK	_	_	388	BUD7	BUD_07_A	undet.	adolescent	16-17	M1 (26)	0.70946	0.00003	16.07	0.1
Hungary	Budakeszi 8. lh. Szőlőskert-Tangazdaság	TLBK	_	_	388	BUD7	BUD_07_B	undet.	adolescent	16-17	M3 (28)	0.70861	0.00001	_	_
Hungary	Budakeszi 8. lh. Szőlőskert-Tangazdaság	TLBK	_	_	389.1	BUD8	BUD_08_A	undet.	infant	no data	M3 (28)	0.70895	0.00001	16.24	0.0
Hungary	Budakeszi 8. lh. Szőlőskert-Tangazdaság	TLBK	_	_	389.2	BUD9	BUD_09_A	female (genetic.)	adolescent	17-19	M1 (36)	0.70961	0.00001	16.17	0.1
Hungary	Budakeszi 8. lh. Szőlőskert-Tangazdaság	TLBK	_	_	348	BUD10	BUD_10_A	undet.	infant II	ca. 9	M1 (36)	0.70989	0.00002	16.50	0.1
Hungary	Budakeszi 8. lh. Szőlőskert-Tangazdaság	TLBK	_	_	557	BUD12	BUD_12_A	female?	adultus	30-50	M1 (36)	0.70898	0.00003	16.17	0.0
Hungary	Budakeszi 8. lh. Szőlőskert-Tangazdaság	TLBK	_	_	557	BUD12	BUD_12_B	female?	adultus	30-50	M3 (38)	0.71116	0.00006	15.26	0.1
Hungary	Budakeszi 8. lh. Szőlőskert-Tangazdaság	TLBK	5206-5048	5210-5019	629	BUD13	BUD_13_A	female	adultus	22-24	M1 (36)	0.70995	0.00002	16.42	0.0
Hungary	Budakeszi 8. lh. Szőlőskert-Tangazdaság	TLBK	5206-5048	5210-5019	629	BUD13	BUD_13_B	female	adultus	22-24	M3 (48)	0.70880	0.00004	15.53	0.3
Hungary	Budakeszi 8. lh. Szőlőskert-Tangazdaság	TLBK	_	_	631	BUD14	BUD_14_A	undet.	infant II	12-14	M1 (46)	0.70889	0.00001	16.29	0.0
Hungary	Budakeszi 8. lh. Szőlőskert-Tangazdaság	TLBK	_	_	631	BUD14	BUD_14_B	undet.	infant II	12-14	M3 (38)	0.70900	0.00001	16.24	0.2
Hungary	Budakeszi 8. lh. Szőlőskert-Tangazdaság	TLBK	_	_	362	BUD15	BUD_15_A	undet.	infant II	ca.10	M1 (26)	0.70876	0.00002	15.71	0.1
Hungary	Cegléd 4/1	Szakálhát	_	_	215	CEG1	CEG_01_A	undet.	infant II	7-9	M1 (36)	0.70942	0.00001	_	_
Hungary	Cegléd 4/1	Szakálhát	_	_	215	CEG1	CEG_01_B	undet.	infant II	7-9	PM2 (?)	0.70939	0.00006	_	_
Hungary	Cegléd 4/2	Szakálhát	_	_	439	CEG2	CEG_02_A	undet.	infant I	ca.6	m1 (64)	0.70942	0.00002	_	_
Hungary	Cegléd 4/3	Szakálhát	_	_	451	CEG3	CEG_03_A	male?	adultus	30-40	M1 (46)	0.70943	0.00004	_	_
Hungary	Cegléd 4/5	Szakálhát	_	_	544	CEG5	CEG_05_A	female	adultus	35-45	M1 (46)	0.70954	0.00001	_	_
Hungary	Cegléd 4/5	Szakálhát	_	_	544	CEG5	CEG_05_B	female	adultus	35-45	M3 (28)	0.70926	0.00002	_	_
Hungary	Cegléd 4/6	Szakálhát	_	_	545	CEG6	CEG_06_A	female	adultus	23-39	M1 (16)	0.70940	0.00005	_	_
Hungary	Cegléd 4/6	Szakálhát	_	_	545	CEG6	CEG_06_B	female	adultus	23-39	M2 (17)	0.70948	0.00003	_	_
Hungary	Cegléd 4/7	Szakálhát	_	_	546	CEG7	CEG_07_A	male	maturus	40-50	M1 (36)	0.70947	0.00001	_	_
Hungary	Cegléd 4/7	Szakálhát	_	_	546	CEG7	CEG_07_B	male	maturus	40-50	M2 (37)	0.70949	0.00004	_	_
Hungary	Cegléd 4/7	Szakálhát	_	_	546	CEG7	CEG_07_C	male	maturus	40-50	M3 (48)	0.70957	0.00003	_	_
Hungary	Cegléd 4/8	Szakálhát	_	_	560	CEG8	CEG_08_A	female (genetic.)	infant II	8-9	m1 (74)	0.70955	0.00005	_	_
Hungary	Cegléd 4/11	Szakálhát	_	_	662	CEG10	CEG_10_A	female	adultus	30-35	M1 (46)	0.70961	0.00005	_	_
Hungary	Cegléd 4/11	Szakálhát	_	_	662	CEG10	CEG_10_B	female	adultus	30-35	M2 (47)	0.70961	0.00004	_	_
Hungary	Cegléd 4/11	Szakálhát	_	_	662	CEG10	CEG_10_C	female	adultus	30-35	M3 (48)	0.70963	0.00004	_	_
Hungary	Cegléd 4/12	Szakálhát	_	_	680	CEG11	CEG_11_A	male	adultus	30-40	no data	0.70955	0.00001	_	_
Hungary	Cegléd 4/14	Szakálhát	_	_	686	CEG13	CEG_13_A	undet.	infant II	8-10	m1 (84)	0.70945	0.00001	_	_
Hungary	Cegléd 4/14	Szakálhát	_	_	686	CEG13	CEG_13_B	undet.	infant II	8-10	M1 (46)	0.70949	0.00004	_	_
Hungary	Cegléd 4/15	Szakálhát	_	_	726	CEG14	CEG_14_A	undet.	infant II	7-8	m2 (75)	0.70951	0.00001	_	_
Hungary	Cegléd 4/15	Szakálhát	_	_	726	CEG14	CEG_14_B	undet.	infant II	7-8	M3 (18/38)	0.70960	0.00004	_	_
Hungary	Cegléd 4/16	Szakálhát	_	_	728	CEG15	CEG_15_A	undet.	adolescent	16-17	M1 (16)	0.70965	0.00004	_	_
Hungary	Cegléd 4/16	Szakálhát	_	_	728	CEG15	CEG_15_B	undet.	adolescent	16-17	PM (14)	0.70972	0.00004	_	_
Hungary	Cegled Ipari park	Szakálhát	_	_	4	CGIP2	CGIP_02_A	female	adultus	35-45	M1 (26)	0.70985	0.00002	16.29	0.1
Hungary	Cegled Ipari park	Szakálhát	_	_	4	CGIP2	CGIP_02_B	female	adultus	35-45	M3 (48)	0.70988	0.00002	14.42	0.1
Hungary	Cegled Ipari park	Szakálhát	_	_	5	CGIP3	CGIP_03_A	female	maturus	40-x	M1 (36/46)	0.71008	0.00004	_	_
Hungary	Cegled Ipari park	Szakálhát	_	_	5	CGIP3	CGIP_03_B	female	maturus	40-x	M2 (37/47)	0.70964	0.00001	16.18	0.1
Hungary	Cegled Ipari park	Szakálhát	_	_	6	CGIP4	CGIP_04_A	male	maturus	40-59	M1 (?)	0.70979	0.00002	_	_
Hungary	Cegled Ipari park	Szakálhát	_	_	6	CGIP4	CGIP 4B	male	maturus	40-59	no data	_	_	16.09	0.0
Hungary	Cegled Ipari park	Szakálhát	_	_	7	CGIP5	CGIP_05_A	female	adultus/maturus	23-59	M?	0.70949	0.00004	16.03	0.3
Hungary	Cegled Ipari park	Szakálhát	_	_	7	CGIP5	CGIP_05_B	female	adultus/maturus	23-59	I1 (11)	0.70972	0.00003	15.91	0.3
Hungary	Cegled Ipari park	Szakálhát	_	_	8	CGIP6	CGIP_06_A	undet.	infant II	10-11	M1 (36)	0.70976	0.00005	15.95	0.0
Hungary	Cegled Ipari park	Szakálhát	_	_	9	CGIP7	CGIP_07_A	undet.	infant I	1,5-2	m1 (?)	0.71000	0.00001	_	_
Hungary	Cegled Ipari park	Szakálhát	_	_	228	CGIP9	CGIP_09_A	undet.	no data	no data	M1 (16)	0.70979	0.00002	16.12	0.1
Hungary	Cegled Ipari park	Szakálhát	_	_	228	CGIP9	CGIP_09_B	undet.	no data	no data	M2 (17)	0.70992	0.00003	15.25	0.1
Hungary	Csabdi Télizöldes	Lengyel	_	_	1	CSAT1	CSAT_01_A	male	adultus	25-35	M1 (16)	0.70890	0.00003	15.73	0.2
Hungary	Csabdi Télizöldes	Lengyel	_	_	2	CSAT2	CSAT_02_A	female	maturus	40-50	M2 (17)	0.70882	0.00003	17.00	0.2
Hungary	Csabdi Télizöldes	Lengyel	_	_	2	CSAT2	CSAT_02_B	female	maturus	40-50	M3 (??)	0.70884	0.00006	15.81	0.2
Hungary	Csabdi Télizöldes	Lengyel	_	_	4	CSAT3	CSAT_03_A	male	adolescent	14-16	M1 (26)	0.70913	0.00002	16.64	0.1
Hungary	Csabdi Télizöldes	Lengyel	_	_	4	CSAT3	CSAT_03_B	male	adolescent	14-16	M3 (28)	0.70895	0.00002	16.71	0.2
Hungary	Csabdi Télizöldes	Lengyel	_	_	4	CSAT5	CSAT_05_B	male	maturus	42-48	M3 (38)	0.70896	0.00002	16.03	0.0
Hungary	Csabdi Télizöldes	Lengyel	_	_	9	CSAT6	CSAT_06_A	female	adultus	23-39	M1 (46)	0.70957	0.00003	15.87	0.2
Hungary	Csabdi Télizöldes	Lengyel	_	_	9	CSAT6	CSAT_06_C	female	adultus	23-39	M2 (47)	0.70965	0.00001	_	_
Hungary	Csabdi Télizöldes	Lengyel	_	_	10	CSAT7	CSAT_07_A	female	adultus	23-39	M1 (36)	0.71002	0.00004	16.22	0.0
Hungary	Csabdi Télizöldes	Lengyel	_	_	10	CSAT7	CSAT_07_B	female	adultus	23-39	M3 (18)	0.70941	0.00003	16.12	0.1
Hungary	Csabdi Télizöldes	Lengyel	_	_	11	CSAT9	CSAT_09_A	female	maturus	46-52	M1 (46)	0.70937	0.00001	16.22	0.0
Hungary	Csabdi Télizöldes	Lengyel	_	_	13.1	CSAT10	CSAT_10_A	undet.	infant I	3-4	(Maxilla)	0.70892	0.00006	16.31	0.2
Hungary	Csabdi Télizöldes	Lengyel	_	_	13.2	CSAT11	CSAT_11_A	undet.	infant II	12-14	M1 (16)	0.70891	0.00001	16.29	0.2
Hungary	Csabdi Télizöldes	Lengyel	_	_	13.2	CSAT11	CSAT_11_C	undet.	infant II	12-14	M2 (17)	0.70911	0.00006	_	_
Hungary	Csabdi Télizöldes	Lengyel	_	_	14.1	CSAT12	CSAT_12_A	undet.	infant II	7-9	m2 (85)	0.70891	0.00004	16.31	0.1
Hungary	Csabdi Télizöldes	Lengyel	_	_	14.1	CSAT12	CSAT_12_B	undet.	infant II	7-9	M1 (46)	0.70894	0.00004	16.39	0.0
Hungary	Csabdi Télizöldes	Lengyel	_	_	15.2	CSAT15	CSAT_15_A	female	maturus	42-48	M1 (46)	0.70931	0.00004	15.54	0.0
Hungary	Csabdi Télizöldes	Lengyel	_	_	15.2	CSAT15	CSAT_15_B	female	maturus	42-48	M2 (47)	0.71089	0.00003	_	_
Hungary	Csabdi Télizöldes	Lengyel	_	_	15.3	CSAT16	CSAT_16_A	female	adolescent	17-21	M1 (36)	0.70901	0.00004	15.92	0.1
Hungary	Csabdi Télizöldes	Lengyel	_	_	15.3	CSAT16	CSAT_16_B	female	adolescent	17-21	M3 (48)	0.70892	0.00004	15.61	0.1
Hungary	Csabdi Télizöldes	Lengyel	_	_	16	CSAT17	CSAT_17_A	female	maturus	44-53	M1 (26)	0.70904	0.00004	16.26	0.0
Hungary	Csabdi Télizöldes	Lengyel	_	_	16	CSAT17	CSAT_17_B	female	maturus	44-53	M3 (28)	0.70900	0.00001	_	_
Hungary	Csabdi Télizöldes	Lengyel	_	_	17	CSAT18	CSAT_18_A	male	adultus	25-35	M1 (16)	0.70889	0.00005	16.62	0.1
Hungary	Csabdi Télizöldes	Lengyel	_	_	17	CSAT18	CSAT_18_B	male	adultus	25-35	M3 (48)	0.70883	0.00006	16.36	0.2
Hungary	Csabdi Télizöldes	Lengyel	_	_	18	CSAT19	CSAT_19_A	male	adultus	30-36	M1 (46)	0.70942	0.00007	16.03	0.2
Hungary	Csabdi Télizöldes	Lengyel	_	_	18	CSAT19	CSAT_19_B	male	adultus	30-36	M3 (48)	0.70934	0.00002	15.88	0.2
Hungary	Csabdi Télizöldes	Lengyel	_	_	19	CSAT20	CSAT_20_A	female	maturus	48-57	M1 (46)	0.70891	0.00006	16.44	0.1
Hungary	Csabdi Télizöldes	Lengyel	_	_	19	CSAT20	CSAT_20_B	female	maturus	48-57	M3 (48)	0.70895	0.00001	15.92	0.1
Hungary	Csabdi Télizöldes	Lengyel	_	_	20	CSAT21	CSAT_21_A	undet.	infant II	9-10	m2 (75)	0.70891	0.00005	17.47	0.0
Hungary	Csabdi Télizöldes	Lengyel	_	_	20	CSAT21	CSAT_21_B	undet.	infant II	9-10	M1 (36)	0.70889	0.00001	16.92	0.2
Hungary	Csabdi Télizöldes	Lengyel	_	_	21	CSAT22	CSAT_22_A	undet.	infant II	8-10	M1 (36)	0.70894	0.00004	16.95	0.1
Hungary	Csabdi Télizöldes	Lengyel	_	_	24	CSAT24	CSAT_24_A	male	adultus	25-35	M1 (26)	0.70909	0.00006	_	_
Hungary	Csabdi Télizöldes	Lengyel	_	_	24	CSAT24	CSAT_24_B	male	adultus	25-35	M3 (28)	0.70918	0.00003	15.55	0.3
Hungary	Csabdi Télizöldes	Lengyel	_	_	26	CSAT26	CSAT_26_A	female	adultus	25-35	M1 (46)	0.70974	0.00004	16.28	0.1
Hungary	Csabdi Télizöldes	Lengyel	_	_	26	CSAT26	CSAT_26_B	female	adultus	25-35	M3 (48)	0.70913	0.00003	15.68	0.1
Hungary	Csabdi Télizöldes	Lengyel	_	_	27	CSAT27	CSAT_27_A	female	maturus	46-52	M1 (26)	0.70927	0.00002	15.86	0.1
Hungary	Csabdi Télizöldes	Lengyel	_	_	27	CSAT27	CSAT_27_B	female	maturus	46-52	M3 (48)	0.70943	0.00001	16.07	0.1
Hungary	Csabdi Télizöldes	Lengyel	_	_	30	CSAT29	CSAT_29_A	undet.	infant II	12-13	m1 (84)	0.70893	0.00002	16.64	0.0
Hungary	Csabdi Télizöldes	Lengyel	_	_	30	CSAT29	CSAT_29_B	undet.	infant II	12-13	M1 (16)	0.70898	0.00003	16.61	0.2
Hungary	Csabdi Télizöldes	Lengyel	_	_	31	CSAT30	CSAT_30_A	female	adultus	30-36	M1 (26)	0.70896	0.00005	16.27	0.3
Hungary	Csabdi Télizöldes	Lengyel	_	_	31	CSAT30	CSAT_30_B	female	adultus	30-36	M3 (28)	0.70894	0.00002	15.89	0.3
Hungary	Csabdi Télizöldes	Lengyel	_	_	31	CSAT30	CSAT_30_C	female	adultus	30-36	M2 (27)	0.70895	0.00001	15.68	0.2
Hungary	Csabdi Télizöldes	Lengyel	_	_	32	CSAT31	CSAT_31_A	undet.	infant II	8-10	m2 (65)	0.70899	0.00001	_	_
Hungary	Csabdi Télizöldes	Lengyel	_	_	32	CSAT31	CSAT_31_B	undet.	infant II	8-10	M1 (26)	0.70901	0.00003	_	_
Hungary	Deszk Ordos	Tisza	_	_	1	DEOR1	DEOR_01_A	male	adolescent	18-23	M2 (27)	0.70991	0.00003	_	_
Hungary	Deszk Ordos	Tisza	_	_	1	DEOR1	DEOR_01_B	male	adolescent	18-23	M3 (28)	0.70950	0.00004	_	_
Hungary	Ebes- Zsong-völgy	Esztár	_	_	1370	EBVÖ3	EBVÖ_03_A	male	maturus	48-57	M1 (36)	0.71003	0.00003	14.12	0.1
Hungary	Ebes- Zsong-völgy	Esztár	_	_	1408	EBVÖ4	EBVÖ_04_A	female	maturus	48-57	M3 (38)	0.70989	0.00004	16.43	0.1
Hungary	Ebes- Zsong-völgy	Esztár	_	_	1412	EBVÖ5	EBVÖ_05_A	male	maturus	43-60	M1 (26)	0.71000	0.00001	14.36	0.2
Hungary	Ebes- Zsong-völgy	Esztár	_	_	1412	EBVÖ5	EBVÖ_05_C	male	maturus	43-60	M3 (28)	0.70989	0.00004	14.96	0.2
Hungary	Fajsz	Sopot	_	_	165	FAGA1	FAGA_01_A	male	adultus/maturus	35-45	M1 (36)	0.70885	0.00003	_	_
Hungary	Fajsz	Sopot	_	_	165	FAGA1	FAGA_01_B	male	adultus/maturus	35-45	M3 (38)	0.70885	0.00003	_	_
Hungary	Fajsz	Sopot	_	_	156	FAGA2	FAGA_02_A	female	adultus	20-30	M1 (46)	0.70890	0.00003	_	_
Hungary	Fajsz	Sopot	_	_	156	FAGA2	FAGA_02_B	female	adultus	20-30	M3 (48)	0.70902	0.00002	_	_
Hungary	Fajsz	Sopot	_	_	65	FAGA3	FAGA_03_A	male	adolescent/adultus	20-25	M1 (26)	0.70893	0.00003	_	_
Hungary	Fajsz	Sopot	_	_	65	FAGA3	FAGA_03_B	male	adolescent/adultus	20-25	M3 (28)	0.70896	0.00004	_	_
Hungary	Felsőörs-Bárókert	Lengyel II	_	_	38	FEB1	FEB_01_A	no data	no data	no data	M1 (26)	0.70961	0.00003	_	_
Hungary	Felsőörs-Bárókert	Lengyel II	_	_	38	FEB1	FEB_01_B	no data	no data	no data	M2 (27)	0.70955	0.00003	16.54	0.0
Hungary	Felsőörs-Bárókert	Lengyel II	_	_	38	FEB2	FEB_02_A	no data	infant	no data	m2 (75)	0.70963	0.00002	_	_
Hungary	Felsőörs-Bárókert	Lengyel II	_	_	100	FEB3	FEB_03_A	male (genetic.)	no data	no data	M1 (46)	0.70970	0.00002	15.99	0.1
Hungary	Felsőörs-Bárókert	Lengyel II	_	_	100	FEB3	FEB_03_B	male (genetic.)	no data	no data	M1 (46)	0.70953	0.00004	16.33	0.1
Hungary	Felsőörs-Bárókert	Lengyel II	_	_	133	FEB4	FEB_04_A	no data	infant	no data	m1 (74)	0.70954	0.00004	16.00	0.2
Hungary	Felsőörs-Bárókert	Lengyel II	_	_	133	FEB4	FEB_04_B	no data	no data	no data	M1 (36)	0.70934	0.00004	_	_
Hungary	no data	no data	_	_	no data	FRA1	FRA_01_A	no data	no data	no data	no data	0.71092	0.00001	_	_
Hungary	no data	no data	_	_	no data	FRA1	FRA_01_B	no data	no data	no data	no data	0.71084	0.00002	_	_
Hungary	no data	no data	_	_	no data	FRA2	FRA_02_B	no data	no data	no data	no data	0.70847	0.00002	_	_
Hungary	no data	no data	_	_	no data	FRA3	FRA_03_A	no data	no data	no data	no data	0.71159	0.00001	_	_
Hungary	no data	no data	_	_	no data	FRA3	FRA_03_B	no data	no data	no data	no data	0.71162	0.00002	_	_
Hungary	no data	no data	_	_	no data	FRA3	FRA_03_E	no data	no data	no data	no data	0.70994	0.00001	_	_
Hungary	no data	no data	_	_	no data	FRA4	FRA_04_A	no data	no data	no data	no data	0.70819	0.00001	_	_
Hungary	no data	no data	_	_	no data	FRA4	FRA_04_B	no data	no data	no data	no data	0.70786	0.00002	_	_
Hungary	no data	no data	_	_	no data	FRA4	FRA_04_E	no data	no data	no data	no data	0.70941	0.00002	_	_
Hungary	Garadna- Elkerülö 2.lh	Bükk	_	_	62	GAEL4	GAEL_04_A	undet.	infant II	13-14	M1 (36)	0.71281	0.00003	_	_
Hungary	Garadna- Elkerülö 2.lh	ALBK?	_	_	109	GAEL7	GAEL_07_A	male	adultus	23-40	M1 (26)	0.71139	0.00002	_	_
Hungary	Garadna- Elkerülö 2.lh	ALBK?	_	_	109	GAEL7	GAEL_07_B	male	adultus	23-40	M2 (27)	0.71148	0.00003	_	_
Hungary	Garadna- Elkerülö 2.lh	ALBK?	_	_	119	GAEL8	GAEL_08_A	undet.	infant I	5	m2 (55)	0.71102	0.00001	_	_
Hungary	Garadna- Elkerülö 2.lh	ALBK?	_	_	119	GAEL8	GAEL_08_B	undet.	infant I	5	M1 (16)	0.71105	0.00003	_	_
Hungary	Garadna- Elkerülö 2.lh	Bükk	_	_	120	GAEL9	GAEL_09_A	female	adultus	23-40	M1 (46)	0.71130	0.00004	_	_
Hungary	Garadna- Elkerülö 2.lh	Bükk	_	_	120	GAEL9	GAEL_09_B	female	adultus	23-40	M2 (47)	0.71139	0.00002	_	_
Hungary	Garadna- Elkerülö 2.lh	Bükk	_	_	120	GAEL9	GAEL_09_C	female	adultus	23-40	M3 (48)	0.71142	0.00002	_	_
Hungary	Garadna- Elkerülö 2.lh	Bükk	_	_	138	GAEL10	GAEL_10_A	undet.	infant I	3-4	m2 (65)	0.71075	0.00004	_	_
Hungary	Garadna- Elkerülö 2.lh	Bükk	_	_	138	GAEL10	GAEL_10_B	undet.	infant I	3-4	M1 (36)	0.71089	0.00002	_	_
Hungary	Garadna- Elkerülö 2.lh	Bükk	_	_	168	GAEL11	GAEL_11_A	male	adultus	23-40	C (?)	0.71146	0.00004	_	_
Hungary	Garadna- Elkerülö 2.lh	Bükk	_	_	168	GAEL11	GAEL_11_B	male	adultus	23-40	M2/M3 (27/28)	0.71138	0.00001	_	_
Hungary	Garadna- Elkerülö 2.lh	ALBK?	_	_	187	GAEL12	GAEL_12_A	undet.	infant II	11-13	M1 (16)	0.70949	0.00004	_	_
Hungary	Garadna- Elkerülö 2.lh	ALBK?	_	_	187	GAEL12	GAEL_12_B	undet.	infant II	11-13	M2 (47)	0.70963	0.00002	_	_
Hungary	Garadna- Elkerülö 2.lh	ALBK	_	_	191	GAEL13	GAEL_13_A	no data	no data	no data	M1 (46)	0.71163	0.00003	_	_
Hungary	Hajdunanas-Eszlari ut, M3-45	ALBK	_	_	50	HAJE1	HAJE_01_A	male	adultus	27-33	M1 (26)	0.70960	0.00002	_	_
Hungary	Hajdunanas-Eszlari ut, M3-45	ALBK	_	_	50	HAJE1	HAJE_01_B	male	adultus	27-33	M3 (28)	0.70973	0.00001	_	_
Hungary	Hajdunanas-Eszlari ut, M3-45	ALBK	_	_	52	HAJE2	HAJE_02_A	female	adultus	36-42	M1 (36)	0.70948	0.00003	_	_
Hungary	Hajdunanas-Eszlari ut, M3-45	ALBK	_	_	52	HAJE2	HAJE_02_B	female	adultus	36-42	M3 (18)	0.70958	0.00003	_	_
Hungary	Hajdunanas-Eszlari ut, M3-45	ALBK	_	_	57	HAJE3	HAJE_03_A	undet.	infant I	6-7	m2 (85)	0.70983	0.00003	_	_
Hungary	Hajdunanas-Eszlari ut, M3-45	ALBK	_	_	58	HAJE4	HAJE_04_A	undet.	adolescent	16-18	M2 (27)	0.70989	0.00001	_	_
Hungary	Hajdunanas-Eszlari ut, M3-45	ALBK	_	_	58	HAJE4	HAJE_04_B	undet.	adolescent	16-18	M3 (48)	0.70981	0.00002	_	_
Hungary	Hajdunanas-Eszlari ut, M3-45	ALBK	_	_	74	HAJE6	HAJE_06_A	female	maturus	48-57	M1 (36)	0.70961	0.00003	_	_
Hungary	Hajdunanas-Eszlari ut, M3-45	ALBK	_	_	74	HAJE6	HAJE_06_B	female	maturus	48-57	M3 (18/28)	0.70973	0.00005	_	_
Hungary	Hajdunanas-Eszlari ut, M3-45	ALBK	_	_	80	HAJE7	HAJE_07_A	male	maturus	40-46	M2 (47)	0.70974	0.00003	_	_
Hungary	Hajdunanas-Eszlari ut, M3-45	ALBK	_	_	80	HAJE7	HAJE_07_B	male	maturus	40-46	M3 (48)	0.71006	0.00004	_	_
Hungary	Hajdunanas-Eszlari ut, M3-45	ALBK	_	_	80	HAJE7	HAJE_07_C	male	maturus	40-46	M1 (46)	0.70969	0.00005	_	_
Hungary	Hajdunanas-Eszlari ut, M3-45	ALBK	_	_	107	HAJE9	HAJE_09_A	female	adultus	30-36	M2 (17)	0.70973	0.00003	_	_
Hungary	Hajdunanas-Eszlari ut, M3-45	ALBK	_	_	107	HAJE9	HAJE_09_B	female	adultus	30-36	M3 (38)	0.70955	0.00001	_	_
Hungary	Hajdunanas-Eszlari ut, M3-45	ALBK	_	_	108	HAJE10	HAJE_10_A	male	maturus	40-49	M2 (37/47)	0.70954	0.00002	_	_
Hungary	Hajdunanas-Eszlari ut, M3-45	ALBK	_	_	108	HAJE10	HAJE_10_B	male	maturus	40-49	no data	0.70953	0.00004	_	_
Hungary	Hajdunanas-Eszlari ut, M3-45	ALBK	_	_	111	HAJE11	HAJE_11_A	male (genetic.)	infant I	6-7	m2 (85)	0.70962	0.00005	_	_
Hungary	Hajdunanas-Eszlari ut, M3-45	ALBK	_	_	113	HAJE12	HAJE_12_A	female	maturus	43-49	M1 (36)	0.70978	0.00003	_	_
Hungary	Hajdunanas-Eszlari ut, M3-45	ALBK	_	_	113	HAJE12	HAJE_12_B	female	maturus	43-49	M2 (47)	0.70978	0.00002	_	_
Hungary	Hajdunanas-Eszlari ut, M3-45	ALBK	_	_	113	HAJE12	HAJE_12_C	female	maturus	43-49	M3 (18/28)	0.70982	0.00003	_	_
Hungary	Hajdunanas-Eszlari ut, M3-45	ALBK	_	_	117	HAJE13	HAJE_13_A	undet.	infant I	7-9	M1 (36/46)	0.70990	0.00002	_	_
Hungary	Hajdunanas-Eszlari ut, M3-45	ALBK	_	_	118	HAJE14	HAJE_14_A	undet.	adolescent	16-17	M1 (36)	0.70979	0.00002	_	_
Hungary	Hajdunanas-Eszlari ut, M3-45	ALBK	_	_	118	HAJE14	HAJE_14_B	undet.	adolescent	16-17	M3 (38)	0.70963	0.00001	_	_
Hungary	Hajdunanas-Eszlari ut, M3-45	ALBK	_	_	121	HAJE15	HAJE_15_A	female	adultus	23-39	M1 (26)	0.70966	0.00003	_	_
Hungary	Hajdunanas-Eszlari ut, M3-45	ALBK	_	_	124	HAJE16	HAJE_16_A	undet.	infant II	9-10	PM (?)	0.70979	0.00002	_	_
Hungary	Hajdunanas-Eszlari ut, M3-45	ALBK	_	_	129	HAJE19	HAJE_19_A	female	maturus	38-44	M1 (46)	0.70979	0.00003	_	_
Hungary	Hajdunanas-Eszlari ut, M3-45	ALBK	_	_	129	HAJE19	HAJE_19_B	female	maturus	38-44	M2 (47)	0.70970	0.00003	_	_
Hungary	Hajdunanas-Eszlari ut, M3-45	ALBK	_	_	129	HAJE19	HAJE_19_C	female	maturus	38-44	M3 (48)	0.70973	0.00004	_	_
Hungary	Hajdunanas-Eszlari ut, M3-45	ALBK	_	_	133	HAJE20	HAJE_20_A	female	adolescent	17-21	M1 (36)	0.71012	0.00004	_	_
Hungary	Hajdunanas-Eszlari ut, M3-45	ALBK	_	_	133	HAJE20	HAJE_20_B	female	adolescent	17-27	M2 (37)	0.70995	0.00003	_	_
Hungary	Hajdunanas-Eszlari ut, M3-45	ALBK	_	_	112	HAJE22	HAJE_22_A	female	senil	59-68	PM (?)	0.70955	0.00003	_	_
Hungary	Hajdunanas-Eszlari ut, M3-45	ALBK	_	_	116	HAJE24	HAJE_24_A	undet.	infant I	2-3	M1 (?)	0.70981	0.00001	_	_
Hungary	Harta-Gátőrház	TLBK	_	_	115	HARG1	HARG_01_A	undet.	no data	no data	PM (?)	0.70952	0.00004	_	_
Hungary	Harta-Gátőrház	TLBK	_	_	132/176	HARG2	HARG_02_A	female	adultus	30-40	M1 (26)	0.70913	0.00001	_	_
Hungary	Harta-Gátőrház	TLBK	_	_	132/176	HARG2	HARG_02_B	female	adultus	30-40	M2 (37)	0.70926	0.00004	_	_
Hungary	Harta-Gátőrház	TLBK	_	_	137	HARG3	HARG_03_A	male	maturus	40-50	M1 (36)	0.70924	0.00005	_	_
Hungary	Harta-Gátőrház	TLBK	_	_	137	HARG3	HARG_03_B	male	maturus	40-50	M3 (28)	0.70924	0.00001	_	_
Hungary	Harta-Gátőrház	TLBK	_	_	161	HARG4	HARG_04_A	undet.	adolescent	18-20	M1 (36/46)	0.70912	0.00004	_	_
Hungary	Harta-Gátőrház	TLBK	_	_	161	HARG4	HARG_04_B	undet.	adolescent	18-20	M2 (37/47)	0.70930	0.00004	_	_
Hungary	Harta-Gátőrház	TLBK	_	_	185	HARG5	HARG_05_A	female	adultus	30-40	M1 (36/46)	0.71062	0.00002	_	_
Hungary	Harta-Gátőrház	TLBK	_	_	185	HARG5	HARG_05_B	female	adultus	30-40	M3 (48)	0.71152	0.00004	_	_
Hungary	Hejökürt-Lidl logisztikai központ	Tiszadob	_	_	8	HELI2	HELI_02_A	male	adolescent	18-20	M1 (36)	0.71040	0.00001	_	_
Hungary	Hejökürt-Lidl logisztikai központ	Tiszadob	_	_	8	HELI2	HELI_02_B	male	adolescent	18-20	M3 (28)	0.71040	0.00003	_	_
Hungary	Hejökürt-Lidl logisztikai központ	Tiszadob	_	_	10	HELI3	HELI_03_A	female	adultus/maturus	30-60	M1 (Maxilla)	0.71022	0.00005	_	_
Hungary	Hejökürt-Lidl logisztikai központ	Tiszadob	_	_	10	HELI3	HELI_03_B	female	adultus/maturus	30-60	M3 (Mandibula)	0.71045	0.00003	_	_
Hungary	Hejökürt-Lidl logisztikai központ	Tiszadob	_	_	84	HELI5	HELI_05_A	undet.	infant II	10-11	M1 (16)	0.71045	0.00004	_	_
Hungary	Hejökürt-Lidl logisztikai központ	Tiszadob	_	_	133	HELI6	HELI_06_A	male	adultus	23-40	M1 (16)	0.71016	0.00002	_	_
Hungary	Hejökürt-Lidl logisztikai központ	Tiszadob	_	_	133	HELI6	HELI_06_B	male	adultus	23-40	M2 (37)	0.71006	0.00003	_	_
Hungary	Hejökürt-Lidl logisztikai központ	Tiszadob	_	_	134	HELI7	HELI_07_A	female	adultus	23-40	M1 (26)	0.71041	0.00002	_	_
Hungary	Hejökürt-Lidl logisztikai központ	Tiszadob	_	_	134	HELI7	HELI_07_B	female	adultus	23-40	M3 (38)	0.71035	0.00004	_	_
Hungary	Hejökürt-Lidl logisztikai központ	Tiszadob	_	_	150	HELI10	HELI_10_A	undet.	infant II	8	m2 (55)	0.71051	0.00004	_	_
Hungary	Hejökürt-Lidl logisztikai központ	Tiszadob	_	_	150	HELI10	HELI_10_B	undet.	infant II	8	M1 (36)	0.71048	0.00004	_	_
Hungary	Hejökürt-Lidl logisztikai központ	Tiszadob	_	_	153	HELI11	HELI_11_A	male	adultus/maturus	30-60	M1 (16/26)	0.71049	0.00005	_	_
Hungary	Hejökürt-Lidl logisztikai központ	Tiszadob	_	_	153	HELI11	HELI_11_B	male	adultus/maturus	30-60	M2 (17)	0.71045	0.00001	_	_
Hungary	Hejökürt-Lidl logisztikai központ	?	_	_	155	HELI12	HELI_12_A	male	adultus	30-40	M1 (26)	0.71040	0.00003	_	_
Hungary	Hejökürt-Lidl logisztikai központ	?	_	_	155	HELI12	HELI_12_B	male	adultus	30-40	M3 (28)	0.70983	0.00003	_	_
Hungary	Hejökürt-Lidl logisztikai központ	Tiszadob	_	_	163	HELI13	HELI_13_A	male	adultus/maturus	30-60	M1 (36)	0.71037	0.00005	_	_
Hungary	Hejökürt-Lidl logisztikai központ	Tiszadob	_	_	163	HELI13	HELI_13_B	male	adultus/maturus	30-60	M3 (38)	0.71023	0.00002	_	_
Hungary	Hejökürt-Lidl logisztikai központ	Tiszadob	_	_	192	HELI14	HELI_14_A	undet.	infant II	9-10	m1 (84)	0.71024	0.00005	_	_
Hungary	Hejökürt-Lidl logisztikai központ	Tiszadob	_	_	192	HELI14	HELI_14_B	undet.	infant II	9-10	M1 (46)	0.71016	0.00001	_	_
Hungary	Hejökürt-Lidl logisztikai központ	Tiszadob	_	_	193	HELI15	HELI_15_A	undet.	infant II	10-11	m1 (74)	0.70995	0.00002	_	_
Hungary	Hejökürt-Lidl logisztikai központ	Tiszadob	_	_	193	HELI15	HELI_15_B	undet.	infant II	10-11	M1 (26)	0.70986	0.00003	_	_
Hungary	Hódmezővásárhely -Gorzsa V. lh: Homokbànya	Mesolithic	7480-7357	7514-7330	549	HOGO1	HOGO_01_A	male	adultus/maturus	no data	M1 (46)	0.70931	0.00002	_	_
Hungary	Hódmezővásárhely -Gorzsa V. lh: Homokbànya	Mesolithic	7480-7357	7514-7330	549	HOGO1	HOGO_01_B	male	adultus/maturus	no data	M3 (48)	0.70941	0.00006	_	_
Hungary	Hódmezővásárhely -Gorzsa V. lh: Homokbànya	Baden	2864-2669	2872-2633	103	HOGO2	HOGO_02_A	no data	no data	no data	M1 (46)	0.70942	0.00005	_	_
Hungary	Hódmezővásárhely -Gorzsa V. lh: Homokbànya	Baden	2864-2669	2872-2633	103	HOGO2	HOGO_02_B	no data	no data	no data	M3 (28)	0.70942	0.00004	_	_
Hungary	Hódmezővásárhely -Gorzsa V. lh: Homokbànya	Avar Period	651-666 AD	642-681 cal AD	287	HOGO3	HOGO_03_A	no data	no data	no data	M1 (36)	0.70954	0.00003	_	_
Hungary	Hódmezővásárhely Kotacpart	Körös	_	_	3/8 (112)	HOKO1	HOKO_01_A	female	adultus	no data	M1 (16)	0.70961	0.00003	16.63	0.0
Hungary	Hódmezővásárhely Kotacpart	Körös	_	_	3/8 (112)	HOKO1	HOKO_01_B	female	adultus	no data	M3 (18)	0.71008	0.00005	15.73	0.1
Hungary	Hódmezővásárhely Kotacpart	Körös	_	_	25/1 (131)	HOKO2	HOKO_02_A	male	adultus	no data	M1 (26)	0.70944	0.00001	15.66	0.3
Hungary	Hódmezővásárhely Kotacpart	Körös	_	_	25/1 (131)	HOKO2	HOKO_02_B	male	adultus	no data	M3 (28)	0.70959	0.00002	16.08	0.3
Hungary	Keszthely-Fenékpuszta Pusztaszentegyházi dűlő	Balaton-Lasinja	_	_	45.	KEFP1	KEFP_01_A	male	infant I	6-7	m1 (64)	0.70924	0.00004	_	_
Hungary	Keszthely-Fenékpuszta Pusztaszentegyházi dűlő	Balaton-Lasinja	_	_	45.	KEFP2	KEFP_02_A	female (genetic.)	infant I	1,5-2	m1 (54)	0.70961	0.00005	_	_
Hungary	Keszthely-Fenékpuszta Pusztaszentegyházi dűlő	Balaton-Lasinja	_	_	45.	KEFP3	KEFP_03_A	female	adolescent	17-22	M1 (46)	0.71017	0.00001	_	_
Hungary	Keszthely-Fenékpuszta Pusztaszentegyházi dűlő	Balaton-Lasinja	_	_	45.	KEFP3	KEFP_03_B	female	adolescent	17-22	PM (24)	0.71027	0.00005	_	_
Hungary	Keszthely-Fenékpuszta Pusztaszentegyházi dűlő	Balaton-Lasinja	_	_	45.	KEFP3	KEFP_03_C	female	adolescent	17-22	M3 (28)	0.70992	0.00001	_	_
Hungary	Keszthely-Fenékpuszta Pusztaszentegyházi dűlő	Balaton-Lasinja	_	_	45.	KEFP4	KEFP_04_A	female	adultus	no data	M1 (16)	0.70850	0.00001	_	_
Hungary	Keszthely-Fenékpuszta Pusztaszentegyházi dűlő	Balaton-Lasinja	_	_	45.	KEFP4	KEFP_04_B	female	adultus	no data	M2 (17)	0.70852	0.00001	_	_
Hungary	Keszthely-Fenékpuszta Pusztaszentegyházi dűlő	Balaton-Lasinja	_	_	45.	KEFP4	KEFP_04_C	female	adultus	no data	M3 (28)	0.70851	0.00005	_	_
Hungary	Keszthely-Fenékpuszta Pusztaszentegyházi dűlő	Balaton-Lasinja	_	_	45.	KEFP5	KEFP_05_A	male	infant I-II	6-8	m2 (65)	0.70937	0.00004	_	_
Hungary	Keszthely-Fenékpuszta Pusztaszentegyházi dűlő	Balaton-Lasinja	_	_	45.	KEFP5	KEFP_05_B	male	infant I-II	6-8	M1 (46)	0.70932	0.00001	_	_
Hungary	Keszthely-Fenékpuszta Pusztaszentegyházi dűlő	Balaton-Lasinja	_	_	45.	KEFP6	KEFP_06_A	male	adultus	no data	M1 (46)	0.70933	0.00001	_	_
Hungary	Keszthely-Fenékpuszta Pusztaszentegyházi dűlő	Balaton-Lasinja	_	_	45.	KEFP7	KEFP_07_A	undet.	infant I	6-7	m2 (65)	0.70941	0.00004	_	_
Hungary	Keszthely-Fenékpuszta Pusztaszentegyházi dűlő	Balaton-Lasinja	_	_	45.	KEFP7	KEFP_07_B	undet.	infant I	6-7	M1 (46)	0.70938	0.00003	_	_
Hungary	Keszthely-Fenékpuszta Pusztaszentegyházi dűlő	Balaton-Lasinja	_	_	46.	KEFP13	KEFP_13_A	undet.	infant I-II	no data	M1 (36)	0.70859	0.00001	_	_
Hungary	Keszthely-Fenékpuszta Pusztaszentegyházi dűlő	Balaton-Lasinja	_	_	46.	KEFP13	KEFP_13_B	undet.	infant I-II	no data	M3 (38)	0.70863	0.00001	_	_
Hungary	HMV Kökénydomb	Tisza	_	_	1.	KÖKE1	KÖKE_01_A	female	infant	no data	m2 (65)	0.70953	0.00001	_	_
Hungary	HMV Kökénydomb	Tisza	_	_	1.	KÖKE1	KÖKE_01_B	female	infant	no data	M1 (26)	0.70956	0.00001	_	_
Hungary	HMV Kökénydomb	Tisza	_	_	3.	KÖKE2	KÖKE_02_A	male	adolescent	18-19	M1 (46)	0.70950	0.00001	_	_
Hungary	HMV Kökénydomb	Tisza	_	_	3.	KÖKE2	KÖKE_02_B	male	adolescent	18-19	M3 (48)	0.70952	0.00004	_	_
Hungary	HMV Kökénydomb Vörös tanya	Tisza	_	_	1. (1940)	KÖKE3	KÖKE_03_A	male	adultus	no data	M1 (46)	0.70954	0.00003	_	_
Hungary	HMV Kökénydomb Vörös tanya	Tisza	_	_	1. (1940)	KÖKE3	KÖKE_03_B	male	adultus	no data	M3 (38)	0.70950	0.00003	_	_
Hungary	Kompolt-Kígyós-ér	ALBK	_	_	5./2.	KOKI1	KOKI_01_A	male	adultus/maturus	no data	M1 (16)	0.71007	0.00001	_	_
Hungary	Kompolt-Kígyós-ér	ALBK	_	_	5./2.	KOKI1	KOKI_01_B	male	adultus/maturus	no data	M3 (18/28)	0.70980	0.00004	_	_
Hungary	Kompolt-Kígyós-ér	ALBK	_	_	17./7.	KOKI2	KOKI_02_A	male	adultus/maturus	no data	M1 (16)	0.71014	0.00004	_	_
Hungary	Kompolt-Kígyós-ér	ALBK	_	_	17./7.	KOKI2	KOKI_02_B	male	adultus/maturus	no data	M2 (47)	0.70977	0.00002	_	_
Hungary	Kóny 85 Enese	TLBK	_	_	56	KON1	KON_01_A	female	adolescent/adultus	22-24	M1 (36)	0.71000	0.00001	16.29	0.1
Hungary	Kóny 85 Enese	TLBK	_	_	56	KON1	KON 1B	female	adolescent/adultus	22-24	M3 (48)	_	_	15.99	0.3
Hungary	Kóny 85 Enese	Latest Lengyel / Balaton Lasinja	4330-4170	4340-4070	223	KON2	KON 2A	female	maturus	44-48	M3 (28)	_	_	10.66	0.2
Hungary	Kóny 85 Enese	Latest Lengyel / Balaton Lasinja	4330-4170	4340-4070	223	KON2	KON 2B	female	maturus	44-48	M1 (36)	_	_	14.33	0.1
Hungary	Kóny 85 Enese	late TLBK_Zseliz	_	_	300	KON3	KON_03_A	female	adolescent	22-23	M1 (16)	0.70973	0.00003	16.66	0.2
Hungary	Kóny 85 Enese	late TLBK_Zseliz	_	_	300	KON3	KON_03_B	female	adolescent	22-23	M3 (18)	0.70981	0.00003	15.81	0.1
Hungary	Kóny 85 Enese	Bronze Age	1920-1770	1950-1760	748	KON6	KON 6A	male	adolescent/adultus	20-25	M1 (46)	_	_	16.54	0.2
Hungary	Kóny 85 Enese	Bronze Age	1920-1770	1950-1760	748	KON6	KON 6B	male	adolescent/adultus	20-25	M3 (28)	_	_	16.43	0.2
Hungary	Kóny 85 Enese	Lengyel III	_	_	826	KON7	KON 7A	undet.	infant II	9-12	M1 (26)	_	_	16.51	0.2
Hungary	no data	no data	_	_	no data	LAT1	LAT_01_A	no data	no data	no data	no data	0.70986	0.00002	_	_
Hungary	no data	no data	_	_	no data	LAT1	LAT_01_B	no data	no data	no data	no data	0.70977	0.00002	_	_
Hungary	no data	no data	_	_	no data	LAT2	LAT_02_A	no data	no data	no data	no data	0.71328	0.00002	_	_
Hungary	no data	no data	_	_	no data	LAT2	LAT_02_B	no data	no data	no data	no data	0.71405	0.00002	_	_
Hungary	no data	no data	_	_	no data	LAT2	LAT_02_E	no data	no data	no data	no data	0.71225	0.00001	_	_
Hungary	no data	no data	_	_	no data	LAT3	LAT_03_E	no data	no data	no data	no data	0.71014	0.00001	_	_
Hungary	Lánycsók Gata Csatola	Starčevo	_	_	1661	LGCS1	LGCS 1A	male	adultus/maturus	35-44	M1 (16)	_	_	15.79	0.2
Hungary	Lánycsók Gata Csatola	Starčevo	_	_	1661	LGCS1	LGCS_01B	male	adultus/maturus	35-44	PM2 (15)	0.7091	0.00004	_	_
Hungary	Lánycsók Gata Csatola	Starčevo	_	_	1662	LGCS2	LGCS 2A	female?	senilis	60-x	PM (?)	_	_	15.67	0.2
Hungary	Lánycsók Gata Csatola	Starčevo	_	_	1784	LGCS3	LGCS 3A	undet.	infant I	4	m2 (55)	_	_	16.22	0.2
Hungary	Lánycsók Gata Csatola	Starčevo	_	_	1784	LGCS3	LGCS_03B	undet.	infant I	4	M1 (?)	0.70964	0.00002	_	_
Hungary	Lánycsók Gata Csatola	Starčevo	_	_	1810. (=1658)	LGCS4	LGCS 4A	male	adultus	23-39	M1 (46)	_	_	16.11	0.2
Hungary	Lánycsók Gata Csatola	Starčevo	_	_	1810. (=1658)	LGCS4	LGCS_04B	male	adultus	23-39	M2 (47)	0.7096	0.00001	_	_
Hungary	Lanycsók Csata alja	Starčevo	_	_	163	M6-1161	M6 1A	undet.	adolescent	14-15	M1 (26)	_	_	16.14	0.1
Hungary	Lanycsók Csata alja	Latest Baden / Vučedol	2832-2574	2848-2497	312	M6-1163	M6 3A	female?	adolescent	17-19	M2 (37)	_	_	16.00	0.2
Hungary	Lanycsók Csata alja	Latest Baden / Vučedol	2832-2574	2848-2497	312	M6-1163	M6 3B	female?	adolescent	17-19	M3 (18)	_	_	16.82	0.1
Hungary	Lanycsók Csata alja	Starčevo	_	_	353	M6-1164	M6 4A	female	maturus	40-45	PM/M3 (38)	_	_	15.33	0.1
Hungary	Lanycsók Csata alja	no data	_	_	58	M6-1165	M6-116_05_A	no data	no data	no data	M1 (?)	0.71031	0.00005	16.77	0.2
Hungary	Lanycsók Csata alja	Latest Baden / Vučedol	_	_	330.Grab	M6-1168	M6-116_08_A	undet.	adolescent	17-20	M1 (36)	0.70997	0.00001	_	_
Hungary	Lanycsók Csata alja	Latest Baden / Vučedol	_	_	330.Grab	M6-1168	M6-116_08_B	undet.	adolescent	17-20	M3 (28)	0.70989	0.00002	16.42	0.0
Hungary	Lanycsók Csata alja	Starčevo	_	_	360	M6-1169	M6-116_09_A	female?	adolescent	17-19	M1 (36)	0.71016	0.00002	15.78	0.2
Hungary	Lanycsók Csata alja	Starčevo	_	_	360	M6-1169	M6-116_09_B	female?	adolescent	17-19	M3 (18)	0.71110	0.00012	15.31	0.0
Hungary	Lanycsók Csata alja	Latest Baden / Vučedol	_	_	369	M6-11610	M6-116_10_A	male	adultus	23-26	M1 (16)	0.70938	0.00001	16.46	0.2
Hungary	Lanycsók Csata alja	?	_	_	73	M6-11611	M6-116_11_A	no data	no data	no data	no data	0.71028	0.00002	_	_
Hungary	Lanycsók Csata alja	Balaton Lasinja	_	_	221	M6-11612	M6-116_12_A	female	adolescent	17-19	M1 (36)	0.70987	0.00009	16.39	0.1
Hungary	Mezökeresztes-Cethalom	ALBK 2-3	_	_	1	MECE1	MECE_01_A	male	adultus	25-30	M1 (46)	0.70997	0.00003	_	_
Hungary	Mezökeresztes-Cethalom	ALBK 2-3	_	_	1	MECE1	MECE_01_B	male	adultus	25-30	M3 (28)	0.71002	0.00005	_	_
Hungary	Mezökeresztes-Cethalom	ALBK 2-3	_	_	2	MECE2	MECE_02_A	female	adultus	25-30	M1 (16)	0.71006	0.00004	_	_
Hungary	Mezökeresztes-Cethalom	ALBK 2-3	_	_	2	MECE2	MECE_02_B	female	adultus	25-30	M3 (18)	0.70994	0.00005	_	_
Hungary	Mezökeresztes-Cethalom	ALBK 2-3	_	_	6	MECE4	MECE_04_A	male	maturus	45-50	M1 (16)	0.70974	0.00001	_	_
Hungary	Mezökeresztes-Cethalom	ALBK 2-3	_	_	6	MECE4	MECE_04_B	male	maturus	45-50	M3 (48)	0.70978	0.00003	_	_
Hungary	Mezökeresztes-Cethalom	ALBK 2-3	_	_	9	MECE7	MECE_07_A	male	maturus	45-50	M1 (36)	0.70984	0.00001	_	_
Hungary	Mezökeresztes-Cethalom	ALBK 2-3	_	_	9	MECE7	MECE_07_B	male	maturus	45-50	M3 (38)	0.70988	0.00001	_	_
Hungary	Mezökeresztes-Cethalom	ALBK 2-3	_	_	11	MECE8	MECE_08_A	male	maturus	45-x	M1 (36)	0.70985	0.00005	_	_
Hungary	Mezökeresztes-Cethalom	ALBK 2-3	_	_	11	MECE8	MECE_08_B	male	maturus	45-x	M3 (48)	0.71014	0.00002	_	_
Hungary	Mezökeresztes-Cethalom	ALBK 2-3	_	_	15	MECE9	MECE_09_A	male	adultus	25-30	M1 (36)	0.71005	0.00003	_	_
Hungary	Mezökeresztes-Cethalom	ALBK 2-3	_	_	15	MECE9	MECE_09_B	male	adultus	25-30	M2 (37)	0.71009	0.00004	_	_
Hungary	Mezökeresztes-Cethalom	ALBK 2-3	_	_	15	MECE9	MECE_09_C	male	adultus	25-30	M3 (Maxilla)	0.70979	0.00004	_	_
Hungary	Mezökeresztes-Cethalom	ALBK 2-3	_	_	18 2006.74.13	MECE10	MECE_10_A	female	adultus	35-40	M2 (17)	0.70978	0.00004	_	_
Hungary	Mezökeresztes-Cethalom	ALBK 2-3	_	_	18 2006.74.13	MECE10	MECE_10_B	female	adultus	35-40	M3 (38)	0.70987	0.00006	_	_
Hungary	Mezökeresztes-Cethalom	ALBK 2-3	_	_	18 2006.74.1	MECE11	MECE_11_A	female?	infant I	4-5	m2 (65)	0.70962	0.00004	_	_
Hungary	Mezökeresztes-Cethalom	ALBK 2-3	_	_	18 2006.74.1	MECE11	MECE_11_B	female?	infant I	4-5	M1 (16)	0.70911	0.00003	_	_
Hungary	Mezökeresztes-Cethalom	ALBK 2-3	_	_	20	MECE12	MECE_12_A	undet.	infant I	2	m1	0.70986	0.00002	_	_
Hungary	Mezökeresztes-Cethalom	ALBK 2-3	_	_	23	MECE14	MECE_14_A	female	adultus	25-30	M1 (46)	0.71076	0.00001	_	_
Hungary	Mezökeresztes-Cethalom	ALBK 2-3	_	_	23	MECE14	MECE_14_B	female	adultus	25-30	M2 (47)	0.71080	0.00005	_	_
Hungary	Mezökeresztes-Cethalom	ALBK 2-3	_	_	23	MECE14	MECE_14_C	female	adultus	25-30	M3 (28)	0.71098	0.00004	_	_
Hungary	Mezőzombor – Községi temető	ALBK?	_	_	4	MEKÖ1	MEKÖ_01_A	male	adultus	37-46	M1 (46)	0.70924	0.00001	_	_
Hungary	Mezőzombor – Községi temető	ALBK?	_	_	4	MEKÖ1	MEKÖ_01_B	male	adultus	37-46	M3 (18)	0.70937	0.00004	_	_
Hungary	Mezőzombor – Községi temető	ALBK?	_	_	5	MEKÖ2	MEKÖ_02_A	undet.	adolescent	18-20	M1 (Mandibula)	0.71010	0.00001	_	_
Hungary	Mezőzombor – Községi temető	ALBK?	_	_	5	MEKÖ2	MEKÖ_02_B	undet.	adolescent	18-20	M3 (Mandibula)	0.71031	0.00002	_	_
Hungary	Mezőzombor – Községi temető	ALBK?	_	_	10	MEKÖ3	MEKÖ_03_A	female	adultus	30-40	M1 (16)	0.71040	0.00001	_	_
Hungary	Mezőzombor – Községi temető	ALBK?	_	_	10	MEKÖ3	MEKÖ_03_B	female	adultus	30-40	M3 (38/48)	0.71040	0.00001	_	_
Hungary	Mezőzombor – Községi temető	Bükk	_	_	21/A	MEKÖ4	MEKÖ_04_A	female?	adultus	21-30	M1 (16)	0.71081	0.00004	_	_
Hungary	Mezőzombor – Községi temető	Bükk	_	_	21/A	MEKÖ4	MEKÖ_04_B	female?	adultus	21-30	M3 (28)	0.71050	0.00003	_	_
Hungary	Mezőzombor – Községi temető	Bükk	_	_	21/A	MEKÖ4	MEKÖ_04_C	female?	adultus	21-30	M2 (17)	0.71007	0.00003	_	_
Hungary	Mezőzombor – Községi temető	Tiszadob	_	_	48	MEKÖ5	MEKÖ_05_A	male	adultus/maturus	30-50	M1 (36)	0.71001	0.00003	_	_
Hungary	Mezőzombor – Községi temető	Tiszadob	_	_	48	MEKÖ5	MEKÖ_05_B	male	adultus/maturus	30-50	M3 (38)	0.71012	0.00002	_	_
Hungary	Mezőzombor – Községi temető	Tiszadob	_	_	49	MEKÖ6	MEKÖ_06_A	undet.	infant I	2-3	m2 (Mandibula)	0.70997	0.00004	_	_
Hungary	Mezőzombor – Községi temető	Tiszadob	_	_	62	MEKÖ7	MEKÖ_07_A	undet.	adolescent	14-16	M1 (16/26)	0.70994	0.00001	_	_
Hungary	Mezőzombor – Községi temető	Tiszadob	_	_	62	MEKÖ7	MEKÖ_07_B	undet.	adolescent	14-16	M2 (17/27)	0.71000	0.00003	_	_
Hungary	Mezőzombor – Községi temető	Tiszadob	_	_	62	MEKÖ7	MEKÖ_07_C	undet.	adolescent	14-16	M3 (Mandibula)	0.71014	0.00001	_	_
Hungary	Mórágy Tűzkődomb B1	Lengyel	_	_	15	MORT1	MORT_01_A	female	senil	62-75	C (13)	0.71196	0.00005	15.60	0.4
Hungary	Mórágy Tűzkődomb B1	Lengyel	_	_	16	MORT2	MORT_02_A	female	maturus	41-45	M2 (27)	0.70936	0.00004	16.38	0.2
Hungary	Mórágy Tűzkődomb B1	Lengyel	_	_	16	MORT2	MORT_02_B	female	maturus	41-45	M3 (28)	0.70962	0.00005	16.72	0.2
Hungary	Mórágy Tűzkődomb B1	Lengyel	_	_	43	MORT4	MORT_04_A	undet.	infant II	9-11	M1 (26)	0.70983	0.00004	16.89	0.1
Hungary	Mórágy Tűzkődomb B1	Lengyel	_	_	43	MORT4	MORT_04_B	undet.	infant II	9-11	M3 (l. Mandibula)	0.70985	0.00005	16.59	0.1
Hungary	Mórágy Tűzkődomb B1	Lengyel	_	_	46	MORT6	MORT_06_A	undet.	infant II	9-11	m2 (75)	0.71015	0.00003	18.03	0.3
Hungary	Mórágy Tűzkődomb B1	Lengyel	_	_	46	MORT6	MORT_06_B	undet.	infant II	9-11	M1 (36)	0.70981	0.00005	16.92	0.1
Hungary	Mórágy Tűzkődomb B2	Lengyel	_	_	46	MORT6	MORT 6 C	undet.	infant II	9-11	M1 (Maxilla)	_	_	17.18	0.3
Hungary	Mórágy Tűzkődomb B1	Lengyel	_	_	47	MORT7	MORT_07_A	undet.	infant II	13-15	M1 (46)	0.70973	0.00005	16.28	0.0
Hungary	Mórágy Tűzkődomb B1	Lengyel	_	_	47	MORT7	MORT_07_B	undet.	infant II	13-15	M3 (48)	0.70930	0.00005	15.88	0.1
Hungary	Mórágy Tűzkődomb B1	Lengyel	_	_	48	MORT8	MORT_08_A	female	adolescent/adultus	21-28	M1 (36)	0.71000	0.00001	18.05	0.1
Hungary	Mórágy Tűzkődomb B1	Lengyel	_	_	48	MORT8	MORT_08_B	female	adolescent/adultus	21-28	M2 (37)	0.70984	0.00002	_	_
Hungary	Mórágy Tűzkődomb B1	Lengyel	_	_	51	MORT9	MORT_09_A	female	infant	65-75	m2 (65)	0.70943	0.00001	16.94	0.1
Hungary	Mórágy Tűzkődomb B1	Lengyel	_	_	52	MORT10	MORT_10_A	undet.	infant I	2-3	m1 (54)	0.70934	0.00005	17.23	0.2
Hungary	Mórágy Tűzkődomb B1	Lengyel	_	_	52	MORT10	MORT_10_B	undet.	infant I	2-3	i1 (51)	0.70960	0.00005	16.92	0.2
Hungary	Mórágy Tűzkődomb B1	Lengyel	_	_	55	MORT11	MORT_11_A	male	adultus	22-28	M1 (46)	0.70965	0.00001	16.47	0.1
Hungary	Mórágy Tűzkődomb B1	Lengyel	_	_	56	MORT12	MORT_12_A	female	maturus	41-45	M1 (46)	0.70973	0.00002	16.63	0.1
Hungary	Mórágy Tűzkődomb B1	Lengyel	_	_	56	MORT12	MORT_12_B	female	maturus	41-45	M2 (47)	0.70983	0.00006	_	_
Hungary	Mórágy Tűzkődomb B1	Lengyel	_	_	57	MORT13	MORT_13_A	male	maturus	54-58	M2 (37)	0.70977	0.00003	15.86	0.1
Hungary	Mórágy Tűzkődomb B1	Lengyel	_	_	57	MORT13	MORT_13_B	male	maturus	54-58	M3 (38)	0.70957	0.00001	16.22	0.0
Hungary	Mórágy Tűzkődomb B1	Lengyel	_	_	59	MORT15	MORT_15_A	female	adolescent	19-21	M1 (36)	0.70958	0.00004	15.96	0.2
Hungary	Mórágy Tűzkődomb B1	Lengyel	_	_	59	MORT15	MORT_15_B	female	adolescent	19-21	M3 (18)	0.70979	0.00004	17.00	0.3
Hungary	Mórágy Tűzkődomb B1	Lengyel	_	_	60	MORT16	MORT_16_A	undet.	infant I	5-6	m2 (55)	0.70986	0.00005	16.73	0.2
Hungary	Mórágy Tűzkődomb B1	Lengyel	_	_	60	MORT16	MORT_16_B	undet.	infant I	5-6	M1 (?)	0.70998	0.00004	16.20	0.2
Hungary	Mórágy Tűzkődomb B1	Lengyel	_	_	63	MORT18	MORT_18_A	undet.	infant II	9-11	m2 (75)	0.70949	0.00005	18.48	0.2
Hungary	Mórágy Tűzkődomb B1	Lengyel	_	_	63	MORT18	MORT_18_B	undet.	infant II	9-11	M1 (36)	0.70934	0.00002	18.67	0.0
Hungary	Mórágy Tűzkődomb B1	Lengyel	_	_	65	MORT19	MORT_19_A	female	maturus	47-63	M1 (36)	0.70955	0.00003	_	_
Hungary	Mórágy Tűzkődomb B1	Lengyel	_	_	65	MORT19	MORT_19_B	female	maturus	47-63	M2 (37)	0.70997	0.00003	_	_
Hungary	Mórágy Tűzkődomb B1	Lengyel	_	_	66	MORT20	MORT_20_A	male	adultus	37-43	M1 (36)	0.71004	0.00003	15.98	0.4
Hungary	Mórágy Tűzkődomb B1	Lengyel	_	_	66	MORT20	MORT_20_B	male	adultus	37-43	M3 (18)	0.70974	0.00002	15.62	0.2
Hungary	Mórágy Tűzkődomb B1	Lengyel	_	_	67	MORT21	MORT_21_A	female	adultus	30-36	M1 (36)	0.70978	0.00003	16.98	0.2
Hungary	Mórágy Tűzkődomb B1	Lengyel	_	_	67	MORT21	MORT_21_B	female	adultus	30-36	M2 (37)	0.70989	0.00001	_	_
Hungary	Mórágy Tűzkődomb B2	Lengyel	_	_	67	MORT21	MORT 21 C	female	adultus	30-36	M2 (37)	_	_	17.00	0.2
Hungary	Mórágy Tűzkődomb B1	Lengyel	_	_	74	MORT22	MORT_22_A	female	maturus	40-46	M1 (46)	0.70958	0.00002	17.09	0.1
Hungary	Mórágy Tűzkődomb B1	Lengyel	_	_	74	MORT22	MORT_22_B	female	maturus	40-46	M3 (48)	0.70967	0.00004	16.75	0.2
Hungary	Mórágy Tűzkődomb B1	Lengyel	_	_	77	MORT24	MORT_24_A	male	maturus	41-47	M1 (16)	0.70987	0.00003	16.80	0.1
Hungary	Mórágy Tűzkődomb B1	Lengyel	_	_	77	MORT24	MORT_24_B	male	maturus	41-47	M3 (28)	0.70968	0.00002	_	_
Hungary	Mórágy Tűzkődomb B1	Lengyel	_	_	81	MORT25	MORT_25_A	undet.	infant II	9-11	M1 (36)	0.70927	0.00003	19.91	0.0
Hungary	Mórágy Tűzkődomb B1	Lengyel	_	_	81	MORT25	MORT_25_B	undet.	infant II	9-11	M3 (?)	0.70969	0.00003	16.90	0.2
Hungary	Nemesvámos-Kapsa	Sopot	_	_	(17?)	NEK1	NEK_01_A	female	adultus	25-30	M1 (26)	0.70913	0.00001	_	_
Hungary	Nemesvámos-Kapsa	Sopot	_	_	(17?)	NEK1	NEK_01_B	female	adultus	25-30	M3 (28)	0.70909	0.00004	_	_
Hungary	Polgár-Piócási-Dűlő	ALBK	_	_	23	POPI1	POPI_01_A	female?	maturus	40-59	M1 (?)	0.70971	0.00005	16.26	0.2
Hungary	Polgár-Piócási-Dűlő	ALBK	_	_	23	POPI1	POPI_01_B	female?	maturus	40-59	M3 (?)	0.70967	0.00001	15.99	0.1
Hungary	Polgár-Piócási-Dűlő	ALBK	_	_	37	POPI2	POPI_02_A	female	maturus	40-59	M?	0.70956	0.00001	15.40	0.0
Hungary	Polgár-Piócási-Dűlő	ALBK	_	_	38	POPI3	POPI_03_A	undet.	adolescent	14-16	M1 (36/46)	0.70967	0.00001	15.69	0.1
Hungary	Polgár-Piócási-Dűlő	ALBK	_	_	38	POPI3	POPI_03_B	undet.	adolescent	14-16	C (?)	0.70968	0.00002	15.62	0.1
Hungary	Polgár-Piócási-Dűlő	ALBK	_	_	38	POPI3	POPI_03_C	undet.	adolescent	14-16	M3 (?)	0.70968	0.00001	15.33	0.2
Hungary	Polgár-Piócási-Dűlő	ALBK	_	_	173	POPI5	POPI_05_A	male (genetic.)	maturus	50-56	M1 (36)	0.70957	0.00003	15.79	0.2
Hungary	Polgár-Piócási-Dűlő	ALBK	_	_	173	POPI5	POPI_05_B	male (genetic.)	maturus	50-56	M3 (38)	0.70954	0.00004	15.24	0.2
Hungary	Polgár-Piócási-Dűlő	ALBK	_	_	177	POPI6	POPI_06_A	female	maturus	42-46	M1 (46)	0.70957	0.00003	14.77	0.2
Hungary	Polgár-Piócási-Dűlő	ALBK	_	_	177	POPI6	POPI_06_B	female	maturus	42-46	M2 (47)	0.70966	0.00001	15.28	0.1
Hungary	Polgár-Piócási-Dűlő	ALBK	_	_	177	POPI6	POPI_06_C	female	maturus	42-46	M3 (28)	0.70968	0.00002	15.30	0.2
Hungary	Pusztataksony Ledence	Tisza	_	_	17	PULE1	PULE_01_A	female	adultus	23-39	M1 (36)	0.70969	0.00003	_	_
Hungary	Pusztataksony Ledence	Szakálhát	_	_	26	PULE2	PULE_02_A	undet.	infant II	9-10	m1 (74)	0.70957	0.00004	_	_
Hungary	Pusztataksony Ledence	Szakálhát	_	_	26	PULE2	PULE_02_B	undet.	infant II	9-10	M1 (46)	0.70959	0.00004	_	_
Hungary	Pusztataksony Ledence	Tisza	_	_	36	PULE3	PULE_03_A	undet.	neon.	no data	m2 (75)	0.70968	0.00001	_	_
Hungary	Pusztataksony Ledence	Szakálhát	_	_	40	PULE4	PULE_04_A	undet.	infant I	5-7	m1 (64)	0.70957	0.00004	_	_
Hungary	Pusztataksony Ledence	Szakálhát	_	_	40	PULE4	PULE_04_B	undet.	infant I	5-7	M1 (Maxilla)	0.70959	0.00003	_	_
Hungary	Pusztataksony Ledence	Szakálhát	_	_	41	PULE5	PULE_05_A	male	maturus	38-52	M1 (Mandibula)	0.70952	0.00002	_	_
Hungary	Pusztataksony Ledence	Szakálhát	_	_	41	PULE5	PULE_05_B	male	maturus	38-52	M2 (Mandibula)	0.70960	0.00003	_	_
Hungary	Pusztataksony Ledence	Tisza	_	_	85	PULE7	PULE_07_A	female	adultus/maturus	no data	PM (?)	0.70960	0.00003	_	_
Hungary	Pusztataksony Ledence	Tisza	_	_	85	PULE7	PULE_07_B	female	adultus/maturus	no data	M3 (Maxilla)	0.70957	0.00004	_	_
Hungary	Pusztataksony Ledence	Szakálhát	_	_	87	PULE8	PULE_08_A	male	adultus	28-56	M1 (46)	0.70961	0.00001	_	_
Hungary	Pusztataksony Ledence	Szakálhát	_	_	87	PULE8	PULE_08_B	male	adultus	28-56	M3 (38)	0.70957	0.00003	_	_
Hungary	Pusztataksony Ledence	Tiszapolgár	_	_	130	PULE9	PULE_09_A	male (genetic.)	adultus	no data	M1 (46)	0.70962	0.00002	_	_
Hungary	Pusztataksony Ledence	Tiszapolgár	_	_	130	PULE9	PULE_09_B	male (genetic.)	adultus	no data	M3 (48)	0.70963	0.00004	_	_
Hungary	Pusztataksony Ledence	Tiszapolgár	_	_	155	PULE10	PULE_10_A	male	adolescent	16-18	M1 (36)	0.70967	0.00002	_	_
Hungary	Pusztataksony Ledence	Tiszapolgár	_	_	155	PULE10	PULE_10_B	male	adolescent	16-18	M2 (17)	0.70963	0.00005	_	_
Hungary	Pusztataksony Ledence	Tiszapolgár	_	_	236	PULE13	PULE_13_A	male	adultus	no data	M2 (37)	0.70955	0.00002	_	_
Hungary	Pusztataksony Ledence	Tiszapolgár	_	_	236	PULE13	PULE_13_B	male	adultus	no data	M3 (48)	0.70976	0.00004	_	_
Hungary	Pusztataksony Ledence	Tisza	_	_	283	PULE14	PULE_14_A	undet.	infant I	no data	m1 (74)	0.70962	0.00003	_	_
Hungary	Pusztataksony Ledence	Szakálhát	_	_	193	PULE15	PULE_15_A	female	adultus	23-27	M1 (16)	0.70984	0.00002	_	_
Hungary	Pusztataksony Ledence	Szakálhát	_	_	193	PULE15	PULE_15_B	female	adultus	23-27	M3 (18)	0.70987	0.00003	_	_
Hungary	Pusztataksony Ledence	Tisza	_	_	312	PULE17	PULE_17_A	undet.	infant I	no data	m1 (84)	0.70960	0.00004	_	_
Hungary	Pusztataksony Ledence	Szakálhát	_	_	335	PULE18	PULE_18_A	female	adultus	30-36	M1 (46)	0.70959	0.00001	_	_
Hungary	Pusztataksony Ledence	Szakálhát	_	_	335	PULE18	PULE_18_B	female	adultus	30-36	M2 (47)	0.70953	0.00004	_	_
Hungary	Pusztataksony Ledence	Szakálhát	_	_	335	PULE18	PULE_18_C	female	adultus	30-36	M3 (48)	0.70965	0.00001	_	_
Hungary	Pusztataksony Ledence	Szakálhát	_	_	365	PULE20	PULE_20_A	female	maturus	48-57	M1 (26)	0.70969	0.00005	_	_
Hungary	Pusztataksony Ledence	Szakálhát	_	_	365	PULE20	PULE_20_B	female	maturus	48-57	M2 (27)	0.70962	0.00003	_	_
Hungary	Pusztataksony Ledence	Szakálhát	_	_	366	PULE21	PULE_21_A	male	maturus	39-45	M1 (36)	0.70953	0.00001	_	_
Hungary	Pusztataksony Ledence	Szakálhát	_	_	366	PULE21	PULE_21_B	male	maturus	39-45	M3 (Maxilla)	0.70964	0.00003	_	_
Hungary	Pusztataksony Ledence	Tiszapolgár	_	_	396	PULE22	PULE_22_A	male	adultus	no data	M1 (36)	0.70986	0.00003	_	_
Hungary	Pusztataksony Ledence	Tiszapolgár	_	_	396	PULE22	PULE_22_B	male	adultus	no data	M2 (37)	0.70985	0.00003	_	_
Hungary	Pusztataksony Ledence	Szakálhát	_	_	407	PULE23	PULE_23_A	female	maturus	45-51	M2 (17)	0.70954	0.00002	_	_
Hungary	Pusztataksony Ledence	Tisza	_	_	460	PULE24	PULE_24_A	female (genetic.)	maturus	49-55	M2 (37)	0.70995	0.00004	_	_
Hungary	Pusztataksony Ledence	Tisza	_	_	460	PULE24	PULE_24_B	female (genetic.)	maturus	49-55	M3 (18)	0.71012	0.00001	_	_
Hungary	Pusztataksony Ledence	Tisza	_	_	513	PULE25	PULE_25_A	male	maturus	47-51	M1 (36)	0.70979	0.00003	_	_
Hungary	Pusztataksony Ledence	Tisza	_	_	513	PULE25	PULE_25_B	male	maturus	47-51	M3 (38)	0.70977	0.00001	_	_
Hungary	Pusztataksony Ledence	Tisza	_	_	537	PULE26	PULE_26_A	female (genetic.)	adultus	30-36	M1 (36)	0.70963	0.00003	_	_
Hungary	Pusztataksony Ledence	Tisza	_	_	537	PULE26	PULE_26_B	female (genetic.)	adultus	30-36	M3 (28)	0.70960	0.00004	_	_
Hungary	Pusztataksony Ledence	Tisza	_	_	89	PULE21	PULE2_01_A	female	adolescent/adultus	18-28	M1 (46)	0.70977	0.00003	_	_
Hungary	Pusztataksony Ledence	Tisza	_	_	89	PULE21	PULE2_01_B	female	adolescent/adultus	18-28	M3 (48)	0.70967	0.00004	_	_
Hungary	Pusztataksony Ledence	Tisza	_	_	89	PULE21	PULE2_01_C	female	adolescent/adultus	18-28	M2 (47)	0.70956	0.00003	_	_
Hungary	Pusztataksony Ledence	ALBK	_	_	162	PULE22	PULE2_02_A	female	maturus	40-46	M1 (46)	0.70986	0.00001	_	_
Hungary	Pusztataksony Ledence	ALBK	_	_	162	PULE22	PULE2_02_B	female	maturus	40-46	M3 (18)	0.70959	0.00005	_	_
Hungary	Pusztataksony Ledence	Tisza	_	_	170	PULE23	PULE2_03_A	male	adolescent	17-22	M1 (16)	0.70962	0.00001	_	_
Hungary	Pusztataksony Ledence	Tisza	_	_	170	PULE23	PULE2_03_B	male	adolescent	17-22	M3 (48)	0.70961	0.00003	_	_
Hungary	Pusztataksony Ledence	Tisza	_	_	170	PULE23	PULE2_03_C	male	adolescent	17-22	M2 (27)	0.70959	0.00002	_	_
Hungary	Pusztataksony Ledence	Tisza	_	_	709 / 938	PULE 709_46	MA-164984	female	adult	no data	M1 (46)	0.70966	0.00001	_	_
Hungary	Pusztataksony Ledence	Tisza	_	_	709 / 938	PULE 709_48	MA-164985	female	adult	no data	M3 (48)	0.70988	0.00001	_	_
Hungary	Pusztataksony Ledence	Tisza	_	_	718 / 953	PULE 718_36	MA-164986	female	adult	23-37	M1 (36)	0.70967	0.00002	_	_
Hungary	Pusztataksony Ledence	Tisza	_	_	718 / 953	PULE 718_38	MA-164987	female	adult	23-37	M3 (38)	0.70962	0.00002	_	_
Hungary	Sajoszentpeter-vasúti örhaz	Bükk	_	_	78	SAVÖ1	SAVÖ_01_B	female	?	?	M2 (47)	0.71036	0.00003	15.81	0.1
Hungary	Sajoszentpeter-vasúti örhaz	ALBK	_	_	189	SAVÖ3	SAVÖ_03_B	female	adolescent	17-20	M3 (48)	0.71034	0.00003	15.70	0.1
Hungary	Szederkèny-Kukorica-dülö, 95.lh.	Vinča	5040-4940	5210-4850	119	SEKU1	SEKU_01_A	no data	no data	no data	M1 (46)	0.70945	0.00003	_	_
Hungary	Szederkèny-Kukorica-dülö, 95.lh.	Vinča	5040-4940	5210-4850	119	SEKU1	SEKU_01_C	no data	no data	no data	M2 (47)	0.70934	0.00001	_	_
Hungary	Szederkèny-Kukorica-dülö, 95.lh.	Vinča	_	_	270	SEKU3	SEKU_03_A	undet.	adultus	25-35	M1 (36)	0.70974	0.00003	_	_
Hungary	Szederkèny-Kukorica-dülö, 95.lh.	Vinča	_	_	270	SEKU3	SEKU_03_B	undet.	adultus	25-35	M3 (38)	0.70977	0.00003	_	_
Hungary	Szederkèny-Kukorica-dülö, 95.lh.	Vinča	_	_	344	SEKU4	SEKU_04_A	no data	no data	no data	PM2 (25)	0.70949	0.00003	_	_
Hungary	Szederkèny-Kukorica-dülö, 95.lh.	Vinča	_	_	367	SEKU5	SEKU_05_A	female	adultus	30-35	M1 (16)	0.71025	0.00004	_	_
Hungary	Szederkèny-Kukorica-dülö, 95.lh.	Vinča	_	_	367	SEKU5	SEKU_05_B	female	adultus	30-35	M3 (28)	0.70959	0.00003	_	_
Hungary	Szederkèny-Kukorica-dülö, 95.lh.	Vinča	5300-5220	5330-5080	2398	SEKU6	SEKU_06_A	female (genetic.)	no data	no data	M1 (26)	0.70933	0.00001	_	_
Hungary	Szederkèny-Kukorica-dülö, 95.lh.	Vinča	5300-5220	5330-5080	2398	SEKU6	SEKU_06_B	female (genetic.)	no data	no data	M2 (27)	0.70986	0.00003	_	_
Hungary	Szederkèny-Kukorica-dülö, 95.lh.	Vinča	5300-5070	5300-5060	3413	SEKU7	SEKU_07_A	undet.	adolescent	16-18	M1 (36)	0.70952	0.00004	_	_
Hungary	Szederkèny-Kukorica-dülö, 95.lh.	Vinča	5300-5070	5300-5060	3413	SEKU7	SEKU_07_B	undet.	adolescent	16-18	M3 (38)	0.70967	0.00005	_	_
Hungary	Szederkèny-Kukorica-dülö, 95.lh.	Vinča	5380-5300	5470-5230	2436	SEKU8	SEKU_08_A	female	maturus	45-55	M1 (16)	0.70972	0.00003	_	_
Hungary	Szederkèny-Kukorica-dülö, 95.lh.	Vinča	5300-5220	5320-5075	2491	SEKU10	SEKU_10_A	male	adultus	30-40	M1 (16)	0.70971	0.00005	_	_
Hungary	Szederkèny-Kukorica-dülö, 95.lh.	Vinča	5300-5220	5320-5075	2491	SEKU10	SEKU_10_B	male	adultus	30-40	M3 (18)	0.70975	0.00003	_	_
Hungary	Szederkèny-Kukorica-dülö, 95.lh.	Vinča	5290-5070	5300-5060	2842	SEKU11	SEKU_11_A	undet.	adultus	20-25	M1 (26)	0.71114	0.00003	_	_
Hungary	Szederkèny-Kukorica-dülö, 95.lh.	Vinča	5290-5070	5300-5060	2842	SEKU11	SEKU_11_B	undet.	adultus	20-25	M2 (27)	0.71145	0.00004	_	_
Hungary	Szegvár Tűzköves	Tisza	_	_	1	SZEG1	SZEG_01_A	no data	no data	no data	M1 (36)	0.70949	0.00004	_	_
Hungary	Szegvár Tűzköves	Tisza	_	_	1	SZEG1	SZEG_01_B	no data	no data	no data	M3 (38)	0.70926	0.00007	_	_
Hungary	Szemely-Hegyes M60/83. lh.	Sopot	4960-4840	5020-4790	627	SZEH2	SZEH_02_A	female	adultus	30-39	M1 (16)	0.70950	0.00003	_	_
Hungary	Szemely-Hegyes M60/83. lh.	Sopot	4960-4840	5020-4790	627	SZEH2	SZEH_02_B	female	adultus	30-39	M2 (17)	0.70952	0.00005	_	_
Hungary	Szemely-Hegyes M60/83. lh.	Sopot	4960-4840	5020-4790	627	SZEH2	SZEH_02_C	female	adultus	30-39	M3 (48)	0.70955	0.00003	_	_
Hungary	Szemely-Hegyes M60/83. lh.	Sopot	4940-4800	5000-4780	883	SZEH3	SZEH_03_A	female?	adultus	25-30	M1 (36)	0.70972	0.00005	_	_
Hungary	Szemely-Hegyes M60/83. lh.	Sopot	4940-4800	5000-4780	883	SZEH3	SZEH_03_B	female?	adultus	25-30	M3 (48)	0.70976	0.00004	_	_
Hungary	Szemely-Hegyes M60/83. lh.	TLBK	5200-4980	5210-4940	1001	SZEH4	SZEH_04_A	female (genetic.)	adultus	30-39	M1 (36)	0.70924	0.00004	_	_
Hungary	Szemely-Hegyes M60/83. lh.	TLBK	5200-4980	5210-4940	1001	SZEH4	SZEH_04_B	female (genetic.)	adultus	30-39	M2 (27)	0.70921	0.00003	_	_
Hungary	Szemely-Hegyes M60/83. lh.	TLBK	5200-4980	5210-4940	1001	SZEH4	SZEH_04_C	female (genetic.)	adultus	30-39	M3 (28)	0.70917	0.00004	_	_
Hungary	Szemely-Hegyes M60/83. lh.	Sopot	4840-4720	4910-4700	1003	SZEH5	SZEH_05_A	male (genetic.)	adolescent	15-20	M1 (26)	0.70941	0.00004	_	_
Hungary	Szemely-Hegyes M60/83. lh.	Sopot	4840-4720	4910-4700	1003	SZEH5	SZEH_05_B	male (genetic.)	adolescent	15-20	M2 (27)	0.70943	0.00003	_	_
Hungary	Szemely-Hegyes M60/83. lh.	Sopot	4840-4720	4910-4700	1003	SZEH5	SZEH_05_C	male (genetic.)	adolescent	15-20	M3 (18/28)	0.70939	0.00005	_	_
Hungary	Szemely-Hegyes M60/83. lh.	TLBK?	_	_	1070	SZEH6	SZEH_06_A	undet.	infant II	8-9	M1 (16)	0.71002	0.00005	_	_
Hungary	Szemely-Hegyes M60/83. lh.	TLBK?	_	_	1108	SZEH8	SZEH_08_A	male	adultus	30-35	M2 (47)	0.70934	0.00004	_	_
Hungary	Szemely-Hegyes M60/83. lh.	TLBK?	_	_	1108	SZEH8	SZEH_08_B	male	adultus	30-35	M3 (48)	0.70940	0.00002	_	_
Hungary	Szemely-Hegyes M60/83. lh.	TLBK	5210-5000	5210-5000	1139	SZEH9	SZEH_09_A	undet.	infant II	ca. 9	M1 (16)	0.70973	0.00004	_	_
Hungary	Tiszabura Bonishat	ALBK	_	_	86	TIBO1	TIBO_01_A	undet.	infant I	1,5-2	m1 (74) ?	0.70962	0.00005	_	_
Hungary	Tiszabura Bonishat	ALBK	_	_	118	TIBO2	TIBO_02_A	male	maturus	no data	M1 (16)	0.70969	0.00001	_	_
Hungary	Tiszabura Bonishat	ALBK	_	_	118	TIBO2	TIBO_02_B	male	maturus	no data	M3 (Maxilla)	0.70974	0.00003	15.17	0.1
Hungary	Tiszabura Bonishat	ALBK	_	_	273	TIBO3	TIBO_03_A	undet.	infant II	ca.13	M1 (36)	0.70977	0.00005	16.59	0.0
Hungary	Tiszabura Bonishat	ALBK	_	_	273	TIBO4	TIBO_04_A	male	adultus	no data	M1 (36)	0.70943	0.00003	16.00	0.2
Hungary	Tiszabura Bonishat	ALBK	_	_	273	TIBO4	TIBO_04_B	male	adultus	no data	M2 (37)	0.70945	0.00003	_	_
Hungary	Tiszabura Bonishat	ALBK	_	_	273	TIBO5	TIBO_05_A	female	adultus	no data	M1 (Mandibula)	0.70939	0.00004	17.06	0.3
Hungary	Tiszaszőlős - Domaháza-puszta, Réti-dűlő	Szakálhát	_	_	1	TIDO1	TIDO_01_A	male	maturus	40-46	M1 (46)	0.70977	0.00008	15.95	0.2
Hungary	Tiszaszőlős - Domaháza-puszta, Réti-dűlő	Körös	_	_	2	TIDO2	TIDO_02_A	male	adultus	31-37	M1 (26)	0.71002	0.00006	17.27	0.0
Hungary	Tiszaszőlős - Domaháza-puszta, Réti-dűlő	Körös	_	_	5 (4?)	TIDO3	TIDO_03_A	male	adultus/maturus	23-59	M1 (36)	0.70972	0.00002	18.64	0.0
Hungary	Tiszaszőlős - Domaháza-puszta, Réti-dűlő	Körös	_	_	5 (4?)	TIDO3	TIDO_03_B	male	adultus/maturus	23-59	M2 (17)	0.71039	0.00004	17.57	0.1
Hungary	Tiszaszőlős - Domaháza-puszta, Réti-dűlő	Szakálhát or early Tisza	_	_	6	TIDO4	TIDO_04_A	male	adultus	34-40	M2 (47)	0.71046	0.00001	_	_
Hungary	Tiszaszőlős - Domaháza-puszta, Réti-dűlő	Szakálhát or early Tisza	_	_	6	TIDO4	TIDO_04_B	male	adultus	34-40	M3 (48)	0.70969	0.00005	14.95	0.1
Hungary	Tiszaszőlős - Domaháza-puszta, Réti-dűlő	ALBK	_	_	7	TIDO5	TIDO_05_A	undet.	no data	no data	M1 (36)	0.70975	0.00006	17.30	0.1
Hungary	Tiszaszőlős - Domaháza-puszta, Réti-dűlő	ALBK	_	_	7	TIDO5	TIDO_05_B	undet.	no data	no data	M3 (38)	0.70989	0.00002	16.60	0.1
Hungary	Tiszalök Hajnalos	no data	_	_	45	TIHA1	TIHA_01_A	no data	no data	no data	M1 (46)	0.70999	0.00001	16.80	0.1
Hungary	Tiszalök Hajnalos	no data	_	_	45	TIHA1	TIHA_01_B	no data	no data	no data	M3 (48)	0.70998	0.00001	17.01	0.0
Hungary	Tiszadob-Okenéz	Tiszadob/Bükk	_	_	251-01	TISO1	TISO_01_A	male (genetic.)	infant II	8-10	M1/2 (36/37)	0.70972	0.00003	_	_
Hungary	Tiszadob-Okenéz	Tiszadob/Bükk	_	_	251-01	TISO1	TISO_01_B	male (genetic.)	infant II	8-10	M3 (38)	0.70970	0.00004	_	_
Hungary	Tiszadob-Okenéz	Tiszadob/Bükk	_	_	328	TISO3	TISO_03_A	female	adultus	23-40	M1 (16)	0.70982	0.00004	_	_
Hungary	Tiszadob-Okenéz	Tiszadob/Bükk	_	_	328	TISO3	TISO_03_B	female	adultus	23-40	M3 (18)	0.70988	0.00004	_	_
Hungary	Tiszadob-Okenéz	Tiszadob/Bükk	_	_	42-424?	TISO4	TISO_04_A	undet.	no data	no data	M1 (36)	0.71017	0.00004	_	_
Hungary	Tiszadob-Okenéz	Tiszadob/Bükk	_	_	42-424?	TISO4	TISO_04_B	undet.	no data	no data	PM1 (34)	0.71019	0.00001	_	_
Hungary	Tiszadob-Okenéz	Tiszadob/Bükk	_	_	423-03	TISO5	TISO_05_A	female	adultus	23-40	M1/M2 (26/27)	0.70943	0.00003	_	_
Hungary	Tiszadob-Okenéz	Tiszadob/Bükk	_	_	423-03	TISO5	TISO_05_B	female	adultus	23-40	M2/M3 (27/28)	0.70973	0.00004	_	_
Hungary	Tiszadob-Okenéz	Tiszadob/Bükk	_	_	424	TISO6	TISO_06_A	male?	adolescent	17-18	M1 (36)	0.70970	0.00004	_	_
Hungary	Tiszadob-Okenéz	Tiszadob/Bükk	_	_	424	TISO6	TISO_06_B	male?	adolescent	17-18	M2 (37)	0.70966	0.00004	_	_
Hungary	Tiszadob-Okenéz	Tiszadob/Bükk	_	_	424	TISO6	TISO_06_C	male?	adolescent	17-18	M3 (48)	0.70957	0.00004	_	_
Hungary	Tiszadob-Okenéz	Tiszadob/Bükk	_	_	428	TISO7	TISO_07_A	male	maturus	40-60	M1 (46)	0.70976	0.00004	_	_
Hungary	Tiszadob-Okenéz	Tiszadob/Bükk	_	_	428	TISO7	TISO_07_B	male	maturus	40-60	M2 (47)	0.70948	0.00005	_	_
Hungary	Tiszadob-Okenéz	Tiszadob/Bükk	_	_	428	TISO7	TISO_07_C	male	maturus	40-60	M3 (Maxilla)	0.70944	0.00001	_	_
Hungary	Tiszadob-Okenéz	Tiszadob/Bükk	_	_	464	TISO10	TISO_10_A	undet.	infant II	11-12	M1 (36)	0.70952	0.00005	_	_
Hungary	Tiszadob-Okenéz	Tiszadob/Bükk	_	_	464	TISO10	TISO_10_B	undet.	infant II	11-12	M1 (46)	0.70945	0.00005	_	_
Hungary	Tiszadob-Okenéz	Tiszadob/Bükk	_	_	472	TISO11	TISO_11_A	male	adultus	23-40	M1 (46)	0.70954	0.00004	_	_
Hungary	Tiszadob-Okenéz	Tiszadob/Bükk	_	_	472	TISO11	TISO_11_B	male	adultus	23-40	M3 (18)	0.70959	0.00004	_	_
Hungary	Tiszadob-Okenéz	Tiszadob/Bükk	_	_	478-01	TISO13	TISO_13_A	male	adultus/maturus	23-x	M2 (47)	0.70957	0.00001	_	_
Hungary	Tiszadob-Okenéz	Tiszadob/Bükk	_	_	478-01	TISO13	TISO_13_B	male	adultus/maturus	23-x	M3 Mandibula	0.70960	0.00003	_	_
Hungary	Tiszadob-Okenéz	Tiszadob/Bükk	_	_	494-01	TISO14	TISO_14_A	undet.	infant II	9-10	m2 (85)	0.70950	0.00005	_	_
Hungary	Tiszadob-Okenéz	Tiszadob/Bükk	_	_	494-01	TISO14	TISO_14_B	undet.	infant II	9-10	M1 (36)	0.70943	0.00003	_	_
Hungary	Tiszadob-Okenéz	Tiszadob/Bükk	_	_	496	TISO15	TISO_15_A	undet.	infant I	6	m2 (85)	0.70954	0.00002	_	_
Hungary	Tiszadob-Okenéz	Tiszadob/Bükk	_	_	604	TISO17	TISO_17_A	female	senil	36-75	M1 (36)	0.70974	0.00005	_	_
Hungary	Tiszadob-Okenéz	Tiszadob/Bükk	_	_	604	TISO17	TISO_17_B	female	senil	63-75	M3 (48)	0.70978	0.00001	_	_
Hungary	Tiszaföldvár Téglagyár	Szakálhát	_	_	41	TITE1	TITE_01_A	male	maturus	50-60	PM1/2 (14/15)	0.70981	0.00003	16.38	0.3
Hungary	Tiszaföldvár Téglagyár	Szakálhát	_	_	42	TITE2	TITE_02_A	undet.	infant II	8-9	M1 (16)	0.70946	0.00003	16.99	0.2
Hungary	Tiszaföldvár Téglagyár	Szakálhát	_	_	98	TITE3	TITE_03_A	female	maturus	40-50	PM (?)	0.70959	0.00001	_	_
Hungary	Tiszaföldvár Téglagyár	Szakálhát	_	_	98	TITE3	TITE_03_B	female	maturus	40-50	M1 (46)	0.70958	0.00004	17.51	0.2
Hungary	Tiszaföldvár Téglagyár	Szakálhát	_	_	98	TITE3	TITE_03_C	female	maturus	40-50	M2 (27)	0.70954	0.00003	17.44	0.1
Hungary	Tiszaföldvár Téglagyár	Szakálhát	_	_	13b	TITE4	TITE_04_A	male	maturus	30-50	M1 (36)	0.70949	0.00003	16.82	0.0
Hungary	Tiszaföldvár Téglagyár	Szakálhát	_	_	13b	TITE4	TITE_04_B	male	maturus	30-50	M3 (38)	0.70951	0.00004	16.74	0.1
Hungary	Tolna-Mözs TO 003	Balaton-Lasinja	_	_	81/162	TOLM1	TOLM_01_A	undet.	infant II	8-9	I (?)	0.70931	0.00001	17.80	0.2
Hungary	Tolna-Mözs TO 003	Balaton-Lasinja	_	_	190/306	TOLM2	TOLM_02_A	undet.	adultus	23-30	M2 (47)	0.70929	0.00001	18.69	0.1
Hungary	Tolna-Mözs TO 003	Balaton-Lasinja	_	_	190/306	TOLM2	TOLM_02_B	undet.	adultus	23-30	M3 (48)	0.70924	0.00003	17.70	0.0
Hungary	Tolna-Mözs TO 026	TLBK	5300-5200	5310-5070	1649	TOLM4	TOLM_04_A	male	adultus/maturus	35-45	M2 (37)	0.70925	0.00001	16.98	0.1
Hungary	Tolna-Mözs TO 026	TLBK	5300-5200	5310-5070	1649	TOLM4	TOLM_04_B	male	adultus/maturus	35-45	M3 (38)	0.70922	0.00004	16.65	_
Hungary	Debrecen Tócópart Erdöalja	Esztár	_	_	101	TOPE1	TOPE_01_A	no data	no data	no data	M1 (46)	0.70986	0.00004	_	_
Hungary	Debrecen Tócópart Erdöalja	Esztár	_	_	101	TOPE1	TOPE_01_B	no data	no data	no data	M3 (Maxilla)	0.70984	0.00002	_	_
Hungary	Debrecen Tócópart Erdöalja	Esztár	_	_	221	TOPE2	TOPE_02_A	no data	no data	no data	M1 (46)	0.70995	0.00004	_	_
Hungary	Debrecen Tócópart Erdöalja	Esztár	_	_	221	TOPE2	TOPE_02_B	no data	no data	no data	M3 (38)	0.70993	0.00004	_	_
Hungary	Debrecen Tócópart Erdöalja	Esztár	_	_	223	TOPE4	TOPE_04_A	male?	adultus	25-30	M1 (26)	0.70978	0.00003	_	_
Hungary	Debrecen Tócópart Erdöalja	Esztár	_	_	353	TOPE6	TOPE_06_A	male	maturus	40-50	M1 (36)	0.70978	0.00004	_	_
Hungary	Debrecen Tócópart Erdöalja	Esztár	_	_	353	TOPE6	TOPE_06_B	male	maturus	40-50	M3 (28)	0.70982	0.00003	_	_
Hungary	Debrecen Tócópart Erdöalja	Esztár	_	_	930	TOPE7	TOPE_07_A	male?	adultus	30-35	M1 (36)	0.71041	0.00004	_	_
Hungary	Debrecen Tócópart Erdöalja	Esztár	_	_	930	TOPE7	TOPE_07_B	male?	adultus	30-35	M3 (48)	0.71052	0.00003	_	_
Hungary	Debrecen Tócópart Erdöalja	Esztár	_	_	889	TOPE8	TOPE_08_A	male	maturus	50-59	M1 (46)	0.70995	0.00003	_	_
Hungary	Debrecen Tócópart Erdöalja	Esztár	_	_	889	TOPE9	TOPE_09_A	male	maturus	50-59	M1 (46)	0.70996	0.00002	_	_
Hungary	Debrecen Tócópart Erdöalja	Esztár	_	_	889	TOPE9	TOPE_09_B	male	maturus	50-59	M2 (47)	0.70999	0.00005	_	_
Hungary	Debrecen Tócópart Erdöalja	Esztár	_	_	1412	TOPE11	TOPE_11_A	male	maturus	40-59	M1 (46)	0.70996	0.00004	16.08	0.1
Hungary	Debrecen Tócópart Erdöalja	Esztár	_	_	1412	TOPE11	TOPE_11_B	male	maturus	40-59	M3 (Mandibula)	0.71014	0.00002	14.00	0.1
Hungary	Debrecen Tócópart Erdöalja	Esztár	_	_	1421	TOPE13	TOPE_13_A	female	maturus	40-59	M3 (48)	0.70984	0.00002	15.27	0.2
Hungary	Versend-Gilencsa	Vinča	5330-5220	5360-5220	415	VEGI1	VEGI_01_A	female	adultus	37-43	C (43)	0.70963	0.00002	15.99	0.2
Hungary	Versend-Gilencsa	Vinča	5330-5220	5360-5220	415	VEGI1	VEGI_01_B	female	adultus	37-43	M2 (17)	0.70956	0.00002	15.73	0.2
Hungary	Versend-Gilencsa	Vinča	_	_	1032	VEGI2	VEGI_02_A	undet.	adolescent	14-16	M1 (46)	0.70954	0.00002	16.14	0.0
Hungary	Versend-Gilencsa	Vinča	_	_	1032	VEGI2	VEGI_02_B	undet.	adolescent	14-16	M2 (47)	0.70959	0.00004	15.70	0.1
Hungary	Versend-Gilencsa	Vinča	_	_	1039	VEGI3	VEGI_03_A	male	adultus	24-30	M1 (46)	0.70998	0.00003	_	_
Hungary	Versend-Gilencsa	Vinča	_	_	1049	VEGI4	VEGI_04_A	male	maturus	40-46	C (33)	0.70974	0.00003	_	_
Hungary	Versend-Gilencsa	Vinča	_	_	1078	VEGI5	VEGI_05_A	male	adultus	34-40	M1 (36)	0.70966	0.00002	15.87	0.1
Hungary	Versend-Gilencsa	Vinča	_	_	1078	VEGI5	VEGI_05_B	male	adultus	34-40	M3 (38)	0.70969	0.00004	16.17	0.3
Hungary	Versend-Gilencsa	Vinča	_	_	1098	VEGI6	VEGI_06_A	female	maturus	46-62	M1 (36)	0.70970	0.00002	15.58	0.1
Hungary	Versend-Gilencsa	Vinča	_	_	1098	VEGI6	VEGI_06_B	female	maturus	46-62	M3 (38)	0.70981	0.00001	_	_
Hungary	Versend-Gilencsa	Vinča	_	_	1110	VEGI7	VEGI_07_A	undet.	infant II	8 - 9	M1 (26)	0.71014	0.00005	_	_
Hungary	Versend-Gilencsa	Vinča	_	_	1110	VEGI7	VEGI_07_B	undet.	infant II	8 - 9	m2 (65)	0.71016	0.00003	_	_
Hungary	Versend-Gilencsa	Vinča	_	_	1115	VEGI8	VEGI_08_A	undet.	adolescent	15-17	PM1 (34)	0.70978	0.00004	_	_
Hungary	Versend-Gilencsa	Vinča	_	_	1121	VEGI9	VEGI_09_A	undet.	adolescent	no data	M1 (36)	0.70937	0.00002	_	_
Hungary	Versend-Gilencsa	Vinča	_	_	1121	VEGI9	VEGI_09_B	undet.	adolescent	no data	M1 (38)	0.70953	0.00001	_	_
Hungary	Versend-Gilencsa	?	_	_	1124	VEGI10	VEGI_10_A	female	adultus	no data	M1 (36)	0.71126	0.00002	_	_
Hungary	Versend-Gilencsa	?	_	_	1124	VEGI10	VEGI_10_B	female	adultus	no data	M1 (38)	0.71055	0.00002	_	_
Hungary	Versend-Gilencsa	Vinča	_	_	1162	VEGI11	VEGI_11_A	male	maturus	no data	M1 (26)	0.70939	0.00003	_	_
Hungary	Versend-Gilencsa	Hungarian Conquest Period	_	680-775 AD	1163	VEGI12	VEGI_12_A	no data	no data	no data	M1 (36)	0.70963	0.00003	_	_
Hungary	Versend-Gilencsa	Vinča	_	_	1290	VEGI13	VEGI_13_A	undet.	infant II	13-14	M1 (36)	0.70926	0.00005	_	_
Hungary	Versend-Gilencsa	Vinča	_	_	1290	VEGI13	VEGI_13_B	undet.	infant II	13-14	M2 (37)	0.70933	0.00003	_	_
Hungary	Versend-Gilencsa	Vinča	_	_	1561	VEGI17	VEGI_17_A	female	adultus	25-34	M1 (46)	0.71052	0.00003	_	_
Hungary	Versend-Gilencsa	Vinča	_	_	1561	VEGI17	VEGI_17_B	female	adultus	25-34	M3 (48)	0.71110	0.00003	_	_
Hungary	Versend-Gilencsa	?	5220-5070	5230-5040	1703	VEGI18	VEGI_18_A	undet.	infant I	6-7	M1 (36)	0.70958	0.00003	_	_
Hungary	Versend-Gilencsa	?	_	_	1720	VEGI19	VEGI_19_A	undet.	infant II	13-15	M1 (36)	0.70998	0.00005	_	_
Hungary	Versend-Gilencsa	?	_	_	1720	VEGI19	VEGI_19_B	undet.	infant II	13-15	M2 (37)	0.70970	0.00005	_	_
Hungary	Versend-Gilencsa	Vinča	_	_	1972	VEGI20	VEGI_20_A	female	adolescent	14-16	M1 (36)	0.70976	0.00001	_	_
Hungary	Versend-Gilencsa	Vinča	_	_	1972	VEGI20	VEGI_20_B	female	adolescent	14-16	M2 (37)	0.70971	0.00003	_	_
Hungary	Versend-Gilencsa	?	_	_	1995	VEGI21	VEGI_21_A	female	adultus/maturus	34-43	M1 (36)	0.70967	0.00003	_	_
Hungary	Versend-Gilencsa	?	_	_	1995	VEGI21	VEGI_21_B	female	adultus/maturus	34-43	M3 (38)	0.70981	0.00001	_	_
Hungary	Versend-Gilencsa	?	_	_	1995	VEGI21	VEGI_21_C	female	adultus/maturus	34-43	M2 (37)	0.70968	0.00003	_	_
Hungary	Versend-Gilencsa	Vinča	_	_	2030	VEGI22	VEGI_22_A	female	adultus	34-40	M1 (46)	0.71081	0.00005	_	_
Hungary	Versend-Gilencsa	Vinča	_	_	2030	VEGI22	VEGI_22_B	female	adultus	34-40	M3 (48)	0.71038	0.00004	_	_
Hungary	Versend-Gilencsa	Vinča	_	_	2032	VEGI23	VEGI_23_A	female	adultus	no data	M1 (46)	0.70971	0.00005	_	_
Hungary	Versend-Gilencsa	Vinča	_	_	1721	VEGI25	VEGI_25_A	no data	no data	no data	M1 (46)	0.70978	0.00001	_	_
Hungary	Versend-Gilencsa	Vinča	_	_	1721	VEGI25	VEGI_25_B	no data	no data	no data	M2 (47)	0.70979	0.00003	_	_
Hungary	Veszprém-Jutasi-Munkacsy út	Lengyel II	_	_	102	VEJ1	VEJ_01_A	female	maturus	50-60	M2 (37)	0.71053	0.00005	_	_
Hungary	Veszprém-Jutasi-Munkacsy út	Lengyel II	_	_	102	VEJ1	VEJ_01_B	female	maturus	50-60	M3 (38)	0.70966	0.00004	_	_
Hungary	Veszprém-Jutasi-Munkacsy út	Lengyel II	_	_	102	VEJ1	VEJ_01_D	female	maturus	50-60	M1 (36)	0.71061	0.00001	_	_
Hungary	Veszprém-Jutasi-Munkacsy út	Lengyel II	4490-4370	4510-4350	98	VEJ2	VEJ_02_B	male	senil	50-70	M3 (38)	0.70952	0.00003	_	_
Hungary	Veszprém-Jutasi-Munkacsy út	Lengyel II	_	_	100	VEJ3	VEJ_03_A	undet.	infant I	2,5-3	(Deciduous tooth)	0.70952	0.00001	_	_
Hungary	Veszprém-Jutasi-Munkacsy út	Lengyel II	4780-4700	4800-4680	71	VEJ4	VEJ_04_A	undet.	adolescent	17-19	M1 (36)	0.70972	0.00002	_	_
Hungary	Veszprém-Jutasi-Munkacsy út	Lengyel II	4780-4700	4800-4680	71	VEJ4	VEJ_04_C	undet.	adolescent	17-19	M2 (37)	0.70962	0.00003	_	_
Hungary	Veszprém-Jutasi-Munkacsy út	Lengyel II	_	_	219	VEJ5	VEJ_05_A	male	maturus	50-60	M2 (37)	0.70916	0.00004	_	_
Hungary	Veszprém-Jutasi-Munkacsy út	Lengyel II	_	_	219	VEJ5	VEJ_05_B	male	maturus	50-60	M3 (38)	0.70915	0.00005	_	_
Hungary	Veszprém-Jutasi-Munkacsy út	Lengyel II	_	_	219	VEJ5	VEJ_05_C	male	maturus	50-60	M2 (37)	0.70935	0.00006	_	_
Hungary	Veszprém-Jutasi-Munkacsy út	Lengyel II	_	_	228	VEJ6	VEJ_06_A	female	adultus	28-37	M2 (37)	0.71050	0.00003	_	_
Hungary	Veszprém-Jutasi-Munkacsy út	Lengyel II	_	_	228	VEJ6	VEJ_06_B	female	adultus	28-37	M3 (38)	0.70957	0.00003	_	_
Hungary	Veszprém-Jutasi-Munkacsy út	Lengyel II	_	_	228	VEJ6	VEJ_06_D	female	adultus	28-37	M1 (36)	0.70940	0.00004	_	_
Hungary	Veszprém-Jutasi-Munkacsy út	Lengyel II	_	_	229	VEJ7	VEJ_07_A	female	maturus	47-56	M2 (37)	0.70936	0.00004	_	_
Hungary	Veszprém-Jutasi-Munkacsy út	Lengyel II	_	_	229	VEJ7	VEJ_07_B	female	maturus	47-56	M3 (38)	0.71022	0.00006	_	_
Hungary	Veszprém-Jutasi-Munkacsy út	Lengyel II	_	_	229	VEJ7	VEJ_07_D	female	maturus	47-56	M1 (36)	0.70979	0.00003	_	_
Hungary	Veszprém-Jutasi-Munkacsy út	Lengyel II?	_	_	158	VEJ8	VEJ_08_A	male	adultus	30-40	M3 (?)	0.70990	0.00003	_	_
Hungary	Veszprém-Jutasi-Munkacsy út	Balaton-Lasinja	4330-4260	4340-4230	280	VEJ9	VEJ_09_A	male (genetic.)	infant II	8-9	no data	0.70995	0.00005	_	_
Hungary	Veszprém-Jutasi-Munkacsy út	Balaton-Lasinja	4050-3970	4220-3960	555	VEJ10	VEJ_10_A	male	adultus	23-40	M1 (36)	0.70943	0.00001	_	_
Hungary	Veszprém-Jutasi-Munkacsy út	Balaton-Lasinja	4050-3970	4220-3960	555	VEJ10	VEJ_10_B	male	adultus	23-40	M3 (38)	0.70932	0.00001	_	_
Hungary	Veszprém-Jutasi-Munkacsy út	Balaton-Lasinja	_	_	556	VEJ11	VEJ_11_A	female	maturus	40-x	M1 (46)	0.70966	0.00001	_	_
Hungary	Veszprém-Jutasi-Munkacsy út	Balaton-Lasinja	_	_	556	VEJ11	VEJ_11_B	female	maturus	40-x	M3 (48)	0.70939	0.00003	_	_
Hungary	Veszprém-Jutasi-Munkacsy út	Balaton-Lasinja	_	_	562	VEJ12	VEJ_12_B	male	maturus	50-60	M3 (38)	0.70947	0.00004	_	_
Hungary	Visonta	ALBK	_	_	1A/1.sír	VISO1	VISO_01_A	male	adultus/maturus	no data	M1 (26)	0.71012	0.00003	_	_
Hungary	Visonta	ALBK	_	_	1A/1.sír	VISO1	VISO_01_B	male	adultus/maturus	no data	PM (?)	0.71022	0.00002	_	_
Hungary	Visonta	ALBK	_	_	1A/1.sír	VISO1	VISO_01_C	male	adultus/maturus	no data	no data	0.71030	0.00002	_	_
Croatia	Radovanci	Sopot	_	_	no data	RADO1	RADO_01_A	female	adultus	25-30	M1 (46)	0.70999	0.00001	_	_
Croatia	Radovanci	Sopot	_	_	no data	RADO1	RADO_01_B	female	adultus	25-30	M2 (47)	0.70998	0.00002	_	_
Croatia	Korčula, Vela Spila 2004, 08.10.2004	Mesolithic	_	_	Stratum 12 h-J-7	STANKO1	STANKO 1A	male	adultus	35-40	M2 (27)	_	_	15.19	0.1
Croatia	Korčula, Vela Spila 2004, 08.10.2004	Mesolithic	_	_	Stratum 12 h-J-7	STANKO1	STANKO 1B	male	adultus	35-40	M3 (38)	_	_	18.87	0.2
Croatia	Vinkovci Jugobanka 1978	Starčevo	_	_	3	VINJ1	VINJ_01_A	undet.	infant II	7-8	M1 (16)	0.70943	0.00004	15.30	0.1
Croatia	Vinkovci Jugobanka 1978	Starčevo	_	_	4a	VINJ2	VINJ_02_A	female	adolescent	15-20	M1 (26)	0.71237	0.00003	16.42	0.0
Croatia	Vinkovci Jugobanka 1978	Starčevo	_	_	4a	VINJ2	VINJ_02_B	female	adolescent	15-20	PM1 (24)	0.71237	0.00006	16.74	0.3
Croatia	Vinkovci Jugobanka 1978	Middle Ages	_	1462-1635	7b	VINJ4	VINJ_04_A	male	maturus	40-50	C (13)	0.70839	0.00001	19.72	0.1
Croatia	Vinkovci Nama 1977	Starčevo	_	_	7	VINK1	VINK_01_A	male	adolescent	17-19	M1 (26)	0.70976	0.00006	_	_
Croatia	Vinkovci Nama 1977	Starčevo	_	_	7	VINK1	VINK_01_B	male	adolescent	17-19	M2 (27)	0.71020	0.00005	_	_
Croatia	Vinkovci Nama 1977	Starčevo	_	_	8	VINK2	VINK_02_A	male	adolescent	14-16	M1 (16)	0.70969	0.00004	_	_
Croatia	Vinkovci Nama 1977	Starčevo	_	_	8	VINK2	VINK_02_B	male	adolescent	14-16	M3 (48)	0.70957	0.00009	15.00	0.2
Croatia	Vinkovci Nama 1977	Starčevo	_	_	11	VINK3	VINK_03_A	female	adultus	25-29	M1 (36)	0.70997	0.00002	15.70	0.3
Croatia	Vinkovci Nama 1977	Starčevo	_	_	11	VINK3	VINK_03_B	female	adultus	25-29	M3 (18)	0.71004	0.00006	15.64	0.1
Croatia	Vinkovci Nama 1977	Starčevo	_	_	13	VINK5	VINK_05_A	male	adultus	35-39	M2 (17)	0.70982	0.00009	15.65	0.1
Croatia	Vinkovci Nama 1977	Starčevo	_	_	13	VINK5	VINK_05_B	male	adultus	35-39	M3 (18)	0.70984	0.00012	15.54	0.2
Croatia	Vinkovci Nama 1977	Starčevo	_	_	15	VINK6	VINK_06_A	male	adultus	40-44	M1 (16)	0.71043	0.00002	16.68	0.1
Croatia	Vinkovci Nama 1977	Starčevo	_	_	15	VINK6	VINK_06_B	male	adultus	40-44	M3 (28)	0.71014	0.00002	15.07	0.2
Croatia	Vukovar Gimnazija 1999	Starčevo	_	_	1	VUKG1	VUKG_01_A	male	adultus	35-40	M1 (26)	0.70940	0.00002	15.79	0.2
Croatia	Vukovar Gimnazija 1999	Starčevo	_	_	1	VUKG1	VUKG_01_B	male	adultus	35-40	M3 (38)	0.70931	0.00005	16.62	0.1
Croatia	Vukovar Gimnazija 1999	Starčevo	_	_	3	VUKG3	VUKG_03_A	undet.	infant II	12,5-13,5	M1 (26)	0.70985	0.00005	16.45	0.2
Croatia	Vukovar Gimnazija 1999	Starčevo	_	_	4	VUKG4	VUKG_04_A	undet.	infant II	11,5-12,5	M1 (36)	0.70958	0.00002	17.72	0.1
Croatia	Vukovar Gimnazija 1999	Starčevo	_	_	4	VUKG4	VUKG_04_B	undet.	infant II	11,5-12,5	M3 (18)	0.70931	0.00003	17.09	0.0
Giblin 2009
Hungary	Vésztõ-Mágor	Late Neolithic (ca. 5000–4500 BC)			1	VM.T.1	VM.T.1	female	adultus	_	M1 or M2	0.709601	0.000009	_	_
Hungary	Vésztõ-Mágor	Late Neolithic (ca. 5000–4500 BC)			2	VM.T.2	VM.T.2	male	adultus	_	M1 or M2	0.709621	0.000007	_	_
Hungary	Vésztõ-Mágor	Late Neolithic (ca. 5000–4500 BC)			4	VM.T.3	VM.T.3	female	adultus	_	M1 or M2	0.709871	0.000007	_	_
Hungary	Vésztõ-Mágor	Late Neolithic (ca. 5000–4500 BC)			6	VM.T.4	VM.T.4	female	adultus	_	M1 or M2	0.709548	0.000007	_	_
Hungary	Vésztõ-Mágor	Late Neolithic (ca. 5000–4500 BC)			7	VM.T.5	VM.T.5	male	adultus	_	M1 or M2	0.709606	0.000007	_	_
Hungary	Vésztõ-Mágor	Late Neolithic (ca. 5000–4500 BC)			13	VM.T.6	VM.T.6	male	adultus	_	M1 or M2	0.709605	0.000009	_	_
Hungary	Vésztõ-Mágor	Late Neolithic (ca. 5000–4500 BC)			15	VM.T.7	VM.T.7	undet.	adultus?	_	M1 or M2	0.709619	0.000008	_	_
Hungary	Vésztõ-Mágor	Late Neolithic (ca. 5000–4500 BC)			30	VM.T.10	VM.T.10	male	adultus	_	M1 or M2	0.709537	0.000009	_	_
Hungary	Vésztõ-Mágor	Late Neolithic (ca. 5000–4500 BC)			31	VM.T.11	VM.T.11	undet.	adolescent	_	M1 or M2	0.709606	0.000009	_	_
Hungary	Vésztõ-Mágor	Late Neolithic (ca. 5000–4500 BC)			32	VM.T.12	VM.T.12	male	adultus	_	M1 or M2	0.709592	0.000008	_	_
Hungary	Vésztõ-Mágor	Late Neolithic (ca. 5000–4500 BC)			33	VM.T.13	VM.T.13	male?	adolescent	_	M1 or M2	0.709556	0.000008	_	_
Hungary	Vésztõ-Mágor	Late Neolithic (ca. 5000–4500 BC)			36	VM.T.14	VM.T.14	male	adultus	_	M1 or M2	0.709728	0.000008	_	_
Hungary	Vésztõ-Mágor	Late Neolithic (ca. 5000–4500 BC)			39	VM.T.16a	VM.T.16a	male	adultus	_	M1 or M2	0.709659	0.000008	_	_
Hungary	Vésztõ-Mágor	Late Neolithic (ca. 5000–4500 BC)			42	VM.T.19	VM.T.19	female	adultus	_	M1 or M2	0.709494	0.000009	_	_
Hungary	Vésztõ-Mágor	Late Neolithic (ca. 5000–4500 BC)			43	VM.T.20	VM.T.20	female	adultus	_	M1 or M2	0.709643	0.000008	_	_
Hungary	Vésztõ-Mágor	Late Neolithic (ca. 5000–4500 BC)			44	VM.T.21	VM.T.21	male	adultus	_	M1 or M2	0.710085	0.000009	_	_
Hungary	Vésztõ-Mágor	Early Copper Age (ca. 4500–4000 BC)			27	VM.T.8	VM.T.8	female?	adolescent	_	M1 or M2	0.709683	0.000006	_	_
Hungary	Vésztõ-Mágor	Early Copper Age (ca. 4500–4000 BC)			28b	VM.T.9	VM.T.9	undet.	adolescent	_	M1 or M2	0.709734	0.000009	_	_
Hungary	Vésztõ-Mágor	Early Copper Age (ca. 4500–4000 BC)			37	VM.T.15	VM.T.15	female	adultus	_	M1 or M2	0.709726	0.000008	_	_
Hungary	Vésztõ-Mágor	Early Copper Age (ca. 4500–4000 BC)			40	VM.T.17	VM.T.17	male	adultus	_	M1 or M2	0.709626	0.000008	_	_
Hungary	Vésztõ-Mágor	Early Copper Age (ca. 4500–4000 BC)			41	VM.T.18	VM.T.18	male?	unknown	_	M1 or M2	0.709632	0.000008	_	_
Hungary	Vésztõ-Bikeri	Early Copper Age (ca. 4500–4000 BC)			2	V20.T.2	V20.T.2	male	adultus	_	M1 or M2	0.709517	0.000008	_	_
Hungary	Vésztõ-Bikeri	Conquest Period (10th century)			1	V20.T.1	V20.T.1	male	adultus	_	M1 or M2	0.709929	0.000007	_	_
Hungary	Vésztõ-Bikeri	Conquest Period (10th century)			4	V20.T.3	V20.T.3	male	adultus	_	M1 or M2	0.712180	0.000008	_	_
Hungary	Okany 6	Early Copper Age (ca. 4500–4000 BC)			1	OK.T.1a	OK.T.1a	male	adultus	_	M1 or M2	0.709921	0.000012	_	_
Hungary	Okany 6	Early Copper Age (ca. 4500–4000 BC)			2	OK.T.2	OK.T.2	male	adultus	_	M1 or M2	0.709111	0.000012	_	_
Hungary	Okany 6	Early Copper Age (ca. 4500–4000 BC)			4	OK.T.3	OK.T.3	undet.	unknown	_	M1 or M2	0.709909	0.000009	_	_
Hungary	Gyula 114	Middle Copper Age			4	Gy 4.1	Gy 4.1	male	adultus	_	M1 or M2	0.709635	0.000009	_	_
Hungary	Gyula 114	Middle Copper Age			6	Gy 6.1	Gy 6.1	male	adultus	_	M1 or M2	0.709872	0.000008	_	_
Hungary	Gyula 114	Middle Copper Age			8	Gy 8.1	Gy 8.1	male	adultus	_	M1 or M2	0.709364	0.000009	_	_
Hungary	Gyula 114	Middle Copper Age			10	Gy 10.1	Gy 10.1	female	adultus	_	M1 or M2	0.709149	0.000007	_	_
Hungary	Gyula 114	Middle Copper Age			11	Gy 11.1	Gy 11.1	female	adultus	_	M1 or M2	0.709585	0.000007	_	_
Hungary	Gyula 114	Middle Copper Age			12	Gy 12.1	Gy 12.1	female	adultus	_	M1 or M2	0.709659	0.000007	_	_
Hungary	Gyula 114	Middle Copper Age			13	Gy 13.1	Gy 13.1	male	adultus	_	M1 or M2	0.709160	0.000007	_	_
Hungary	Gyula 114	Middle Copper Age			14	Gy 14.1	Gy 14.1	male	adultus	_	M1 or M2	0.709526	0.000023	_	_
Hungary	Gyula 114	Middle Copper Age			16	Gy 16.1	Gy 16.1	male	adultus	_	M1 or M2	0.709458	0.000009	_	_
Hungary	Gyula 114	Middle Copper Age			17	Gy 17.5	Gy 17.5	female	adultus	_	M1 or M2	0.709232	0.000007	_	_
Giblin et al. 2013
Hungary	Hódmezővásárhely-Gorzsa	Tisza; Proto-Tiszapolgár (4893-4497 cal. BC)			4	GHP-HG004	GHP-HG004	female	adultus	_	RM1 (lower)	0.70936		_	_
Hungary	Hódmezővásárhely-Gorzsa	Tisza; Proto-Tiszapolgár (4893-4497 cal. BC)			12	GHP-HG012	GHP-HG012	male	adultus	_	RM1 (lower)	0.70961		_	_
Hungary	Hódmezővásárhely-Gorzsa	Tisza; Proto-Tiszapolgár (4893-4497 cal. BC)			16	GHP-HG016	GHP-HG016	female	adultus	_	RM1 (lower)	0.70953	_	_	_
Hungary	Hódmezővásárhely-Gorzsa	Tisza; Proto-Tiszapolgár (4893-4497 cal. BC)			18	GHP-HG018	GHP-HG018	male	adultus	_	LM1 (upper)	0.70961	_	_	_
Hungary	Hódmezővásárhely-Gorzsa	Tisza; Proto-Tiszapolgár (4893-4497 cal. BC)			26	GHP-HG026	GHP-HG026	female	adultus	_	RM1 (lower)	0.70964	_	_	_
Hungary	Hódmezővásárhely-Gorzsa	Tisza; Proto-Tiszapolgár (4893-4497 cal. BC)			27	GHP-HG027	GHP-HG027	male	adultus	_	LM1 (upper)	0.70945	_	_	_
Hungary	Hódmezővásárhely-Gorzsa	Tisza; Proto-Tiszapolgár (4893-4497 cal. BC)			29	GHP-HG029	GHP-HG029	female	adultus	_	LM1 (upper)	0.70977	_	_	_
Hungary	Hódmezővásárhely-Gorzsa	Tisza; Proto-Tiszapolgár (4893-4497 cal. BC)			31	GHP-HG031	GHP-HG031	female	adolescent	_	LM1 (lower)	0.70963	_	_	_
Hungary	Hódmezővásárhely-Gorzsa	Tisza; Proto-Tiszapolgár (4893-4497 cal. BC)			35	GHP-HG035	GHP-HG035	female	adultus	_	RM1 (upper)	0.70952	_	_	_
Hungary	Hódmezővásárhely-Gorzsa	Tisza; Proto-Tiszapolgár (4893-4497 cal. BC)			49	GHP-HG049	GHP-HG049	male	adultus	_	LM1 (upper)	0.70968	_	_	_
Hungary	Kisköre-Gát	Tisza (4893-4497 cal. BC)			9	GHP-KG009	GHP-KG009	male	adultus	_	LM1 (lower)	0.70992	_	_	_
Hungary	Kisköre-Gát	Tisza (4893-4497 cal. BC)			10	GHP-KG010	GHP-KG010	female	adultus	_	RM1 (upper)	0.70950	_	_	_
Hungary	Kisköre-Gát	Tisza (4893-4497 cal. BC)			11	GHP-KG011	GHP-KG011	female	adultus	_	LM1 (upper)	0.70980	_	_	_
Hungary	Kisköre-Gát	Tisza (4893-4497 cal. BC)			17	GHP-KG017	GHP-KG017	female	adultus	_	RM1 (upper)	0.70985	_	_	_
Hungary	Kisköre-Gát	Tisza (4893-4497 cal. BC)			24	GHP-KG024	GHP-KG024	undet.	adolescent	_	LM1 (lower)	0.70978	_	_	_
Hungary	Kisköre-Gát	Tisza (4893-4497 cal. BC)			25	GHP-KG025	GHP-KG025	male	adultus	_	LM1 (lower)	0.71043	_	_	_
Hungary	Kisköre-Gát	Tisza (4893-4497 cal. BC)			28	GHP-KG028	GHP-KG028	undet.	adolescent	_	LM1 (lower)	0.70987	_	_	_
Hungary	Kisköre-Gát	Tisza (4893-4497 cal. BC)			30	GHP-KG030	GHP-KG030	undet.	adolescent	_	RM1 (lower)	0.70980	_	_	_
Hungary	Kisköre-Gát	Tisza (4893-4497 cal. BC)			34	GHP-KG034	GHP-KG034	female	adultus	_	RM1 (upper)	0.70985	_	_	_
Hungary	Kisköre-Gát	Tisza (4893-4497 cal. BC)			36	GHP-KG036	GHP-KG036	male	adultus	_	LM1 (lower)	0.70979	_	_	_
Hungary	Polgár-Csőszhalom	Csőszhalom (4942-4374 cal BC)			111	GHP-PC111	GHP-PC111	female	adultus	_	LM1 (lower)	0.70970	_	_	_
Hungary	Polgár-Csőszhalom	Csőszhalom (4942-4374 cal BC)			193	GHP-PC193	GHP-PC193	male	adultus	_	RM1 (lower)	0.70991	_	_	_
Hungary	Polgár-Csőszhalom	Csőszhalom (4942-4374 cal BC)			226	GHP-PC226	GHP-PC226	undet.	adolescent	_	LM1 (lower)	0.70964	_	_	_
Hungary	Polgár-Csőszhalom	Csőszhalom (4942-4374 cal BC)			612	GHP-PC612	GHP-PC612	female	adultus	_	LM1 (lower)	0.71005	_	_	_
Hungary	Polgár-Csőszhalom	Csőszhalom (4942-4374 cal BC)			613	GHP-PC613	GHP-PC613	female	adultus	_	LM1 (lower)	0.70972	_	_	_
Hungary	Polgár-Csőszhalom	Csőszhalom (4942-4374 cal BC)			618	GHP-PC618	GHP-PC618	male	adolescent	_	RM1 (upper)	0.70962	_	_	_
Hungary	Polgár-Csőszhalom	Csőszhalom (4942-4374 cal BC)			655	GHP-PC655	GHP-PC655	female	adultus	_	RM1 (lower)	0.70962	_	_	_
Hungary	Polgár-Csőszhalom	Csőszhalom (4942-4374 cal BC)			902	GHP-PC902	GHP-PC902	female	adultus	_	LM1 (lower)	0.70961	_	_	_
Hungary	Polgár-Csőszhalom	Csőszhalom (4942-4374 cal BC)			913	GHP-PC913	GHP-PC913	female	adultus	_	RM1 (upper)	0.70963	_	_	_
Hungary	Vésztõ-Area	Tiszapolgár (4455-4079 cal BC)			27	GHP-VM027	GHP-VM028	female?	adolescent	_	RM1 (lower)	0.70968	_	_	_
Hungary	Vésztõ-Area	Tiszapolgár (4455-4079 cal BC)			28b	GHP-VM028b	GHP-VM028b	n/a	adolescent	_	LM1 (upper)	0.70973	_	_	_
Hungary	Vésztõ-Area	Tiszapolgár (4455-4079 cal BC)			37	GHP-VM037	GHP-VM037	female	adultus	_	RM1 (lower)	0.70973	_	_	_
Hungary	Vésztõ-Area	Tiszapolgár (4455-4079 cal BC)			40	GHP-VM040	GHP-VM040	male	adultus	_	RM1 (lower)	0.70963	_	_	_
Hungary	Vésztõ-Area	Tiszapolgár (4455-4079 cal BC)			41	GHP-VM041	GHP-VM041	male?	n/a	_	LM1 (lower)	0.70963	_	_	_
Hungary	Vésztõ-Area	Tiszapolgár (4455-4079 cal BC)			2	GHP-VM002	GHP-VM002	male	adultus	_	RC (upper)	0.70952	_	_	_
Hungary	Vésztõ-Area	Tiszapolgár (4455-4079 cal BC)			1	GHP-OK001	GHP-OK001	female?	adultus	_	LM3 (upper)	0.70992	_	_	_
Hungary	Vésztõ-Area	Tiszapolgár (4455-4079 cal BC)			2	GHP-OK002	GHP-OK002	male	adultus	_	RP4 (lower)	0.70911	_	_	_
Hungary	Vésztõ-Area	Tiszapolgár (4455-4079 cal BC)			4	GHP-OK004	GHP-OK004	n/a	n/a	_	LP3 (lower	0.70991	_	_	_
Hungary	Hajdúböszörmény-Ficsori-tó	Tiszapolgár (4455-4079 cal BC)			30/34	GHP-HF30/34	GHP-HF30/35	female?	adult	_	RM1 (upper)	0.71014	_	_	_
Hungary	Hajdúböszörmény-Ficsori-tó	Tiszapolgár (4455-4079 cal BC)			27/31	GHP-HF27/31	GHP-HF27/32	undet.	adult	_	RM1 (lower)	0.70999	_	_	_
Hungary	Hajdúböszörmény-Ficsori-tó	Tiszapolgár (4455-4079 cal BC)			31/35	GHP-HF31/35	GHP-HF31/36	undet.	adolescent	_	LM1 (lower)	0.71012	_	_	_
Hungary	Hajdúböszörmény-Ficsori-tó	Tiszapolgár (4455-4079 cal BC)			33/37	GHP-HF33/37	GHP-HF33/38	undet.	adult	_	LM1 (lower)	0.70982	_	_	_
Hungary	Hajdúböszörmény-Ficsori-tó	Tiszapolgár (4455-4079 cal BC)			55/59	GHP-HF55/59	GHP-HF55/60	male?	adult	_	LM1 (upper)	0.70982	_	_	_
Hungary	Hajdúböszörmény-Ficsori-tó	Tiszapolgár (4455-4079 cal BC)			57/61	GHP-HF57/61	GHP-HF57/62	female?	adult	_	RM1 (lower)	0.71003	_	_	_
Hungary	Hajdúböszörmény-Ficsori-tó	Tiszapolgár (4455-4079 cal BC)			58/62	GHP-HF58/62	GHP-HF58/63	undet.	adolescent	_	RM1 (lower)	0.71001	_	_	_
Hungary	Hajdúböszörmény-Ficsori-tó	Tiszapolgár (4455-4079 cal BC)			61/65	GHP-HF61/65	GHP-HF61/66	male?	adult	_	RM1 (upper)	0.71014	_	_	_
Hungary	Hajdúböszörmény-Ficsori-tó	Tiszapolgár (4455-4079 cal BC)			65/69	GHP-HF65/69	GHP-HF65/70	undet.	adult	_	RM1 (lower)	0.70999	_	_	_
Hungary	Hajdúböszörmény-Ficsori-tó	Tiszapolgár (4455-4079 cal BC)			71/75	GHP-HF71/75	GHP-HF71/76	undet.	adult	_	LM1 (upper)	0.71002	_	_	_
Hungary	Tiszapolgár-Basatanya (Period I)	Tiszapolgár (4455-4079 cal BC)			21	GHP-TB021	GHP-TB021	female	adult	_	RM1 (lower)	0.70985	_	_	_
Hungary	Tiszapolgár-Basatanya (Period I)	Tiszapolgár (4455-4079 cal BC)			23	GHP-TB023	GHP-TB023	male	adult	_	RM1 (lower)	0.70975	_	_	_
Hungary	Tiszapolgár-Basatanya (Period I)	Tiszapolgár (4455-4079 cal BC)			28	GHP-TB028	GHP-TB028	male	adult	_	RM1 (lower)	0.70976	_	_	_
Hungary	Tiszapolgár-Basatanya (Period I)	Tiszapolgár (4455-4079 cal BC)			33	GHP-TB033	GHP-TB033	female	adult	_	LM1 (lower)	0.71022	_	_	_
Hungary	Tiszapolgár-Basatanya (Period I)	Tiszapolgár (4455-4079 cal BC)			35	GHP-TB035	GHP-TB035	male	adult	_	RM1 (lower)	0.70975	_	_	_
Hungary	Tiszapolgár-Basatanya (Period I)	Tiszapolgár (4455-4079 cal BC)			38	GHP-TB038	GHP-TB038	male	adult	_	RM1 (lower)	0.70977	_	_	_
Hungary	Tiszapolgár-Basatanya (Period I)	Tiszapolgár (4455-4079 cal BC)			52	GHP-TB052	GHP-TB052	male	adult	_	LM1 (lower)	0.70973	_	_	_
Hungary	Tiszapolgár-Basatanya (Period I)	Tiszapolgár (4455-4079 cal BC)			53	GHP-TB053	GHP-TB053	male	adult	_	LM1 (lower)	0.70978	_	_	_
Hungary	Tiszapolgár-Basatanya (Period I)	Tiszapolgár (4455-4079 cal BC)			60	GHP-TB060	GHP-TB060	male	adult	_	RM1 (upper)	0.70981	_	_	_
Hungary	Tiszapolgár-Basatanya (Period I)	Tiszapolgár (4455-4079 cal BC)			78	GHP-TB078	GHP-TB078	undet.	adolescent	_	RM1 (lower)	0.70972	_	_	_
Whittle et al. 2013
Hungary	Mezökövesd-Mocsolyas	ALP (2nd half of the 6th millenium cal BC)			1	_	_	undet.	adultus	_	M1	0.70962	_	_	_
Hungary	Mezökövesd-Mocsolyas	ALP (2nd half of the 6th millenium cal BC)			1	_	_	undet.	adultus	_	M3	0.70960	_	_	_
Hungary	Mezökövesd-Mocsolyas	ALP (2nd half of the 6th millenium cal BC)			2	_	_	male?	adultus	_	M2	0.70971	_	_	_
Hungary	Mezökövesd-Mocsolyas	ALP (2nd half of the 6th millenium cal BC)			6	_	_	undet.	adultus	_	M1	0.70984	_	_	_
Hungary	Mezökövesd-Mocsolyas	ALP (2nd half of the 6th millenium cal BC)			8	_	_	male?	adultus	_	M3	0.70973	_	_	_
Hungary	Mezökövesd-Mocsolyas	ALP (2nd half of the 6th millenium cal BC)			10	_	_	undet.	infant	_	M1	0.71012	_	_	_
Hungary	Mezökövesd-Mocsolyas	ALP (2nd half of the 6th millenium cal BC)			11	_	_	male?	adultus	_	M3	0.70965	_	_	_
Hungary	Mezökövesd-Mocsolyas	ALP (2nd half of the 6th millenium cal BC)			12	_	_	female?	adultus	_	M2	0.70999	_	_	_
Hungary	Mezökövesd-Mocsolyas	ALP (2nd half of the 6th millenium cal BC)			13	_	_	male?	adultus	_	M1	0.71032	_	_	_
Hungary	Mezökövesd-Mocsolyas	ALP (2nd half of the 6th millenium cal BC)			14	_	_	undet.	infant/adolescent	_	M1	0.70954	_	_	_
Hungary	Mezökövesd-Mocsolyas	ALP (2nd half of the 6th millenium cal BC)			18	_	_	female?	adultus	_	M1	0.71157	_	_	_
Hungary	Mezökövesd-Mocsolyas	ALP (2nd half of the 6th millenium cal BC)			19	_	_	female?	adultus	_	M3	0.70953	_	_	_
Hungary	Mezökövesd-Mocsolyas	ALP (2nd half of the 6th millenium cal BC)			23	_	_	female?	adultus	_	M2	0.70939	_	_	_
Hungary	Mezökövesd-Mocsolyas	ALP (2nd half of the 6th millenium cal BC)			25	_	_	male?	adultus	_	M3	0.70951	_	_	_
Hungary	Füzesabony-Gubakut	5560-5000 cal BC			1	_	_	female?	young adultus	_	M2	0.71011	_	_	_
Hungary	Füzesabony-Gubakut	5560-5000 cal BC			2	_	_	undet.	older adolescent	<20	M1	0.71003	_	_	_
Hungary	Füzesabony-Gubakut	5560-5000 cal BC			2	_	_	undet.	older adolescent	<20	M1	0.71002	_	_	_
Hungary	Füzesabony-Gubakut	5560-5000 cal BC			2	_	_	undet.	older adolescent	<20	M3	0.70978	_	_	_
Hungary	Füzesabony-Gubakut	5560-5000 cal BC			3	_	_	female	adultus	<30	M1	0.70989	_	_	_
Hungary	Füzesabony-Gubakut	5560-5000 cal BC			3	_	_	female	adultus	<30	M3	0.70990	_	_	_
Hungary	Füzesabony-Gubakut	5560-5000 cal BC			4	_	_	female	adultus	_	M1	0.71004	_	_	_
Hungary	Füzesabony-Gubakut	5560-5000 cal BC			4	_	_	female	adultus	_	M3	0.70986	_	_	_
Hungary	Füzesabony-Gubakut	5560-5000 cal BC			5	_	_	male?	adultus	>20	M1	0.71052	_	_	_
Hungary	Füzesabony-Gubakut	5560-5000 cal BC			5	_	_	male?	adultus	>20	M3	0.71052	_	_	_
Hungary	Füzesabony-Gubakut	5560-5000 cal BC			7	_	_	undet.	adultus	>20	M1	0.71075	_	_	_
Hungary	Füzesabony-Gubakut	5560-5000 cal BC			7	_	_	undet.	adultus	>20	M3	0.71083	_	_	_
Hungary	Füzesabony-Gubakut	5560-5000 cal BC			8	_	_	undet.	infant I	ca. 2	M1	0.71007	_	_	_
Hungary	Füzesabony-Gubakut	5560-5000 cal BC			9	_	_	male	adultus	>20	M1	0.70980	_	_	_
Hungary	Füzesabony-Gubakut	5560-5000 cal BC			9	_	_	male	adultus	>20	M3	0.71005	_	_	_
Hungary	Füzesabony-Gubakut	5560-5000 cal BC			10	_	_	male	maturus	>40	M1	0.70996	_	_	_
Hungary	Füzesabony-Gubakut	5560-5000 cal BC			10	_	_	male	maturus	>40	M3	0.71010	_	_	_
Hungary	Füzesabony-Gubakut	5560-5000 cal BC			12	_	_	undet.	infant I	7 or 8	M1	0.71072	_	_	_
Hungary	Füzesabony-Gubakut	5560-5000 cal BC			13	_	_	undet.	infant I	2 or 3	M1	0.70997	_	_	_
Hungary	Polgár-Ferenci-hát	5300-5070 cal BC			33/42	_	_	female	adultus	_	M3	0.71012	_	_	_
Hungary	Polgár-Ferenci-hát	5300-5070 cal BC			34/82	_	_	female	adultus	_	M1	0.70945	_	_	_
Hungary	Polgár-Ferenci-hát	5300-5070 cal BC			34/91	_	_	undet.	infant II	10 or 11	M1	0.70971	_	_	_
Hungary	Polgár-Ferenci-hát	5300-5070 cal BC			69/133	_	_	female	adultus	_	M3	0.70960	_	_	_
Hungary	Polgár-Ferenci-hát	5300-5070 cal BC			103/208	_	_	male	adultus	_	M2	0.70971	_	_	_
Hungary	Polgár-Ferenci-hát	5300-5070 cal BC			270/432	_	_	male	adultus	_	M1	0.70972	_	_	_
Hungary	Polgár-Ferenci-hát	5300-5070 cal BC			285/450	_	_	male	adultus	_	M1	0.70962	_	_	_
Hungary	Polgár-Ferenci-hát	5300-5070 cal BC			288/453	_	_	undet.	infant I	1 or 1,5	PM	0.70966	_	_	_
Hungary	Polgár-Ferenci-hát	5300-5070 cal BC			296/468	_	_	female	adultus	>20	M2	0.70986	_	_	_
Hungary	Polgár-Ferenci-hát	5300-5070 cal BC			314/489	_	_	male	adultus	_	M2	0.70972	_	_	_
Hungary	Polgár-Ferenci-hát	5300-5070 cal BC			324/499	_	_	male	adultus	_	M3	0.70966	_	_	_
Hungary	Polgár-Ferenci-hát	5300-5070 cal BC			338/517	_	_	undet.	adolescent	10 to 12	M2	0.70961	_	_	_
Hungary	Polgár-Ferenci-hát	5300-5070 cal BC			347/526	_	_	undet.	adolescent	_	M2	0.70972	_	_	_
Hungary	Polgár-Ferenci-hát	5300-5070 cal BC			350/529	_	_	undet.	infant I	4 or 5	M1	0.70981	_	_	_
Hungary	Polgár-Ferenci-hát	5300-5070 cal BC			353/532	_	_	male	maturusus	_	M3	0.70969	_	_	_
Hungary	Polgár-Ferenci-hát	5300-5070 cal BC			356/535	_	_	male	adultus	_	M1	0.70964	_	_	_
Hungary	Polgár-Ferenci-hát	5300-5070 cal BC			368/562	_	_	female	adultus	_	M2	0.70974	_	_	_
Hungary	Polgár-Ferenci-hát	5300-5070 cal BC			448/646	_	_	undet.	infant I	2 or 3	M1?	0.70974	_	_	_
Hungary	Polgár-Ferenci-hát	5300-5070 cal BC			484/685	_	_	undet.	adolescent	_	M2	0.70972	_	_	_
Hungary	Polgár-Ferenci-hát	5300-5070 cal BC			644/944	_	_	undet.	adolescent	_	M2	0.71011	_	_	_
Hungary	Polgár-Ferenci-hát	5300-5070 cal BC			697/1004	_	_	male	maturus	_	M3	0.70970	_	_	_
Hungary	Polgár-Ferenci-hát	5300-5070 cal BC			698/1005	_	_	male	adultus	_	M2	0.71079	_	_	_
Hungary	Polgár-Ferenci-hát	5300-5070 cal BC			717/1024	_	_	female	adultus	_	M2	0.70972	_	_	_
Hungary	Polgár-Ferenci-hát	5300-5070 cal BC			721/1028	_	_	male	maturus	_	M1	0.70957	_	_	_
Hungary	Polgár-Ferenci-hát	5300-5070 cal BC			773/1093	_	_	female	adultus	_	M1	0.70971	_	_	_
Hungary	Polgár-Ferenci-hát	5300-5070 cal BC			786/1109	_	_	undet.	infant I	ca. 1	M1	0.70972	_	_	_
Hungary	Polgár-Ferenci-hát	5300-5070 cal BC			821/1168	_	_	female	adultus	_	M1	0.70962	_	_	_
Hungary	Polgár-Ferenci-hát	5300-5070 cal BC			839/1198	_	_	female	maturus	_	M1	0.70960	_	_	_
Hungary	Polgár-Ferenci-hát	5300-5070 cal BC			861/1222	_	_	undet.	adolescent	_	M2	0.70968	_	_	_
Hungary	Polgár-Ferenci-hát	5300-5070 cal BC			861/1222	_	_	undet.	adolescent	_	M2	0.70967	_	_	_
Hungary	Polgár-Ferenci-hát	5300-5070 cal BC			889/1260	_	_	female	adultus	<30	M3	0.70961	_	_	_
Hungary	Polgár-Ferenci-hát	5300-5070 cal BC			897/1268	_	_	male	adultus	_	M3	0.70964	_	_	_
Hungary	Balatonszarszo-Kis-erdei-dülö	TLBK			510	_	_	male	adultus	_	M1	0.70918	_	_	_
Hungary	Balatonszarszo-Kis-erdei-dülö	TLBK			510	_	_	male	adultus	_	M3	0.70918	_	_	_
Hungary	Balatonszarszo-Kis-erdei-dülö	TLBK			531	_	_	male	adultus	_	M1	0.70919	_	_	_
Hungary	Balatonszarszo-Kis-erdei-dülö	TLBK			531	_	_	male	adultus	_	M3	0.70917	_	_	_
Hungary	Balatonszarszo-Kis-erdei-dülö	TLBK			712	_	_	male	adolescent	18-19	M1	0.70917	_	_	_
Hungary	Balatonszarszo-Kis-erdei-dülö	TLBK			712	_	_	male	adolescent	18-19	M3	0.70918	_	_	_
Hungary	Balatonszarszo-Kis-erdei-dülö	TLBK			766	_	_	male	adultus	31-40	M1	0.70941	_	_	_
Hungary	Balatonszarszo-Kis-erdei-dülö	TLBK			766	_	_	male	adultus	31-40	M3	0.70943	_	_	_
Hungary	Balatonszarszo-Kis-erdei-dülö	TLBK			770	_	_	male	maturus	45-49	M3	0.70928	_	_	_
Hungary	Balatonszarszo-Kis-erdei-dülö	TLBK			771	_	_	male	adultus	23-27	M1	0.70917	_	_	_
Hungary	Balatonszarszo-Kis-erdei-dülö	TLBK			775	_	_	undet.	adolescent	14-16	M1	0.70927	_	_	_
Hungary	Balatonszarszo-Kis-erdei-dülö	TLBK			776	_	_	female	maturus	55-64	M3	0.70948	_	_	_
Hungary	Balatonszarszo-Kis-erdei-dülö	TLBK			778	_	_	female	maturus	_	M1	0.70873	_	_	_
Hungary	Balatonszarszo-Kis-erdei-dülö	TLBK			778	_	_	female	maturus	_	M3	0.70868	_	_	_
Hungary	Balatonszarszo-Kis-erdei-dülö	TLBK			779	_	_	undet.	infant I	3 to 5	m1	0.70962	_	_	_
Hungary	Balatonszarszo-Kis-erdei-dülö	TLBK			780	_	_	male	adultus	34-40	M1	0.70923	_	_	_
Hungary	Balatonszarszo-Kis-erdei-dülö	TLBK			780	_	_	male	adultus	34-40	M3	0.70920	_	_	_
Hungary	Balatonszarszo-Kis-erdei-dülö	TLBK			782	_	_	female	adultus	40-46	M1	0.70909	_	_	_
Hungary	Balatonszarszo-Kis-erdei-dülö	TLBK			789	_	_	female	maturus	53-59	M1	0.70872	_	_	_
Hungary	Balatonszarszo-Kis-erdei-dülö	TLBK			789	_	_	female	maturus	53-59	M3	0.70956	_	_	_
Hungary	Balatonszarszo-Kis-erdei-dülö	TLBK			791	_	_	female	adultus	31-40	M1	0.70937	_	_	_
Hungary	Balatonszarszo-Kis-erdei-dülö	TLBK			793	_	_	male	adultus	_	M1	0.70943	_	_	_
Hungary	Balatonszarszo-Kis-erdei-dülö	TLBK			793	_	_	male	adultus	_	M3	0.70943	_	_	_

## Sheet: Tab. B_Sr_details
S1 Table, Table B: Details on the samples for strontium isotope analyses
Site	Culture / Period	Grave / Obj. Nb.	SampleID	ID_Sr_Sample	Human / Animal	Sex	Age categorie	Age	Material	Skeletton element	87Sr/86Sr	2SD	Condition at sampling	Weighing for purification	Weighing after purification	Loss through purification	Purification	Ashing
Abony 60. lh.	Tiszapolgár	8.1	ABO1	ABO_01_A	human	no data	no data	no data	enamel	m2 (75)	0.70936	0.00001		20.5	11.9	8.6	2 ml H2O, 2ml 1mol Li-Acetat-acetic acid, 3x2ml H2O, ultrasound 10 min, 50°C, centrifuge 5 min 10.000 Umdr./Min.	3h at 850°C
Abony 60. lh.	Tiszapolgár	8.1	ABO1	ABO_01_B	human	no data	no data	no data	enamel	M1 (36)	0.70937	0.00003		28.2	18.6	9.6	2 ml H2O, 2ml 1mol Li-Acetat-acetic acid, 3x2ml H2O, ultrasound 10 min, 50°C, centrifuge 5 min 10.000 Umdr./Min.	3h at 850°C
Abony 60. lh.	Tiszapolgár	8.2	ABO2	ABO_02_A	human	no data	no data	no data	enamel	m2 (65)	0.70935	0.00003		30.5	20.9	9.6	2 ml H2O, 2ml 1mol Li-Acetat-acetic acid, 3x2ml H2O, ultrasound 10 min, 50°C, centrifuge 5 min 10.000 Umdr./Min.	3h at 850°C
Abony 60. lh.	Tiszapolgár	8.2	ABO2	ABO_02_B	human	no data	no data	no data	enamel	M1 (??)	0.7094	0.00002		37.4	28.5	8.9	2 ml H2O, 2ml 1mol Li-Acetat-acetic acid, 3x2ml H2O, ultrasound 10 min, 50°C, centrifuge 5 min 10.000 Umdr./Min.	3h at 850°C
Abony 60. lh.	Tiszapolgár	8.2	ABO2	ABO_02_E	human	no data	no data	no data	bone	rib	0.70935	0.00002		40.3	23.7	16.6	2 ml H2O, 2ml 1mol Li-Acetat-acetic acid, 3x2ml H2O, ultrasound 10 min, 50°C, centrifuge 5 min 10.000 Umdr./Min.	3h at 850°C
Abony 60. lh.	Szakálhát	48	ABO5	ABO_05_A	human	female	adultus	25-30	enamel	M1 (46)	0.70939	0.00003		38.2	28.9	9.3	2 ml H2O, 2ml 1mol Li-Acetat-acetic acid, 3x2ml H2O, ultrasound 10 min, 50°C, centrifuge 5 min 10.000 Umdr./Min.	3h at 850°C
Abony 60. lh.	Szakálhát	48	ABO5	ABO_05_B	human	female	adultus	25-30	enamel	M2 (47)	0.70959	0.00004		26.8	20	6.8	2 ml H2O, 2ml 1mol Li-Acetat-acetic acid, 3x2ml H2O, ultrasound 10 min, 50°C, centrifuge 5 min 10.000 Umdr./Min.	3h at 850°C
Abony 60. lh.	Szakálhát	48	ABO5	ABO_05_C	human	female	adultus	25-30	enamel	M3 (48)	0.70944	0.00003		15.9	10.7	5.2	2 ml H2O, 2ml 1mol Li-Acetat-acetic acid, 3x2ml H2O, ultrasound 10 min, 50°C, centrifuge 5 min 10.000 Umdr./Min.	3h at 850°C
Abony 60. lh.	Szakálhát	55	ABO6	ABO_06_A	human	undet.	adolescent	ca. 14	enamel	M1 (26)	0.70931	0.00001		28	21.4	6.6	2 ml H2O, 2ml 1mol Li-Acetat-acetic acid, 3x2ml H2O, ultrasound 10 min, 50°C, centrifuge 5 min 10.000 Umdr./Min.	3h at 850°C
Abony 60. lh.	Szakálhát	55	ABO6	ABO_06_B	human	undet.	adolescent	ca. 14	enamel	M2 (37)	0.70939	0.00001		24.4	17.6	6.8	2 ml H2O, 2ml 1mol Li-Acetat-acetic acid, 3x2ml H2O, ultrasound 10 min, 50°C, centrifuge 5 min 10.000 Umdr./Min.	3h at 850°C
Abony 60. lh.	Szakálhát	55	ABO6	ABO_06_E	human	undet.	adolescent	ca. 14	bone	rib	0.70919	0.00004		23.4	10.7	12.7	2 ml H2O, 2ml 1mol Li-Acetat-acetic acid, 3x2ml H2O, ultrasound 10 min, 50°C, centrifuge 5 min 10.000 Umdr./Min.	3h at 850°C
Abony 60. lh.	Szakálhát	75	ABO8	ABO_08_A	human	undet.	infant I	5-6	enamel	m2 (65)	0.70929	0.00002		25.6	17.3	8.3	2 ml H2O, 2ml 1mol Li-Acetat-acetic acid, 3x2ml H2O, ultrasound 10 min, 50°C, centrifuge 5 min 10.000 Umdr./Min.	3h at 850°C
Abony 60. lh.	not neolithic (?)	77	ABO9	ABO_09_A	human	male	adultus	35-45	enamel	M1 (26)	0.70942	0.00004		29.7	22.8	6.9	2 ml H2O, 2ml 1mol Li-Acetat-acetic acid, 3x2ml H2O, ultrasound 10 min, 50°C, centrifuge 5 min 10.000 Umdr./Min.	3h at 850°C
Abony 60. lh.	not neolithic (?)	77	ABO9	ABO_09_B	human	male	adultus	35-45	enamel	M2 (27)	0.70941	0.00003		18.2	13.1	5.1	2 ml H2O, 2ml 1mol Li-Acetat-acetic acid, 3x2ml H2O, ultrasound 10 min, 50°C, centrifuge 5 min 10.000 Umdr./Min.	3h at 850°C
Abony 60. lh.	not neolithic (?)	77	ABO9	ABO_09_C	human	male	adultus	35-45	enamel	M3 (28)	0.7095	0.00001		37.3	26	11.3	2 ml H2O, 2ml 1mol Li-Acetat-acetic acid, 3x2ml H2O, ultrasound 10 min, 50°C, centrifuge 5 min 10.000 Umdr./Min.	3h at 850°C
Abony 60. lh.	not neolithic (?)	77	ABO9	ABO_09_E	human	male	adultus	35-45	bone	Tibia	0.70915	0.00002		38.1	22.5	15.6	2 ml H2O, 2ml 1mol Li-Acetat-acetic acid, 3x2ml H2O, ultrasound 10 min, 50°C, centrifuge 5 min 10.000 Umdr./Min.	3h at 850°C
Abony 60. lh.	Szakálhát	81	ABO10	ABO_10_A	human	female	adultus	20-30	enamel	M1 (26)	0.70926	0.00003		27.6	20.2	7.4	2 ml H2O, 2ml 1mol Li-Acetat-acetic acid, 3x2ml H2O, ultrasound 10 min, 50°C, centrifuge 5 min 10.000 Umdr./Min.	3h at 850°C
Abony 60. lh.	Szakálhát	81	ABO10	ABO_10_B	human	female	adultus	20-30	enamel	M2 (47)	0.7094	0.00002		22.9	18	4.9	2 ml H2O, 2ml 1mol Li-Acetat-acetic acid, 3x2ml H2O, ultrasound 10 min, 50°C, centrifuge 5 min 10.000 Umdr./Min.	3h at 850°C
Abony 60. lh.	Szakálhát	81	ABO10	ABO_10_C	human	female	adultus	20-30	enamel	M3 (38)	0.70929	0.00004		25.7	19.9	5.8	2 ml H2O, 2ml 1mol Li-Acetat-acetic acid, 3x2ml H2O, ultrasound 10 min, 50°C, centrifuge 5 min 10.000 Umdr./Min.	3h at 850°C
Abony 60. lh.	Szakálhát	81	ABO10	ABO_10_E	human	female	adultus	20-30	bone	rib	0.70913	0.00004		27.1	15	12.1	2 ml H2O, 2ml 1mol Li-Acetat-acetic acid, 3x2ml H2O, ultrasound 10 min, 50°C, centrifuge 5 min 10.000 Umdr./Min.	3h at 850°C
Abony 60. lh.	Szakálhát	95	ABO11	ABO_11_A	human	female	maturus	40-50	enamel	M1 (46)	0.70939	0.00003		23.7	18.9	4.8	2 ml H2O, 2ml 1mol Li-Acetat-acetic acid, 3x2ml H2O, ultrasound 10 min, 50°C, centrifuge 5 min 10.000 Umdr./Min.	3h at 850°C
Abony 60. lh.	Szakálhát	95	ABO11	ABO_11_B	human	female	maturus	40-50	enamel	M2 (47)	0.70922	0.00004		30.1	20.7	9.4	2 ml H2O, 2ml 1mol Li-Acetat-acetic acid, 3x2ml H2O, ultrasound 10 min, 50°C, centrifuge 5 min 10.000 Umdr./Min.	3h at 850°C
Abony 60. lh.	Szakálhát	95	ABO11	ABO_11_C	human	female	maturus	40-50	enamel	M3 (38)	0.70935	0.00001		23.9	16.7	7.2	2 ml H2O, 2ml 1mol Li-Acetat-acetic acid, 3x2ml H2O, ultrasound 10 min, 50°C, centrifuge 5 min 10.000 Umdr./Min.	3h at 850°C
Abony 60. lh.	Szakálhát	97	ABO12	ABO_12_A	human	female??	maturus	45-55	enamel	M1 (??)	0.70944	0.00001		18	13.4	4.6	2 ml H2O, 2ml 1mol Li-Acetat-acetic acid, 3x2ml H2O, ultrasound 10 min, 50°C, centrifuge 5 min 10.000 Umdr./Min.	3h at 850°C
Abony 60. lh.	Szakálhát	97	ABO12	ABO_12_B	human	female??	maturus	45-55	enamel	M2 (27)	0.70942	0.00003		18.6	11.6	7	2 ml H2O, 2ml 1mol Li-Acetat-acetic acid, 3x2ml H2O, ultrasound 10 min, 50°C, centrifuge 5 min 10.000 Umdr./Min.	3h at 850°C
Abony 60. lh.	Szakálhát	97	ABO12	ABO_12_C	human	female??	maturus	45-55	enamel	M3 (??)	0.70962	0.00003		36.6	29	7.6	2 ml H2O, 2ml 1mol Li-Acetat-acetic acid, 3x2ml H2O, ultrasound 10 min, 50°C, centrifuge 5 min 10.000 Umdr./Min.	3h at 850°C
Abony 60. lh.	Szakálhát	97	ABO12	ABO_12_E	human	female??	maturus	45-55	bone	rib	0.70921	0.00003		35.8	18.7	17.1	2 ml H2O, 2ml 1mol Li-Acetat-acetic acid, 3x2ml H2O, ultrasound 10 min, 50°C, centrifuge 5 min 10.000 Umdr./Min.	3h at 850°C
Abony 60. lh.	Szakálhát	111	ABO13	ABO_13_A	human	female?	adultus	35-45	enamel	m1 (45)	0.7095	0.00003		24.5	18	6.5	2 ml H2O, 2ml 1mol Li-Acetat-acetic acid, 3x2ml H2O, ultrasound 10 min, 50°C, centrifuge 5 min 10.000 Umdr./Min.	3h at 850°C
Abony 60. lh.	Szakálhát	111	ABO13	ABO_13_B	human	female?	adultus	35-45	enamel	M2 (27)	0.7095	0.00002		23.2	16.3	6.9	2 ml H2O, 2ml 1mol Li-Acetat-acetic acid, 3x2ml H2O, ultrasound 10 min, 50°C, centrifuge 5 min 10.000 Umdr./Min.	3h at 850°C
Abony 60. lh.	Szakálhát	111	ABO13	ABO_13_C	human	female?	adultus	35-45	enamel	M3 (28)	0.70951	0.00002		31.9	25.2	6.7	2 ml H2O, 2ml 1mol Li-Acetat-acetic acid, 3x2ml H2O, ultrasound 10 min, 50°C, centrifuge 5 min 10.000 Umdr./Min.	3h at 850°C
Abony 60. lh.	Szakálhát	111	ABO13	ABO_13_E	human	female?	adultus	35-45	bone	rib	0.70917	0.00003		26.6	14.5	12.1	2 ml H2O, 2ml 1mol Li-Acetat-acetic acid, 3x2ml H2O, ultrasound 10 min, 50°C, centrifuge 5 min 10.000 Umdr./Min.	3h at 850°C
Abony 60. lh.	Szakálhát	121	ABO15	ABO_15_A	human	undet.	infant II	6-8	enamel	m2 (75)	0.70944	0.00001		14	10.4	3.6	2 ml H2O, 2ml 1mol Li-Acetat-acetic acid, 3x2ml H2O, ultrasound 10 min, 50°C, centrifuge 5 min 10.000 Umdr./Min.	3h at 850°C
Abony 60. lh.	Szakálhát	121	ABO15	ABO_15_B	human	undet.	infant II	6-8	enamel	M1 (36)	0.70954	0.00003		29.9	23.5	6.4	2 ml H2O, 2ml 1mol Li-Acetat-acetic acid, 3x2ml H2O, ultrasound 10 min, 50°C, centrifuge 5 min 10.000 Umdr./Min.	3h at 850°C
Abony 60. lh.	Szakálhát	121	ABO15	ABO_15_E	human	undet.	infant II	6-8	bone	rib	0.70905	0.00002		34.7	20.4	14.3	2 ml H2O, 2ml 1mol Li-Acetat-acetic acid, 3x2ml H2O, ultrasound 10 min, 50°C, centrifuge 5 min 10.000 Umdr./Min.	3h at 850°C
Abony 60. lh.	Szakálhát	122	ABO16	ABO_16_A	human	undet.	adultus	25-45	enamel	M1 (46)	0.70955	0.00002		18.4	10.7	7.7	2 ml H2O, 2ml 1mol Li-Acetat-acetic acid, 3x2ml H2O, ultrasound 10 min, 50°C, centrifuge 5 min 10.000 Umdr./Min.	3h at 850°C
Abony 60. lh.	Szakálhát	122	ABO16	ABO_16_B	human	undet.	adultus	25-45	enamel	M2 (47)	0.70956	0.00002		28.8	20.1	8.7	2 ml H2O, 2ml 1mol Li-Acetat-acetic acid, 3x2ml H2O, ultrasound 10 min, 50°C, centrifuge 5 min 10.000 Umdr./Min.	3h at 850°C
Abony 60. lh.	Szakálhát	122	ABO16	ABO_16_C	human	undet.	adultus	25-45	enamel	M3 (48)	0.70961	0.00004		19	12.5	6.5	2 ml H2O, 2ml 1mol Li-Acetat-acetic acid, 3x2ml H2O, ultrasound 10 min, 50°C, centrifuge 5 min 10.000 Umdr./Min.	3h at 850°C
Abony 60. lh.	Szakálhát	135	ABO17	ABO_17_A	human	female?	adolescent	16-18	enamel	M1 (36)	0.70925	0.00003		25.6	17.6	8	2 ml H2O, 2ml 1mol Li-Acetat-acetic acid, 3x2ml H2O, ultrasound 10 min, 50°C, centrifuge 5 min 10.000 Umdr./Min.	3h at 850°C
Abony 60. lh.	Szakálhát	135	ABO17	ABO_17_B	human	female?	adolescent	16-18	enamel	M2 (37)	0.70933	0.00004		26.8	17.7	9.1	2 ml H2O, 2ml 1mol Li-Acetat-acetic acid, 3x2ml H2O, ultrasound 10 min, 50°C, centrifuge 5 min 10.000 Umdr./Min.	3h at 850°C
Abony 60. lh.	not neolithic (?)	148	ABO18	ABO_18_A	human	male	adultus	35-45	enamel	C (??)	0.70961	0.00001		26.9	18.9	8	2 ml H2O, 2ml 1mol Li-Acetat-acetic acid, 3x2ml H2O, ultrasound 10 min, 50°C, centrifuge 5 min 10.000 Umdr./Min.	3h at 850°C
Abony 60. lh.	Szakálhát	149	ABO19	ABO_19_A	human	female?	maturus	40-59	enamel	M3 (38)	0.70984	0.00004		29.2	21.3	7.9	2 ml H2O, 2ml 1mol Li-Acetat-acetic acid, 3x2ml H2O, ultrasound 10 min, 50°C, centrifuge 5 min 10.000 Umdr./Min.	3h at 850°C
Abony 60. lh.	Szakálhát	149	ABO19	ABO_19_E	human	female?	maturus	40-59	bone	rib	0.70922	0.00004		31.5	8.3	23.2	2 ml H2O, 2ml 1mol Li-Acetat-acetic acid, 3x2ml H2O, ultrasound 10 min, 50°C, centrifuge 5 min 10.000 Umdr./Min.	3h at 850°C
Abony 60. lh.	not neolithic (?)	162	ABO20	ABO_20_A	human	undet.	infant I	5-8	enamel	m1 (64)	0.70929	0.00001		39.2	30.6	8.6	2 ml H2O, 2ml 1mol Li-Acetat-acetic acid, 3x2ml H2O, ultrasound 10 min, 50°C, centrifuge 5 min 10.000 Umdr./Min.	3h at 850°C
Abony 60. lh.	no data	148	ABOD	ABO_D_01	animal	_	_	_	enamel	C (??)	0.70925	0.00002		21.1	15	6.1	2 ml H2O, 2ml 1mol Li-Acetat-acetic acid, 3x2ml H2O, ultrasound 10 min, 50°C, centrifuge 5 min 10.000 Umdr./Min.	3h at 850°C
Abony 60. lh.	no data	50.1	ABOO	ABO_O_01	animal	_	_	_	enamel	Mand.	0.70929	0.00005		24.1	17.4	6.7	2 ml H2O, 2ml 1mol Li-Acetat-acetic acid, 3x2ml H2O, ultrasound 10 min, 50°C, centrifuge 5 min 10.000 Umdr./Min.	3h at 850°C
Abony 60. lh.	no data	148	ABOO	ABO_O_02	animal	_	_	_	enamel	Mand.	0.70931	0.00002		29.5	23.4	6.1	2 ml H2O, 2ml 1mol Li-Acetat-acetic acid, 3x2ml H2O, ultrasound 10 min, 50°C, centrifuge 5 min 10.000 Umdr./Min.	3h at 850°C
Abony 60. lh.	no data	50.2	ABOO	ABO_O_03	animal	_	_	_	enamel	Mand.	0.70961	0.00001		31.9	26.4	5.5	2 ml H2O, 2ml 1mol Li-Acetat-acetic acid, 3x2ml H2O, ultrasound 10 min, 50°C, centrifuge 5 min 10.000 Umdr./Min.	3h at 850°C
Alsónyék elkerülö 2. lh.	Sopot	210	ALE1	ALE_01_A	human	male	adultus	35-45	enamel	M1	0.71083	0.00003		23	15	8	2 ml H2O, 2ml 1mol Li-Acetat-acetic acid, 3x2ml H2O, ultrasound 10 min, 50°C, centrifuge 5 min 10.000 Umdr./Min.	3h at 850°C
Alsónyék elkerülö 2. lh.	Sopot	214.B	ALE2	ALE_02_D	human	female	adultus	25-30	enamel	no data	0.70948	0.00004		20.4	14.1	6.3	2 ml H2O, 2ml 1mol Li-Acetat-acetic acid, 3x2ml H2O, ultrasound 10 min, 50°C, centrifuge 5 min 10.000 Umdr./Min.	3h at 850°C
Alsónyék elkerülö 2. lh.	Sopot	220.B	ALE3	ALE_03_B	human	female	adolescent	16-18	enamel	M2 (37)	0.70929	0.00004		16.5	8.2	8.3	2 ml H2O, 2ml 1mol Li-Acetat-acetic acid, 3x2ml H2O, ultrasound 10 min, 50°C, centrifuge 5 min 10.000 Umdr./Min.	3h at 850°C
Alsónyék elkerülö 2. lh.	Sopot	220.A	ALE4	ALE_04_B	human	male	adultus	35-45	enamel	M2 (37)	0.70898	0.00003		14.5	4.2	10.3	2 ml H2O, 2ml 1mol Li-Acetat-acetic acid, 3x2ml H2O, ultrasound 10 min, 50°C, centrifuge 5 min 10.000 Umdr./Min.	3h at 850°C
Alsónyék elkerülö 2. lh.	Sopot	220.A	ALE4	ALE_04_C	human	male	adultus	35-45	enamel	C (23)	0.70905	0.00001		20	11.8	8.2	2 ml H2O, 2ml 1mol Li-Acetat-acetic acid, 3x2ml H2O, ultrasound 10 min, 50°C, centrifuge 5 min 10.000 Umdr./Min.	3h at 850°C
Alsónyék elkerülö 2. lh.	Sopot	240	ALE5	ALE_05_B	human	male	adultus	25-35	enamel	M3 (48)	0.70928	0.00005		25.7	12.9	12.8	2 ml H2O, 2ml 1mol Li-Acetat-acetic acid, 3x2ml H2O, ultrasound 10 min, 50°C, centrifuge 5 min 10.000 Umdr./Min.	3h at 850°C
Alsónyék elkerülö 2. lh.	Sopot	283	ALE8	ALE_08_A	human	female	adultus	30-40	enamel	M1 (16)	0.70903	0.00002		16.6	8.8	7.8	2 ml H2O, 2ml 1mol Li-Acetat-acetic acid, 3x2ml H2O, ultrasound 10 min, 50°C, centrifuge 5 min 10.000 Umdr./Min.	3h at 850°C
Alsónyék elkerülö 2. lh.	Sopot	373	ALE10	ALE_10_A	human	female	adultus	25-35	enamel	M1 (46)	0.70944	0.00005		24.5	12.2	12.3	2 ml H2O, 2ml 1mol Li-Acetat-acetic acid, 3x2ml H2O, ultrasound 10 min, 50°C, centrifuge 5 min 10.000 Umdr./Min.	3h at 850°C
Alsónyék elkerülö 2. lh.	Sopot	373	ALE10	ALE_10_B	human	female	adultus	25-35	enamel	M3 (48)	0.70948	0.00003		23	17.3	5.7	2 ml H2O, 2ml 1mol Li-Acetat-acetic acid, 3x2ml H2O, ultrasound 10 min, 50°C, centrifuge 5 min 10.000 Umdr./Min.	3h at 850°C
Alsónyék elkerülö 2. lh.	Sopot	396	ALE11	ALE_11_B	human	undet.	infant II	ca. 7	enamel	M2 (17)	0.70934	0.00003		24.1	16	8.1	2 ml H2O, 2ml 1mol Li-Acetat-acetic acid, 3x2ml H2O, ultrasound 10 min, 50°C, centrifuge 5 min 10.000 Umdr./Min.	3h at 850°C
Alsónyék elkerülö 2. lh.	Sopot or Lengyel	449	ALE13	ALE_13_B	human	female	adultus	21-24	enamel	M2 (27)	0.70954	0.00001		24	13.4	10.6	2 ml H2O, 2ml 1mol Li-Acetat-acetic acid, 3x2ml H2O, ultrasound 10 min, 50°C, centrifuge 5 min 10.000 Umdr./Min.	3h at 850°C
Alsónyék elkerülö 2. lh.	Sopot	463	ALE14	ALE_14_A	human	male (genetic.)	infant I	ca.6	enamel	m1 (84)	0.7093	0.00001		14.9	8.4	6.5	2 ml H2O, 2ml 1mol Li-Acetat-acetic acid, 3x2ml H2O, ultrasound 10 min, 50°C, centrifuge 5 min 10.000 Umdr./Min.	3h at 850°C
Alsónyék elkerülö 2. lh.	Sopot	464	ALE15	ALE_15_B	human	male	maturus	40-45	enamel	M3 (38)	0.70897	0.00002		22.6	16.2	6.4	2 ml H2O, 2ml 1mol Li-Acetat-acetic acid, 3x2ml H2O, ultrasound 10 min, 50°C, centrifuge 5 min 10.000 Umdr./Min.	3h at 850°C
Alsónyék elkerülö 2. lh.	Sopot	470	ALE16	ALE_16_D	human	male	adultus	35-45	enamel	M1 (36)	0.709	0.00001		30.6	15.4	15.2	2 ml H2O, 2ml 1mol Li-Acetat-acetic acid, 3x2ml H2O, ultrasound 10 min, 50°C, centrifuge 5 min 10.000 Umdr./Min.	3h at 850°C
Alsónyék elkerülö 2. lh.	Sopot	471	ALE17	ALE_17_B	human	undet.	infant II	ca. 13	enamel	M3 (38)	0.70999	0.00002		22.2	14.8	7.4	2 ml H2O, 2ml 1mol Li-Acetat-acetic acid, 3x2ml H2O, ultrasound 10 min, 50°C, centrifuge 5 min 10.000 Umdr./Min.	3h at 850°C
Alsónyék elkerülö 2. lh.	Sopot	475	ALE18	ALE_18_B	human	undet.	infant II- adolescent	14-15	enamel	M2 (47)	0.70926	0.00003		31.9	22.1	9.8	2 ml H2O, 2ml 1mol Li-Acetat-acetic acid, 3x2ml H2O, ultrasound 10 min, 50°C, centrifuge 5 min 10.000 Umdr./Min.	3h at 850°C
Alsónyék elkerülö 2. lh.	no data	1176/222	ALEM	ALE_M_01	animal	_	_	_	shell	_	0.70925	0.00002		33	7.7	25.3	3x2ml H2O, ultrasound 10 min, 50°C, centrifuge 5 min 10.000 Umdr./Min.	3h at 850°C
Alsónyék elkerülö 2. lh.	no data	1096/0189 adultus	ALEO	ALE_O_01	animal	_	_	_	enamel	M3	0.70932	0.00001		21.9	12	9.9	2 ml H2O, 2ml 1mol Li-Acetat-acetic acid, 3x2ml H2O, ultrasound 10 min, 50°C, centrifuge 5 min 10.000 Umdr./Min.	3h at 850°C
Alsónyék elkerülö 2. lh.	no data	1189/0190 subadultus	ALES	ALE_S_01	animal	_	_	_	enamel	M1	0.70976	0.00001		20.1	12.1	8	2 ml H2O, 2ml 1mol Li-Acetat-acetic acid, 3x2ml H2O, ultrasound 10 min, 50°C, centrifuge 5 min 10.000 Umdr./Min.	3h at 850°C
Alsónyék elkerülö 2. lh.	no data	1189/0190 adolescent	ALES	ALE_S_02	animal	_	_	_	enamel	M1	0.70928	0.00001		18.7	12.2	6.5	2 ml H2O, 2ml 1mol Li-Acetat-acetic acid, 3x2ml H2O, ultrasound 10 min, 50°C, centrifuge 5 min 10.000 Umdr./Min.	3h at 850°C
Alsónyék elkerülö 2. lh.	no data	1176/0222 subadultus	ALES	ALE_S_03	animal	_	_	_	enamel	M2	0.709	0.00006		27.5	22.5	5	2 ml H2O, 2ml 1mol Li-Acetat-acetic acid, 3x2ml H2O, ultrasound 10 min, 50°C, centrifuge 5 min 10.000 Umdr./Min.	3h at 850°C
Balatonszemes Bagódomb	TLBK	57/69	BAB1	BAB_01_A	human	undet.	infant II	9-10	enamel	m2 (85)	0.70937	0.00005		17.3	13.6	3.7	2 ml H2O, 2ml 1mol Li-Acetat-acetic acid, 3x2ml H2O, ultrasound 10 min, 50°C, centrifuge 5 min 10.000 Umdr./Min.	3h at 850°C
Balatonszemes Bagódomb	TLBK	57/69	BAB1	BAB_01_B	human	undet.	infant II	9-10	enamel	M1 (26)	0.70921	0.00003		24.6	19.8	4.8	2 ml H2O, 2ml 1mol Li-Acetat-acetic acid, 3x2ml H2O, ultrasound 10 min, 50°C, centrifuge 5 min 10.000 Umdr./Min.	3h at 850°C
Balatonszemes Bagódomb	TLBK	57/69	BAB1	BAB_01_E	human	undet.	infant II	9-10	bone	Femur	0.70932	0.00004		18	12.9	5.1	2 ml H2O, 2ml 1mol Li-Acetat-acetic acid, 3x2ml H2O, ultrasound 10 min, 50°C, centrifuge 5 min 10.000 Umdr./Min.	3h at 850°C
Balatonszemes Bagódomb	TLBK	74/89	BAB2	BAB_02_A	human	female	maturus	30-60	enamel	M3 ?	0.70895	0.00002		36.8	31.4	5.4	2 ml H2O, 2ml 1mol Li-Acetat-acetic acid, 3x2ml H2O, ultrasound 10 min, 50°C, centrifuge 5 min 10.000 Umdr./Min.	3h at 850°C
Balatonszemes Bagódomb	TLBK	314/305	BAB3	BAB_03_A	human	female	maturus	40-46	enamel	M1/M2 (16/17)	0.70942	0.00001		22.3	17.8	4.5	2 ml H2O, 2ml 1mol Li-Acetat-acetic acid, 3x2ml H2O, ultrasound 10 min, 50°C, centrifuge 5 min 10.000 Umdr./Min.	3h at 850°C
Balatonszemes Bagódomb	TLBK	314/305	BAB3	BAB_03_B	human	female	maturus	40-46	enamel	M3 (38)	0.70947	0.00002		23.9	19.5	4.4	2 ml H2O, 2ml 1mol Li-Acetat-acetic acid, 3x2ml H2O, ultrasound 10 min, 50°C, centrifuge 5 min 10.000 Umdr./Min.	3h at 850°C
Balatonszemes Bagódomb	TLBK	314/305	BAB3	BAB_03_E	human	female	maturus	40-46	bone	Femur	0.70923	0.00001		18	11.3	6.7	2 ml H2O, 2ml 1mol Li-Acetat-acetic acid, 3x2ml H2O, ultrasound 10 min, 50°C, centrifuge 5 min 10.000 Umdr./Min.	3h at 850°C
Balatonszemes Bagódomb	Hungarian Conquest Period	324/504	BAB4	BAB_04_A	human	undet.	infant II	9-10	enamel	M1 (36/46)	0.7099	0.00004		28.7	23.2	5.5	2 ml H2O, 2ml 1mol Li-Acetat-acetic acid, 3x2ml H2O, ultrasound 10 min, 50°C, centrifuge 5 min 10.000 Umdr./Min.	3h at 850°C
Balatonszemes Bagódomb	Hungarian Conquest Period	410/604	BAB5	BAB_05_A	human	male	adultus	34-40	enamel	PM1 (24)	0.70972	0.00002		35.1	29	6.1	2 ml H2O, 2ml 1mol Li-Acetat-acetic acid, 3x2ml H2O, ultrasound 10 min, 50°C, centrifuge 5 min 10.000 Umdr./Min.	3h at 850°C
Balatonszemes Bagódomb	Hungarian Conquest Period	410/604	BAB5	BAB_05_B	human	male	adultus	34-40	enamel	M3 (38)	0.70947	0.00003		22.1	17.6	4.5	2 ml H2O, 2ml 1mol Li-Acetat-acetic acid, 3x2ml H2O, ultrasound 10 min, 50°C, centrifuge 5 min 10.000 Umdr./Min.	3h at 850°C
Balatonszemes Bagódomb	Hungarian Conquest Period	410/604	BAB5	BAB_05_E	human	male	adultus	34-40	bone	Femur	0.70952	0.00001		19.1	11	8.1	2 ml H2O, 2ml 1mol Li-Acetat-acetic acid, 3x2ml H2O, ultrasound 10 min, 50°C, centrifuge 5 min 10.000 Umdr./Min.	3h at 850°C
Balatonszemes Bagódomb	TLBK	420/623	BAB6	BAB_06_A	human	undet.	infant II	12-13	enamel	M1 (16)	0.70919	0.00004		28.5	24.3	4.2	2 ml H2O, 2ml 1mol Li-Acetat-acetic acid, 3x2ml H2O, ultrasound 10 min, 50°C, centrifuge 5 min 10.000 Umdr./Min.	3h at 850°C
Balatonszemes Bagódomb	no data	16 / 19	BABO	BAB_O_01	animal	_	_	_	enamel	M?	0.70891	0.00004		22.3	18.3	4	2 ml H2O, 2ml 1mol Li-Acetat-acetic acid, 3x2ml H2O, ultrasound 10 min, 50°C, centrifuge 5 min 10.000 Umdr./Min.	3h at 850°C
Balatonszemes Bagódomb	no data	16 / 17-18	BABO	BAB_O_02	animal	_	_	_	enamel	M?	0.7091	0.00003		22.1	16.1	6	2 ml H2O, 2ml 1mol Li-Acetat-acetic acid, 3x2ml H2O, ultrasound 10 min, 50°C, centrifuge 5 min 10.000 Umdr./Min.	3h at 850°C
Balatonszemes Bagódomb	no data	16 / 19	BABS	BAB_S_01	animal	_	_	_	enamel	M?	0.70932	0.00001		36.7	29	7.7	2 ml H2O, 2ml 1mol Li-Acetat-acetic acid, 3x2ml H2O, ultrasound 10 min, 50°C, centrifuge 5 min 10.000 Umdr./Min.	3h at 850°C
Bátaszák-Lajvér	Lengyel II	26	BAL1	BAL_01_A	human	female	adultus	20-25	enamel	M1 (36)	0.70987	0.00004		16.2	10	6.2	2 ml H2O, 2ml 1mol Li-Acetat-acetic acid, 3x2ml H2O, ultrasound 10 min, 50°C, centrifuge 5 min 10.000 Umdr./Min.	3h at 850°C
Bátaszák-Lajvér	Lengyel II	26	BAL1	BAL_01_B	human	female	adultus	20-25	enamel	P2 (35)	0.70983	0.00006		17.1	10.7	6.4	2 ml H2O, 2ml 1mol Li-Acetat-acetic acid, 3x2ml H2O, ultrasound 10 min, 50°C, centrifuge 5 min 10.000 Umdr./Min.	3h at 850°C
Bátaszák-Lajvér	Lengyel II	27	BAL2	BAL_02_A	human	female??	adultus	35-45	enamel	M1 (46)	0.71023	0.00006		19.8	13.5	6.3	2 ml H2O, 2ml 1mol Li-Acetat-acetic acid, 3x2ml H2O, ultrasound 10 min, 50°C, centrifuge 5 min 10.000 Umdr./Min.	3h at 850°C
Bátaszák-Lajvér	Lengyel II	35	BAL3	BAL_03_A	human	male	maturus	40-59	enamel	M1 (46)	0.71004	0.00001		16.7	10.3	6.4	2 ml H2O, 2ml 1mol Li-Acetat-acetic acid, 3x2ml H2O, ultrasound 10 min, 50°C, centrifuge 5 min 10.000 Umdr./Min.	3h at 850°C
Bátaszák-Lajvér	Lengyel II	35	BAL3	BAL_03_B	human	male	maturus	40-59	enamel	M2 (47)	0.70999	0.00002		24.3	15.3	9	2 ml H2O, 2ml 1mol Li-Acetat-acetic acid, 3x2ml H2O, ultrasound 10 min, 50°C, centrifuge 5 min 10.000 Umdr./Min.	3h at 850°C
Bátaszák-Lajvér	Lengyel II	36	BAL4	BAL_04_A	human	female??	adolescent	18-20	enamel	M1 (46)	0.7097	0.00004		20.6	12.1	8.5	2 ml H2O, 2ml 1mol Li-Acetat-acetic acid, 3x2ml H2O, ultrasound 10 min, 50°C, centrifuge 5 min 10.000 Umdr./Min.	3h at 850°C
Bátaszák-Lajvér	Lengyel II	36	BAL4	BAL_04_B	human	female??	adolescent	18-20	enamel	M3 (48)	0.70961	0.00006		25.3	16.1	9.2	2 ml H2O, 2ml 1mol Li-Acetat-acetic acid, 3x2ml H2O, ultrasound 10 min, 50°C, centrifuge 5 min 10.000 Umdr./Min.	3h at 850°C
Bátaszák-Lajvér	Lengyel II	38	BAL5	BAL_05_A	human	male	adultus	30-40	enamel	M1 (46)	0.70964	0.00004		19.6	11.5	8.1	2 ml H2O, 2ml 1mol Li-Acetat-acetic acid, 3x2ml H2O, ultrasound 10 min, 50°C, centrifuge 5 min 10.000 Umdr./Min.	3h at 850°C
Bátaszák-Lajvér	Lengyel II	38	BAL5	BAL_05_B	human	male	adultus	30-40	enamel	M3 (48)	0.70958	0.00005		20.5	11.7	8.8	2 ml H2O, 2ml 1mol Li-Acetat-acetic acid, 3x2ml H2O, ultrasound 10 min, 50°C, centrifuge 5 min 10.000 Umdr./Min.	3h at 850°C
Bátaszák-Lajvér	Lengyel II	39	BAL6	BAL_06_A	human	male?	adultus	35-45	enamel	M1 (46)	0.70977	0.00003		23.7	14.7	9	2 ml H2O, 2ml 1mol Li-Acetat-acetic acid, 3x2ml H2O, ultrasound 10 min, 50°C, centrifuge 5 min 10.000 Umdr./Min.	3h at 850°C
Bátaszák-Lajvér	Lengyel II	39	BAL6	BAL_06_B	human	male?	adultus	35-45	enamel	M2 (47)	0.70986	0.00003		10.2	4	6.2	2 ml H2O, 2ml 1mol Li-Acetat-acetic acid, 3x2ml H2O, ultrasound 10 min, 50°C, centrifuge 5 min 10.000 Umdr./Min.	3h at 850°C
Bátaszák-Lajvér	Lengyel II	40	BAL7	BAL_07_A	human	male	adultus	25-30	enamel	M1 (36)	0.70997	0.00002		14.9	7.2	7.7	2 ml H2O, 2ml 1mol Li-Acetat-acetic acid, 3x2ml H2O, ultrasound 10 min, 50°C, centrifuge 5 min 10.000 Umdr./Min.	3h at 850°C
Bátaszák-Lajvér	Lengyel II	40	BAL7	BAL_07_B	human	male	adultus	25-30	enamel	M3 (38)	0.70986	0.00005		25.5	14.4	11.1	2 ml H2O, 2ml 1mol Li-Acetat-acetic acid, 3x2ml H2O, ultrasound 10 min, 50°C, centrifuge 5 min 10.000 Umdr./Min.	3h at 850°C
Bátaszák-Lajvér	Lengyel II	49	BAL8	BAL_08_A	human	undet.	infant I	6-7	enamel	m2 (85)	0.70999	0.00003		19.4	10.7	8.7	2 ml H2O, 2ml 1mol Li-Acetat-acetic acid, 3x2ml H2O, ultrasound 10 min, 50°C, centrifuge 5 min 10.000 Umdr./Min.	3h at 850°C
Bátaszák-Lajvér	Lengyel II	49	BAL8	BAL_08_B	human	undet.	infant I	6-7	enamel	M1 (46)	0.7099	0.00003		18.5	12.8	5.7	2 ml H2O, 2ml 1mol Li-Acetat-acetic acid, 3x2ml H2O, ultrasound 10 min, 50°C, centrifuge 5 min 10.000 Umdr./Min.	3h at 850°C
Bátaszák-Lajvér	Lengyel II	65	BAL9	BAL_09_A	human	male	maturus	40-59	enamel	M1 (36)	0.70968	0.00001		20.7	10	10.7	2 ml H2O, 2ml 1mol Li-Acetat-acetic acid, 3x2ml H2O, ultrasound 10 min, 50°C, centrifuge 5 min 10.000 Umdr./Min.	3h at 850°C
Bátaszák-Lajvér	Lengyel II	65	BAL9	BAL_09_E	human	male	maturus	40-59	bone	Femur right	0.71009	0.00003	bone fragment	24.6	13.1	11.5	2 ml H2O, 2ml 1mol Li-Acetat-acetic acid, 3x2ml H2O, ultrasound 10 min, 50°C, centrifuge 5 min 10.000 Umdr./Min.	3h at 850°C
Bátaszák-Lajvér	Lengyel II	66	BAL10	BAL_10_A	human	male	adultus	25-35	enamel	M1 (36)	0.70994	0.00004		20.8	11.8	9	2 ml H2O, 2ml 1mol Li-Acetat-acetic acid, 3x2ml H2O, ultrasound 10 min, 50°C, centrifuge 5 min 10.000 Umdr./Min.	3h at 850°C
Bátaszák-Lajvér	Lengyel II	66	BAL10	BAL_10_B	human	male	adultus	25-35	enamel	M2 (37)	0.70983	0.00003		20.3	14.2	6.1	2 ml H2O, 2ml 1mol Li-Acetat-acetic acid, 3x2ml H2O, ultrasound 10 min, 50°C, centrifuge 5 min 10.000 Umdr./Min.	3h at 850°C
Bátaszák-Lajvér	Lengyel II	68	BAL11	BAL_11_A	human	undet.	adolescent	17-18	enamel	M1 (36)	0.7099	0.00004		27.2	16.7	10.5	2 ml H2O, 2ml 1mol Li-Acetat-acetic acid, 3x2ml H2O, ultrasound 10 min, 50°C, centrifuge 5 min 10.000 Umdr./Min.	3h at 850°C
Bátaszák-Lajvér	Lengyel II	68	BAL11	BAL_11_B	human	undet.	adolescent	17-18	enamel	M2 (37)	0.70997	0.00004		24	12.1	11.9	2 ml H2O, 2ml 1mol Li-Acetat-acetic acid, 3x2ml H2O, ultrasound 10 min, 50°C, centrifuge 5 min 10.000 Umdr./Min.	3h at 850°C
Bátaszák-Lajvér	Lengyel II	69	BAL12	BAL_12_A	human	male	adultus	30-40	enamel	M1 (46)	0.71008	0.00005		16.1	10.4	5.7	2 ml H2O, 2ml 1mol Li-Acetat-acetic acid, 3x2ml H2O, ultrasound 10 min, 50°C, centrifuge 5 min 10.000 Umdr./Min.	3h at 850°C
Bátaszák-Lajvér	Lengyel II	69	BAL12	BAL_12_B	human	male	adultus	30-40	enamel	M3 (48)	0.71012	0.00001		20.2	14.4	5.8	2 ml H2O, 2ml 1mol Li-Acetat-acetic acid, 3x2ml H2O, ultrasound 10 min, 50°C, centrifuge 5 min 10.000 Umdr./Min.	3h at 850°C
Bátaszák-Lajvér	Lengyel II	71	BAL13	BAL_13_A	human	male?	adultus	25-35	enamel	Caninus	0.70997	0.00002		8	2.1	5.9	2 ml H2O, 2ml 1mol Li-Acetat-acetic acid, 3x2ml H2O, ultrasound 10 min, 50°C, centrifuge 5 min 10.000 Umdr./Min.	3h at 850°C
Bátaszák-Lajvér	Lengyel II	71	BAL13	BAL_13_E	human	male?	adultus	25-35	bone	Tibia left	0.71002	0.00004	bone fragment	14.7	7.5	7.2	2 ml H2O, 2ml 1mol Li-Acetat-acetic acid, 3x2ml H2O, ultrasound 10 min, 50°C, centrifuge 5 min 10.000 Umdr./Min.	3h at 850°C
Bátaszák-Lajvér	Lengyel II	72	BAL14	BAL_14_A	human	female	adultus	30-40	enamel	M1 (46)	0.71001	0.00002		19.3	10.4	8.9	2 ml H2O, 2ml 1mol Li-Acetat-acetic acid, 3x2ml H2O, ultrasound 10 min, 50°C, centrifuge 5 min 10.000 Umdr./Min.	3h at 850°C
Bátaszák-Lajvér	Lengyel II	72	BAL14	BAL_14_B	human	female	adultus	30-40	enamel	M3 (48)	0.70942	0.00005		16	8.8	7.2	2 ml H2O, 2ml 1mol Li-Acetat-acetic acid, 3x2ml H2O, ultrasound 10 min, 50°C, centrifuge 5 min 10.000 Umdr./Min.	3h at 850°C
Bátaszák-Lajvér	Lengyel II	76	BAL15	BAL_15_A	human	undet.	adultus	35-45	enamel	M1 (46)	0.70972	0.00006		19.9	11.2	8.7	2 ml H2O, 2ml 1mol Li-Acetat-acetic acid, 3x2ml H2O, ultrasound 10 min, 50°C, centrifuge 5 min 10.000 Umdr./Min.	3h at 850°C
Bátaszák-Lajvér	Lengyel II	76	BAL15	BAL_15_B	human	undet.	adultus	35-45	enamel	M2 (47)	0.70993	0.00001		13.1	6.2	6.9	2 ml H2O, 2ml 1mol Li-Acetat-acetic acid, 3x2ml H2O, ultrasound 10 min, 50°C, centrifuge 5 min 10.000 Umdr./Min.	3h at 850°C
Bátaszák-Lajvér	Lengyel II	76	BAL16	BAL_16_A	human	female	adultus	25-35	enamel	M1 (46)	0.70957	0.00005		19.2	8.5	10.7	2 ml H2O, 2ml 1mol Li-Acetat-acetic acid, 3x2ml H2O, ultrasound 10 min, 50°C, centrifuge 5 min 10.000 Umdr./Min.	3h at 850°C
Bátaszák-Lajvér	Lengyel II	89	BAL16	BAL_16_B	human	female	adultus	25-35	enamel	M3 (48)	0.70948	0.00003		23.2	14.5	8.7	2 ml H2O, 2ml 1mol Li-Acetat-acetic acid, 3x2ml H2O, ultrasound 10 min, 50°C, centrifuge 5 min 10.000 Umdr./Min.	3h at 850°C
Bátaszák-Lajvér	Lengyel II	34	BAL18	BAL_18_A	human	male?	adultus	25-35	enamel	M2/3 (47/48)	0.71002	0.00005		24.5	13.6	10.9	2 ml H2O, 2ml 1mol Li-Acetat-acetic acid, 3x2ml H2O, ultrasound 10 min, 50°C, centrifuge 5 min 10.000 Umdr./Min.	3h at 850°C
Bátaszák-Lajvér	Lengyel II	41	BAL19	BAL_19_A	human	male??	maturus	40-59	enamel	M1 (36) ?	0.70955	0.00005		23.7	14.2	9.5	2 ml H2O, 2ml 1mol Li-Acetat-acetic acid, 3x2ml H2O, ultrasound 10 min, 50°C, centrifuge 5 min 10.000 Umdr./Min.	3h at 850°C
Bátaszák-Lajvér	Lengyel II	41	BAL19	BAL_19_E	human	male??	maturus	40-59	bone	Femur left	0.71007	0.00002	bone fragment	22.1	12.2	9.9	2 ml H2O, 2ml 1mol Li-Acetat-acetic acid, 3x2ml H2O, ultrasound 10 min, 50°C, centrifuge 5 min 10.000 Umdr./Min.	3h at 850°C
Bátaszák-Lajvér	Lengyel II	50	BAL21	BAL_21_A	human	female??	adultus	35-45	enamel	M1 (16)	0.7099	0.00001		13.6	6.9	6.7	2 ml H2O, 2ml 1mol Li-Acetat-acetic acid, 3x2ml H2O, ultrasound 10 min, 50°C, centrifuge 5 min 10.000 Umdr./Min.	3h at 850°C
Bátaszák-Lajvér	Lengyel II	50	BAL21	BAL_21_B	human	female??	adultus	35-45	enamel	M3 (18)	0.7098	0.00003		21	12.6	8.4	2 ml H2O, 2ml 1mol Li-Acetat-acetic acid, 3x2ml H2O, ultrasound 10 min, 50°C, centrifuge 5 min 10.000 Umdr./Min.	3h at 850°C
Bátaszák-Lajvér	Lengyel II	50	BAL21	BAL_21_E	human	female??	adultus	35-45	bone	Femur	0.70997	0.00005		15.5	9.5	6	2 ml H2O, 2ml 1mol Li-Acetat-acetic acid, 3x2ml H2O, ultrasound 10 min, 50°C, centrifuge 5 min 10.000 Umdr./Min.	3h at 850°C
Bátaszák-Lajvér	Lengyel II	51	BAL22	BAL_22_A	human	female	adultus	30-40	enamel	M1 (26)	0.70969	0.00001		17.6	8	9.6	2 ml H2O, 2ml 1mol Li-Acetat-acetic acid, 3x2ml H2O, ultrasound 10 min, 50°C, centrifuge 5 min 10.000 Umdr./Min.	3h at 850°C
Bátaszák-Lajvér	Lengyel II	51	BAL22	BAL_22_B	human	female	adultus	30-40	enamel	M3 (Max.)	0.70969	0.00001		24.6	18.3	6.3	2 ml H2O, 2ml 1mol Li-Acetat-acetic acid, 3x2ml H2O, ultrasound 10 min, 50°C, centrifuge 5 min 10.000 Umdr./Min.	3h at 850°C
Bátaszák-Lajvér	no data	52	BAL23	BAL_23_A	human	undet.	adultus	30-50	enamel	M? (??)	0.7097	0.00002		26.2	19.9	6.3	2 ml H2O, 2ml 1mol Li-Acetat-acetic acid, 3x2ml H2O, ultrasound 10 min, 50°C, centrifuge 5 min 10.000 Umdr./Min.	3h at 850°C
Bátaszák-Lajvér	Lengyel II	70	BAL24	BAL_24_A	human	female	adultus	35-45	enamel	M1 (26)	0.70956	0.00001		19.1	9.4	9.7	2 ml H2O, 2ml 1mol Li-Acetat-acetic acid, 3x2ml H2O, ultrasound 10 min, 50°C, centrifuge 5 min 10.000 Umdr./Min.	3h at 850°C
Bátaszák-Lajvér	Lengyel II	70	BAL24	BAL_24_B	human	female	adultus	35-45	enamel	M3 (38)	0.70964	0.00003		22.2	13.1	9.1	2 ml H2O, 2ml 1mol Li-Acetat-acetic acid, 3x2ml H2O, ultrasound 10 min, 50°C, centrifuge 5 min 10.000 Umdr./Min.	3h at 850°C
Bátaszák-Lajvér	Lengyel II	93	BAL25	BAL_25_A	human	male	maturus	45-55	enamel	M? (??)	0.70931	0.00003		32.6	24.9	7.7	2 ml H2O, 2ml 1mol Li-Acetat-acetic acid, 3x2ml H2O, ultrasound 10 min, 50°C, centrifuge 5 min 10.000 Umdr./Min.	3h at 850°C
Bátaszák-Lajvér	Lengyel II	93	BAL25	BAL_25_E	human	male	maturus	45-55	bone	Femur right	0.71001	0.00002	bone fragment	19.2	9.8	9.4	2 ml H2O, 2ml 1mol Li-Acetat-acetic acid, 3x2ml H2O, ultrasound 10 min, 50°C, centrifuge 5 min 10.000 Umdr./Min.	3h at 850°C
Bátaszák-Lajvér	Lengyel II	94	BAL26	BAL_26_E	human	undet.	maturus	30-60	bone	Femur left	0.70993	0.00004	bone fragment	16.7	9.2	7.5	2 ml H2O, 2ml 1mol Li-Acetat-acetic acid, 3x2ml H2O, ultrasound 10 min, 50°C, centrifuge 5 min 10.000 Umdr./Min.	3h at 850°C
Bátaszák-Lajvér	Lengyel II	97	BAL27	BAL_27_E	human	female	adultus	30-50	bone	Femur right	0.70999	0.00005	bone fragment	15.9	9.2	6.7	2 ml H2O, 2ml 1mol Li-Acetat-acetic acid, 3x2ml H2O, ultrasound 10 min, 50°C, centrifuge 5 min 10.000 Umdr./Min.	3h at 850°C
Bátaszák-Lajvér	no data	3338/252	BALC	BAL_C_01	animal	_	_	_	enamel	no data	0.70981	0.00001		21.8	13.6	8.2	2 ml H2O, 2ml 1mol Li-Acetat-acetic acid, 3x2ml H2O, ultrasound 10 min, 50°C, centrifuge 5 min 10.000 Umdr./Min.	3h at 850°C
Bátaszák-Lajvér	no data	7223/416	BALS	BAL_S_01	animal	_	_	_	enamel	M1 ?	0.70983	0.00002		17.1	10.9	6.2	2 ml H2O, 2ml 1mol Li-Acetat-acetic acid, 3x2ml H2O, ultrasound 10 min, 50°C, centrifuge 5 min 10.000 Umdr./Min.	3h at 850°C
Bátaszék-Mérnöki telep	Starčevo	721	BAM2	BAM_02_B	human	female	adultus	30-40	enamel	M3 (18)	0.70938	0.00003	melted pieces	12.8	5.6	7.2	2 ml H2O, 2ml 1mol Li-Acetat-acetic acid, 3x2ml H2O, ultrasound 10 min, 50°C, centrifuge 5 min 10.000 Umdr./Min.	3h at 850°C
Bátaszék-Mérnöki telep	Starčevo	745	BAM4	BAM_04_A	human	male (genetic.)	adultus	35-45	enamel	M1 (36)	0.70955	0.00002	melted pieces	14.3	5	9.3	2 ml H2O, 2ml 1mol Li-Acetat-acetic acid, 3x2ml H2O, ultrasound 10 min, 50°C, centrifuge 5 min 10.000 Umdr./Min.	3h at 850°C
Bátaszék-Mérnöki telep	Starčevo	745	BAM4	BAM_04_B	human	male (genetic.)	adultus	35-45	enamel	M3 (38)	0.70989	0.00004	Tooth	12.1	4.8	7.3	2 ml H2O, 2ml 1mol Li-Acetat-acetic acid, 3x2ml H2O, ultrasound 10 min, 50°C, centrifuge 5 min 10.000 Umdr./Min.	3h at 850°C
Bátaszék-Mérnöki telep	Starčevo	746	BAM5	BAM_05_A	human	undet.	infant II	9-11	enamel	M1 (36)	0.70924	0.00006	melted pieces	10.2	5.4	4.8	2 ml H2O, 2ml 1mol Li-Acetat-acetic acid, 3x2ml H2O, ultrasound 10 min, 50°C, centrifuge 5 min 10.000 Umdr./Min.	3h at 850°C
Bátaszék-Mérnöki telep	Starčevo	797	BAM8	BAM_08_A	human	female	adultus	35-45	enamel	M1 (36)	0.71072	0.00004	melted pieces	13.8	5.1	8.7	2 ml H2O, 2ml 1mol Li-Acetat-acetic acid, 3x2ml H2O, ultrasound 10 min, 50°C, centrifuge 5 min 10.000 Umdr./Min.	3h at 850°C
Bátaszék-Mérnöki telep	Starčevo	797	BAM8	BAM_08_B	human	female	adultus	35-45	enamel	M2/3 (17/18)	0.71067	0.00003		18.1	8.4	9.7	2 ml H2O, 2ml 1mol Li-Acetat-acetic acid, 3x2ml H2O, ultrasound 10 min, 50°C, centrifuge 5 min 10.000 Umdr./Min.	3h at 850°C
Bátaszék-Mérnöki telep	Starčevo	1362	BAM10	BAM_10_A	human	female	adultus	30-40	enamel	M1 (46)	0.71059	0.00004	melted pieces	12.4	4.2	8.2	2 ml H2O, 2ml 1mol Li-Acetat-acetic acid, 3x2ml H2O, ultrasound 10 min, 50°C, centrifuge 5 min 10.000 Umdr./Min.	3h at 850°C
Bátaszék-Mérnöki telep	Starčevo	1362	BAM10	BAM_10_B	human	female	adultus	30-40	enamel	M2 (47)	0.71049	0.00002	melted pieces	9.7	5.9	3.8	2 ml H2O, 2ml 1mol Li-Acetat-acetic acid, 3x2ml H2O, ultrasound 10 min, 50°C, centrifuge 5 min 10.000 Umdr./Min.	3h at 850°C
Bátaszék-Mérnöki telep	Starčevo	1372	BAM11	BAM_11_A	human	male	adultus	35-45	enamel	M1 (46)	0.70991	0.00001	melted pieces	13.1	6.6	6.5	2 ml H2O, 2ml 1mol Li-Acetat-acetic acid, 3x2ml H2O, ultrasound 10 min, 50°C, centrifuge 5 min 10.000 Umdr./Min.	3h at 850°C
Bátaszék-Mérnöki telep	Starčevo	1372	BAM11	BAM_11_B	human	male	adultus	35-45	enamel	M3 (48)	0.7096	0.00008	melted pieces	14.2	7.2	7	2 ml H2O, 2ml 1mol Li-Acetat-acetic acid, 3x2ml H2O, ultrasound 10 min, 50°C, centrifuge 5 min 10.000 Umdr./Min.	3h at 850°C
Bátaszék-Mérnöki telep	Starčevo	1435	BAM13	BAM_13_A	human	undet.	infant II	8-9	enamel	M1 (16)	0.7096	0.00004	melted pieces	14.2	8.3	5.9	2 ml H2O, 2ml 1mol Li-Acetat-acetic acid, 3x2ml H2O, ultrasound 10 min, 50°C, centrifuge 5 min 10.000 Umdr./Min.	3h at 850°C
Bátaszék-Mérnöki telep	Starčevo	1449	BAM15	BAM_15_A	human	female?	adolescent	17-18	enamel	M1 (46)	0.70978	0.00006	melted pieces	14.1	5.4	8.7	2 ml H2O, 2ml 1mol Li-Acetat-acetic acid, 3x2ml H2O, ultrasound 10 min, 50°C, centrifuge 5 min 10.000 Umdr./Min.	3h at 850°C
Bátaszék-Mérnöki telep	Starčevo	1461	BAM16	BAM_16_A	human	male	maturus	45-55	enamel	M1/2	0.70928	0.00004	melted pieces	12.7	5.5	7.2	2 ml H2O, 2ml 1mol Li-Acetat-acetic acid, 3x2ml H2O, ultrasound 10 min, 50°C, centrifuge 5 min 10.000 Umdr./Min.	3h at 850°C
Bátaszék-Mérnöki telep	Starčevo	1461	BAM16	BAM_16_B	human	male	maturus	45-55	enamel	M3 (28)	0.7096	0.00008	melted pieces	13.9	5.9	8	2 ml H2O, 2ml 1mol Li-Acetat-acetic acid, 3x2ml H2O, ultrasound 10 min, 50°C, centrifuge 5 min 10.000 Umdr./Min.	3h at 850°C
Bátaszék-Mérnöki telep	Starčevo	1483	BAM17	BAM_17_A	human	male (genetic.)	infant II	7-8	enamel	M1 (36)	0.70931	0.00004	melted pieces	12.2	5	7.2	2 ml H2O, 2ml 1mol Li-Acetat-acetic acid, 3x2ml H2O, ultrasound 10 min, 50°C, centrifuge 5 min 10.000 Umdr./Min.	3h at 850°C
Bátaszék-Mérnöki telep	Starčevo	1495	BAM18	BAM_18_A	human	female	adultus	23-30	enamel	M1 (36)	0.70967	0.00006	melted pieces	14.9	6.2	8.7	2 ml H2O, 2ml 1mol Li-Acetat-acetic acid, 3x2ml H2O, ultrasound 10 min, 50°C, centrifuge 5 min 10.000 Umdr./Min.	3h at 850°C
Bátaszék-Mérnöki telep	Starčevo	1513	BAM19	BAM_19_A	human	undet.	infant II	10-12	enamel	M1 (26)	0.70952	0.00004		14.7	4.2	10.5	2 ml H2O, 2ml 1mol Li-Acetat-acetic acid, 3x2ml H2O, ultrasound 10 min, 50°C, centrifuge 5 min 10.000 Umdr./Min.	3h at 850°C
Bátaszék-Mérnöki telep	Starčevo	1516	BAM20	BAM_20_A	human	female	adultus	23-27	enamel	M1 (46)	0.70955	0.00006	melted pieces	9.5	5.8	3.7	2 ml H2O, 2ml 1mol Li-Acetat-acetic acid, 3x2ml H2O, ultrasound 10 min, 50°C, centrifuge 5 min 10.000 Umdr./Min.	3h at 850°C
Bátaszék-Mérnöki telep	Starčevo	1516	BAM20	BAM_20_B	human	female	adultus	23-27	enamel	M3 (48)	0.70961	0.0001	melted pieces	10.2	5.1	5.1	2 ml H2O, 2ml 1mol Li-Acetat-acetic acid, 3x2ml H2O, ultrasound 10 min, 50°C, centrifuge 5 min 10.000 Umdr./Min.	3h at 850°C
Bátaszék-Mérnöki telep	Starčevo	1531	BAM24	BAM_24_B	human	female	maturus	40-50	enamel	M3 (48)	0.70907	0.00003	melted pieces	12.7	4.8	7.9	2 ml H2O, 2ml 1mol Li-Acetat-acetic acid, 3x2ml H2O, ultrasound 10 min, 50°C, centrifuge 5 min 10.000 Umdr./Min.	3h at 850°C
Bátaszék-Mérnöki telep	Starčevo	1532	BAM25	BAM_25_A	human	male (genetic.)	adultus	20-30	enamel	M1 (46)	0.70946	0.00005	melted pieces	11.4	4.8	6.6	2 ml H2O, 2ml 1mol Li-Acetat-acetic acid, 3x2ml H2O, ultrasound 10 min, 50°C, centrifuge 5 min 10.000 Umdr./Min.	3h at 850°C
Bátaszék-Mérnöki telep	Starčevo	1532	BAM25	BAM_25_B	human	male (genetic.)	adultus	20-30	enamel	M3 (48)	0.70902	0.00001	melted pieces	13.5	6.3	7.2	2 ml H2O, 2ml 1mol Li-Acetat-acetic acid, 3x2ml H2O, ultrasound 10 min, 50°C, centrifuge 5 min 10.000 Umdr./Min.	3h at 850°C
Bátaszék-Mérnöki telep	Starčevo	1533	BAM26	BAM_26_B	human	male	adultus	35-45	enamel	M3 (48)	0.70909	0.00005	melted pieces	13	5.6	7.4	2 ml H2O, 2ml 1mol Li-Acetat-acetic acid, 3x2ml H2O, ultrasound 10 min, 50°C, centrifuge 5 min 10.000 Umdr./Min.	3h at 850°C
Bátaszék-Mérnöki telep	no data	708/584	BAMM	BAM_M_01	animal	_	_	_	shell	_	0.70933	0.00006	shell	20.8	8.9	11.9	2 ml H2O, 2ml 1mol Li-Acetat-acetic acid, 3x2ml H2O, ultrasound 10 min, 50°C, centrifuge 5 min 10.000 Umdr./Min.	3h at 850°C
Bátaszék-Mérnöki telep	no data	800/2537	BAMM	BAM_M_02	animal	_	_	_	shell	_	0.70945	0.00006	shell	21.4	10.9	10.5	2 ml H2O, 2ml 1mol Li-Acetat-acetic acid, 3x2ml H2O, ultrasound 10 min, 50°C, centrifuge 5 min 10.000 Umdr./Min.	3h at 850°C
Bátaszék-Mérnöki telep	no data	1024/3411	BAMS	BAM_S_01	animal	_	_	_	enamel	M3	0.70967	0.00001	Tooth	17.2	9.1	8.1	2 ml H2O, 2ml 1mol Li-Acetat-acetic acid, 3x2ml H2O, ultrasound 10 min, 50°C, centrifuge 5 min 10.000 Umdr./Min.	3h at 850°C
Bátaszék-Mérnöki telep	no data	1460/2357	BAMS	BAM_S_02	animal	_	_	_	enamel	M2	0.70929	0.00001	Tooth	24.2	13.4	10.8	2 ml H2O, 2ml 1mol Li-Acetat-acetic acid, 3x2ml H2O, ultrasound 10 min, 50°C, centrifuge 5 min 10.000 Umdr./Min.	3h at 850°C
Bátaszék-Mérnöki telep	no data	276 obj.	BAMS	BAM_S_03	animal	_	_	_	enamel	no data	0.70965	0.00001	Tooth	21.3	15.1	6.2	2 ml H2O, 2ml 1mol Li-Acetat-acetic acid, 3x2ml H2O, ultrasound 10 min, 50°C, centrifuge 5 min 10.000 Umdr./Min.	3h at 850°C
Bátaszék-Mérnöki telep	no data	800/2537	BAMS	BAM_S_04	animal	_	_	_	enamel	M2	0.7098	0.00001	Tooth	18.7	11.9	6.8	2 ml H2O, 2ml 1mol Li-Acetat-acetic acid, 3x2ml H2O, ultrasound 10 min, 50°C, centrifuge 5 min 10.000 Umdr./Min.	3h at 850°C
Berettyóújfalu-Nagy-Bócs dűlő	Kőrös?/Esztár?	368	BENA1	BENA_01_A	human	no data	no data	no data	enamel	M1 (46)	0.71068	0.00001		21.5	13.8	7.7	2 ml H2O, 2ml 1mol Li-Acetat-acetic acid, 3x2ml H2O, ultrasound 10 min, 50°C, centrifuge 5 min 10.000 Umdr./Min.	3h at 850°C
Berettyóújfalu-Nagy-Bócs dűlő	Kőrös?/Esztár?	368	BENA1	BENA_01_B	human	no data	no data	no data	enamel	M3 (48)	0.71118	0.00005		21.2	13.8	7.4	2 ml H2O, 2ml 1mol Li-Acetat-acetic acid, 3x2ml H2O, ultrasound 10 min, 50°C, centrifuge 5 min 10.000 Umdr./Min.	3h at 850°C
Berettyóújfalu-Nagy-Bócs dűlő	Esztár	369	BENA2	BENA_02_B	human	male	maturus	44-53	enamel	M3 (48)	0.71003	0.00001		19.3	9.3	10	2 ml H2O, 2ml 1mol Li-Acetat-acetic acid, 3x2ml H2O, ultrasound 10 min, 50°C, centrifuge 5 min 10.000 Umdr./Min.	3h at 850°C
Berettyóújfalu-Nagy-Bócs dűlő	Kőrös	369	BENA3	BENA_03_A	human	undet.	infant I	6-7	enamel	m2 (85)	0.71141	0.00004		20	14	6	2 ml H2O, 2ml 1mol Li-Acetat-acetic acid, 3x2ml H2O, ultrasound 10 min, 50°C, centrifuge 5 min 10.000 Umdr./Min.	3h at 850°C
Berettyóújfalu-Nagy-Bócs dűlő	Hungarian Conquest Period	419	BENA4	BENA_04_A	human	male	adolescent	18-24	enamel	M1 (16)	0.70865	0.00001		16	10.9	5.1	2 ml H2O, 2ml 1mol Li-Acetat-acetic acid, 3x2ml H2O, ultrasound 10 min, 50°C, centrifuge 5 min 10.000 Umdr./Min.	3h at 850°C
Berettyóújfalu-Nagy-Bócs dűlő	Hungarian Conquest Period	419	BENA4	BENA_04_B	human	male	adolescent	18-24	enamel	M2 (37)	0.70875	0.00004		31.1	17.2	13.9
Berettyóújfalu-Nagy-Bócs dűlő	Esztár	420	BENA5	BENA_05_A	human	male	adultus	23-39	enamel	M1 (36/46)	0.71014	0.00002		17.5	12.7	4.8	2 ml H2O, 2ml 1mol Li-Acetat-acetic acid, 3x2ml H2O, ultrasound 10 min, 50°C, centrifuge 5 min 10.000 Umdr./Min.	3h at 850°C
Berettyóújfalu-Nagy-Bócs dűlő	Esztár	427	BENA6	BENA_06_A	human	female	adolescent	14-15	enamel	M1 (26)	0.71033	0.00001		19.6	12.7	6.9	2 ml H2O, 2ml 1mol Li-Acetat-acetic acid, 3x2ml H2O, ultrasound 10 min, 50°C, centrifuge 5 min 10.000 Umdr./Min.	3h at 850°C
Berettyóújfalu-Nagy-Bócs dűlő	Esztár	476	BENA7	BENA_07_A	human	undet.	infant II	12-14	enamel	M1 (16)	0.71001	0.00006		26.3	18.9	7.4	2 ml H2O, 2ml 1mol Li-Acetat-acetic acid, 3x2ml H2O, ultrasound 10 min, 50°C, centrifuge 5 min 10.000 Umdr./Min.	3h at 850°C
Berettyóújfalu-Nagy-Bócs dűlő	Esztár	540	BENA8	BENA_08_B	human	female	adultus	32-38	enamel	M3 (38/48)	0.71068	0.00002		15.3	9.5	5.8	2 ml H2O, 2ml 1mol Li-Acetat-acetic acid, 3x2ml H2O, ultrasound 10 min, 50°C, centrifuge 5 min 10.000 Umdr./Min.	3h at 850°C
Berettyóújfalu-Nagy-Bócs dűlő	Kőrös	2142	BENA9	BENA_09_E	human	female	maturus		bone	Femur	0.71054	0.00003	bone fragment	20.9	13.5	7.4	2 ml H2O, 2ml 1mol Li-Acetat-acetic acid, 3x2ml H2O, ultrasound 10 min, 50°C, centrifuge 5 min 10.000 Umdr./Min.	3h at 850°C
Berettyóújfalu-Nagy-Bócs dűlő	Kőrös	2146	BENA10	BENA_10_A	human	female	maturus		enamel	M?	0.71111	0.00001		22.4	14.9	7.5	2 ml H2O, 2ml 1mol Li-Acetat-acetic acid, 3x2ml H2O, ultrasound 10 min, 50°C, centrifuge 5 min 10.000 Umdr./Min.	3h at 850°C
Berettyóújfalu-Nagy-Bócs dűlő	Kőrös	998	BENA11	BENA_11_B	human	female	adolescent	15-16	no data	no data	0.71006	0.00001		no data	no data	no data	no data	no data
Berettyóújfalu-Nagy-Bócs dűlő	no data	521	BENAO	BENA_O_01	animal	_	_	_	enamel	no data	0.70994	0.00004		23.2	18.7	4.5	2 ml H2O, 2ml 1mol Li-Acetat-acetic acid, 3x2ml H2O, ultrasound 10 min, 50°C, centrifuge 5 min 10.000 Umdr./Min.	3h at 850°C
Berettyóújfalu-Nagy-Bócs dűlő	no data	3865	BENAS	BENA_S_01	animal	_	_	_	enamel	no data	0.71016	0.00005		20.4	15.6	4.8	2 ml H2O, 2ml 1mol Li-Acetat-acetic acid, 3x2ml H2O, ultrasound 10 min, 50°C, centrifuge 5 min 10.000 Umdr./Min.	3h at 850°C
Bicske Galagonyás	Sopot	1	BICS1	BICS_01_A	human	male	maturus	41-15	enamel	M2 (37)	0.70931	0.00005		17.3	11.8	5.5	2 ml H2O, 2ml 1mol Li-Acetat-acetic acid, 3x2ml H2O, ultrasound 10 min, 50°C, centrifuge 5 min 10.000 Umdr./Min.	3h at 850°C
Bicske Galagonyás	Sopot	1	BICS1	BICS_01_B	human	male	maturus	41-45	enamel	M3 (38)	0.70941	0.00002		25.3	19.9	5.4	2 ml H2O, 2ml 1mol Li-Acetat-acetic acid, 3x2ml H2O, ultrasound 10 min, 50°C, centrifuge 5 min 10.000 Umdr./Min.	3h at 850°C
Bicske Galagonyás	Sopot	1	BICS1	BICS_01_E	human	male	maturus	41-45	bone	rib	0.70915	0.00002		25.6	15.3	10.3	2 ml H2O, 2ml 1mol Li-Acetat-acetic acid, 3x2ml H2O, ultrasound 10 min, 50°C, centrifuge 5 min 10.000 Umdr./Min.	3h at 850°C
Bicske Galagonyás	Sopot	2	BICS2	BICS_02_A	human	male	maturus	44-50	enamel	M1 (36)	0.70939	0.00001		19.4	13.4	6	2 ml H2O, 2ml 1mol Li-Acetat-acetic acid, 3x2ml H2O, ultrasound 10 min, 50°C, centrifuge 5 min 10.000 Umdr./Min.	3h at 850°C
Bicske Galagonyás	Sopot	2	BICS2	BICS_02_B	human	male	maturus	44-50	enamel	M3 (38)	0.709	0.00003		34.2	26.4	7.8	2 ml H2O, 2ml 1mol Li-Acetat-acetic acid, 3x2ml H2O, ultrasound 10 min, 50°C, centrifuge 5 min 10.000 Umdr./Min.	3h at 850°C
Bicske Galagonyás	Sopot	2	BICS2	BICS_02_C	human	male	maturus	44-50	enamel	M1 (46)	0.7096	0.00004		25.1	18.4	6.7	2 ml H2O, 2ml 1mol Li-Acetat-acetic acid, 3x2ml H2O, ultrasound 10 min, 50°C, centrifuge 5 min 10.000 Umdr./Min.	3h at 850°C
Bicske Galagonyás	Sopot	3	BICS3	BICS_03_A	human	male	maturus	42-48	enamel	M2 (17)	0.70926	0.00005		11.6	6.6	5	2 ml H2O, 2ml 1mol Li-Acetat-acetic acid, 3x2ml H2O, ultrasound 10 min, 50°C, centrifuge 5 min 10.000 Umdr./Min.
Bicske Galagonyás	Sopot	3	BICS3	BICS_03_C	human	male	maturus	42-48	enamel	M3 (18)	0.70937	0.00004		31.8	25.5	6.3	2 ml H2O, 2ml 1mol Li-Acetat-acetic acid, 3x2ml H2O, ultrasound 10 min, 50°C, centrifuge 5 min 10.000 Umdr./Min.	3h at 850°C
Bicske Galagonyás	Sopot	3	BICS3	BICS_03_E	human	male	maturus	42-48	bone	rib	0.70911	0.00005		25.6	14.4	11.2	2 ml H2O, 2ml 1mol Li-Acetat-acetic acid, 3x2ml H2O, ultrasound 10 min, 50°C, centrifuge 5 min 10.000 Umdr./Min.	3h at 850°C
Bicske Galagonyás	Hungarian Conquest Period	4	BICS4	BICS_04_A	human	male	maturus	52-58	enamel	M2 (47)	0.71002	0.00005		20.4	13.6	6.8	2 ml H2O, 2ml 1mol Li-Acetat-acetic acid, 3x2ml H2O, ultrasound 10 min, 50°C, centrifuge 5 min 10.000 Umdr./Min.	3h at 850°C
Bicske Galagonyás	Sopot	1959/1	BICS5	BICS_05_A	human	male	infant II	11-12	enamel	M1 (16)	0.71384	0.00001		36.9	28.4	8.5	2 ml H2O, 2ml 1mol Li-Acetat-acetic acid, 3x2ml H2O, ultrasound 10 min, 50°C, centrifuge 5 min 10.000 Umdr./Min.	3h at 850°C
Bicske Galagonyás	Sopot	1959/1	BICS5	BICS_05_B	human	male	infant II	11-12	enamel	M3 (18)	0.7138	0.00002		31.9	26.5	5.4	2 ml H2O, 2ml 1mol Li-Acetat-acetic acid, 3x2ml H2O, ultrasound 10 min, 50°C, centrifuge 5 min 10.000 Umdr./Min.	3h at 850°C
Bicske Galagonyás	Sopot	1959/1	BICS5	BICS_05_E	human	male	infant II	11-12	bone	rib	0.71026	0.00002		28.8	14.9	13.9	2 ml H2O, 2ml 1mol Li-Acetat-acetic acid, 3x2ml H2O, ultrasound 10 min, 50°C, centrifuge 5 min 10.000 Umdr./Min.	3h at 850°C
Borjád Kenderföldek	Lengyel I-II (?)	3	BORK1	BORK_01_A	human	female	adultus	no data	enamel	M1 (46)	0.70947	0.00005		18.4	13.7	4.7	2 ml H2O, 2ml 1mol Li-Acetat-acetic acid, 3x2ml H2O, ultrasound 10 min, 50°C, centrifuge 5 min 10.000 Umdr./Min.	3h at 850°C
Borjád Kenderföldek	Lengyel I-II (?)	3	BORK1	BORK_01_B	human	female	adultus	no data	enamel	M3 (48)	0.7094	0.00002		17	13.3	3.7	2 ml H2O, 2ml 1mol Li-Acetat-acetic acid, 3x2ml H2O, ultrasound 10 min, 50°C, centrifuge 5 min 10.000 Umdr./Min.	3h at 850°C
Borjád Kenderföldek	Lengyel I-II (?)	3	BORK1	BORK_01_E	human	female	adultus	no data	bone	rib	0.70952	0.00002		28.2	16.1	12.1	2 ml H2O, 2ml 1mol Li-Acetat-acetic acid, 3x2ml H2O, ultrasound 10 min, 50°C, centrifuge 5 min 10.000 Umdr./Min.	3h at 850°C
Bölcske Gyürüsvölgy M3-TO 14. lh.	TLBK - Zseliz	41	BÖVÖ1	BÖVÖ_01_A	human	female (genetic.)	no data	no data	enamel	M2 (17)	0.70932	0.00003		31	25.4	5.6	2 ml H2O, 2ml 1mol Li-Acetat-acetic acid, 3x2ml H2O, ultrasound 10 min, 50°C, centrifuge 5 min 10.000 Umdr./Min.	3h at 850°C
Bölcske Gyürüsvölgy M3-TO 14. lh.	TLBK - Zseliz	41	BÖVÖ1	BÖVÖ_01_B	human	female (genetic.)	no data	no data	enamel	M3 ??	0.70931	0.00001		22.6	18.7	3.9	2 ml H2O, 2ml 1mol Li-Acetat-acetic acid, 3x2ml H2O, ultrasound 10 min, 50°C, centrifuge 5 min 10.000 Umdr./Min.	3h at 850°C
Bölcske Gyürüsvölgy M3-TO 14. lh.	TLBK - Zseliz	62	BÖVÖ2	BÖVÖ_02_A	human	no data	no data	no data	enamel	M1 (26)	0.70931	0.00005		21.8	17	4.8	2 ml H2O, 2ml 1mol Li-Acetat-acetic acid, 3x2ml H2O, ultrasound 10 min, 50°C, centrifuge 5 min 10.000 Umdr./Min.	3h at 850°C
Bölcske Gyürüsvölgy M3-TO 14. lh.	TLBK - Zseliz	62	BÖVÖ2	BÖVÖ_02_B	human	no data	no data	no data	enamel	M3 (38)	0.70929	0.00002		19.8	15.1	4.7	2 ml H2O, 2ml 1mol Li-Acetat-acetic acid, 3x2ml H2O, ultrasound 10 min, 50°C, centrifuge 5 min 10.000 Umdr./Min.	3h at 850°C
Bölcske Gyürüsvölgy M3-TO 14. lh.	TLBK - Zseliz	62	BÖVÖ2	BÖVÖ_02_E	human	no data	no data	no data	bone	Femur	0.70919	0.00001		38.5	28.2	10.3	2 ml H2O, 2ml 1mol Li-Acetat-acetic acid, 3x2ml H2O, ultrasound 10 min, 50°C, centrifuge 5 min 10.000 Umdr./Min.	3h at 850°C
Bölcske Gyürüsvölgy M3-TO 14. lh.	TLBK - Zseliz	63	BÖVÖ3	BÖVÖ_03_A	human	no data	no data	no data	enamel	M1 (36)	0.71001	0.00004		33.3	27.7	5.6	2 ml H2O, 2ml 1mol Li-Acetat-acetic acid, 3x2ml H2O, ultrasound 10 min, 50°C, centrifuge 5 min 10.000 Umdr./Min.	3h at 850°C
Bölcske Gyürüsvölgy M3-TO 14. lh.	TLBK - Zseliz	63	BÖVÖ3	BÖVÖ_03_B	human	no data	no data	no data	enamel	M3 Mandibula	0.71009	0.00003		30	24.1	5.9	2 ml H2O, 2ml 1mol Li-Acetat-acetic acid, 3x2ml H2O, ultrasound 10 min, 50°C, centrifuge 5 min 10.000 Umdr./Min.	3h at 850°C
Bölcske Gyürüsvölgy M3-TO 14. lh.	TLBK - Zseliz	63	BÖVÖ3	BÖVÖ_03_E	human	no data	no data	no data	bone	Femur	0.70951	0.00002		29.8	18.8	11	2 ml H2O, 2ml 1mol Li-Acetat-acetic acid, 3x2ml H2O, ultrasound 10 min, 50°C, centrifuge 5 min 10.000 Umdr./Min.	3h at 850°C
Bölcske Gyürüsvölgy M3-TO 14. lh.	TLBK - Zseliz	116	BÖVÖ4	BÖVÖ_04_A	human	no data	no data	no data	enamel	M1 (46)	0.70937	0.00003		32.6	24.6	8	2 ml H2O, 2ml 1mol Li-Acetat-acetic acid, 3x2ml H2O, ultrasound 10 min, 50°C, centrifuge 5 min 10.000 Umdr./Min.	3h at 850°C
Bölcske Gyürüsvölgy M3-TO 14. lh.	TLBK - Zseliz	162	BÖVÖ5	BÖVÖ_05_A	human	no data	no data	no data	enamel	M1 (36)	0.70937	0.00002		36.2	27	9.2	2 ml H2O, 2ml 1mol Li-Acetat-acetic acid, 3x2ml H2O, ultrasound 10 min, 50°C, centrifuge 5 min 10.000 Umdr./Min.	3h at 850°C
Bölcske Gyürüsvölgy M3-TO 14. lh.	TLBK - Zseliz	162	BÖVÖ5	BÖVÖ_05_B	human	no data	no data	no data	enamel	M3 (??)	0.70938	0.00003		28.7	22.6	6.1	2 ml H2O, 2ml 1mol Li-Acetat-acetic acid, 3x2ml H2O, ultrasound 10 min, 50°C, centrifuge 5 min 10.000 Umdr./Min.	3h at 850°C
Bölcske Gyürüsvölgy M3-TO 14. lh.	TLBK - Zseliz	162	BÖVÖ5	BÖVÖ_05_E	human	no data	no data	no data	bone	Femur	0.70933	0.00005		44.6	28.9	15.7	2 ml H2O, 2ml 1mol Li-Acetat-acetic acid, 3x2ml H2O, ultrasound 10 min, 50°C, centrifuge 5 min 10.000 Umdr./Min.	3h at 850°C
Bölcske Gyürüsvölgy M3-TO 14. lh.	no data	132	BÖVÖM	BÖVÖ_M_01	animal	_	_	_	shell	_	0.70903	0.00004		28.4	9.6	18.8	2 ml H2O, 2ml 1mol Li-Acetat-acetic acid, 3x2ml H2O, ultrasound 10 min, 50°C, centrifuge 5 min 10.000 Umdr./Min.	3h at 850°C
Bölcske Gyürüsvölgy M3-TO 14. lh.	no data	138 / 154	BÖVÖM	BÖVÖ_M_02	animal	_	_	_	shell	_	0.70866	0.00004		36	25.3	10.7	3x2ml H2O, ultrasound 10 min, 50°C, centrifuge 5 min 10.000 Umdr./Min.	3h at 850°C
Bölcske Gyürüsvölgy M3-TO 14. lh.	no data	138/531	BÖVÖS	BÖVÖ_S_01	animal	_	_	_	enamel	PM4	0.70951	0.00003		29.9	21.2	8.7	2 ml H2O, 2ml 1mol Li-Acetat-acetic acid, 3x2ml H2O, ultrasound 10 min, 50°C, centrifuge 5 min 10.000 Umdr./Min.	3h at 850°C
Bölcske Gyürüsvölgy M3-TO 14. lh.	no data	138/533	BÖVÖS	BÖVÖ_S_02	animal	_	_	_	enamel	M3	0.70879	0.00003		30.4	22.7	7.7	2 ml H2O, 2ml 1mol Li-Acetat-acetic acid, 3x2ml H2O, ultrasound 10 min, 50°C, centrifuge 5 min 10.000 Umdr./Min.	3h at 850°C
Bölcske Gyürüsvölgy M3-TO 14. lh.	no data	114/442	BÖVÖS	BÖVÖ_S_03	animal	_	_	_	enamel	no data	0.70917	0.00005		28.5	16.2	12.3	2 ml H2O, 2ml 1mol Li-Acetat-acetic acid, 3x2ml H2O, ultrasound 10 min, 50°C, centrifuge 5 min 10.000 Umdr./Min.	3h at 850°C
Budakeszi 8. lh. Szőlőskert-Tangazdaság	TLBK	87	BUD1	BUD_01_A	human	female	adultus	24-27	enamel	M1 (36)	0.70926	0.00003		34.7	18.1	16.6	2 ml H2O, 2ml 1mol Li-Acetat-acetic acid, 3x2ml H2O, ultrasound 10 min, 50°C, centrifuge 5 min 10.000 Umdr./Min.	3h at 850°C
Budakeszi 8. lh. Szőlőskert-Tangazdaság	TLBK	87	BUD1	BUD_01_B	human	female	adultus	24-27	enamel	M3 (28)	0.7089	0.00003		21	16.2	4.8	2 ml H2O, 2ml 1mol Li-Acetat-acetic acid, 3x2ml H2O, ultrasound 10 min, 50°C, centrifuge 5 min 10.000 Umdr./Min.	3h at 850°C
Budakeszi 8. lh. Szőlőskert-Tangazdaság	TLBK	87	BUD1	BUD_01_E	human	female	adultus	24-27	bone	Femur	0.70916	0.00005		22	14.4	7.6	2 ml H2O, 2ml 1mol Li-Acetat-acetic acid, 3x2ml H2O, ultrasound 10 min, 50°C, centrifuge 5 min 10.000 Umdr./Min.	3h at 850°C
Budakeszi 8. lh. Szőlőskert-Tangazdaság	TLBK	199	BUD2	BUD_02_A	human	female	adultus	25-30	enamel	M1 (36)	0.70864	0.00003		26.9	20.9	6	2 ml H2O, 2ml 1mol Li-Acetat-acetic acid, 3x2ml H2O, ultrasound 10 min, 50°C, centrifuge 5 min 10.000 Umdr./Min.	3h at 850°C
Budakeszi 8. lh. Szőlőskert-Tangazdaság	TLBK	199	BUD2	BUD_02_B	human	female	adultus	25-30	enamel	M3 (38)	0.70926	0.00005		27.2	22	5.2	2 ml H2O, 2ml 1mol Li-Acetat-acetic acid, 3x2ml H2O, ultrasound 10 min, 50°C, centrifuge 5 min 10.000 Umdr./Min.	3h at 850°C
Budakeszi 8. lh. Szőlőskert-Tangazdaság	TLBK	199	BUD2	BUD_02_E	human	female	adultus	25-30	bone	Humerus	0.7094	0.00005		29.7	17.1	12.6	2 ml H2O, 2ml 1mol Li-Acetat-acetic acid, 3x2ml H2O, ultrasound 10 min, 50°C, centrifuge 5 min 10.000 Umdr./Min.	3h at 850°C
Budakeszi 8. lh. Szőlőskert-Tangazdaság	TLBK	201	BUD3	BUD_03_A	human	male	adultus	23-25	enamel	M1 (26)	0.70929	0.00001		24.5	18.4	6.1	2 ml H2O, 2ml 1mol Li-Acetat-acetic acid, 3x2ml H2O, ultrasound 10 min, 50°C, centrifuge 5 min 10.000 Umdr./Min.	3h at 850°C
Budakeszi 8. lh. Szőlőskert-Tangazdaság	TLBK	201	BUD3	BUD_03_B	human	male	adultus	23-25	enamel	M3 (28)	0.70906	0.00004		27	16.9	10.1	2 ml H2O, 2ml 1mol Li-Acetat-acetic acid, 3x2ml H2O, ultrasound 10 min, 50°C, centrifuge 5 min 10.000 Umdr./Min.	3h at 850°C
Budakeszi 8. lh. Szőlőskert-Tangazdaság	TLBK	201	BUD3	BUD_03_E	human	male	adultus	23-25	bone	Femur	0.70895	0.00003		26.7	20.9	5.8	2 ml H2O, 2ml 1mol Li-Acetat-acetic acid, 3x2ml H2O, ultrasound 10 min, 50°C, centrifuge 5 min 10.000 Umdr./Min.	3h at 850°C
Budakeszi 8. lh. Szőlőskert-Tangazdaság	TLBK	290	BUD4	BUD_04_A	human	male	adultus	25-25	enamel	M1 (26)	0.70888	0.00006		17.3	12.6	4.7	2 ml H2O, 2ml 1mol Li-Acetat-acetic acid, 3x2ml H2O, ultrasound 10 min, 50°C, centrifuge 5 min 10.000 Umdr./Min.	3h at 850°C
Budakeszi 8. lh. Szőlőskert-Tangazdaság	TLBK	290	BUD4	BUD_04_B	human	male	adultus	25-25	enamel	M3 (28)	0.70887	0.00001		28.9	22.1	6.8	2 ml H2O, 2ml 1mol Li-Acetat-acetic acid, 3x2ml H2O, ultrasound 10 min, 50°C, centrifuge 5 min 10.000 Umdr./Min.	3h at 850°C
Budakeszi 8. lh. Szőlőskert-Tangazdaság	TLBK	290	BUD4	BUD_04_E	human	male	adultus	25-25	bone	Femur	0.7094	0.00005		19.4	12.7	6.7	2 ml H2O, 2ml 1mol Li-Acetat-acetic acid, 3x2ml H2O, ultrasound 10 min, 50°C, centrifuge 5 min 10.000 Umdr./Min.	3h at 850°C
Budakeszi 8. lh. Szőlőskert-Tangazdaság	TLBK	388	BUD7	BUD_07_A	human	undet.	adolescent	16-17	enamel	M1 (26)	0.70946	0.00003		31.5	24.7	6.8	2 ml H2O, 2ml 1mol Li-Acetat-acetic acid, 3x2ml H2O, ultrasound 10 min, 50°C, centrifuge 5 min 10.000 Umdr./Min.	3h at 850°C
Budakeszi 8. lh. Szőlőskert-Tangazdaság	TLBK	388	BUD7	BUD_07_B	human	undet.	adolescent	16-17	enamel	M3 (28)	0.70861	0.00001		16.5	12.5	4	2 ml H2O, 2ml 1mol Li-Acetat-acetic acid, 3x2ml H2O, ultrasound 10 min, 50°C, centrifuge 5 min 10.000 Umdr./Min.	3h at 850°C
Budakeszi 8. lh. Szőlőskert-Tangazdaság	TLBK	388	BUD7	BUD_07_E	human	undet.	adolescent	16-17	bone	Humerus	0.70873	0.00003		25.2	18.1	7.1	2 ml H2O, 2ml 1mol Li-Acetat-acetic acid, 3x2ml H2O, ultrasound 10 min, 50°C, centrifuge 5 min 10.000 Umdr./Min.	3h at 850°C
Budakeszi 8. lh. Szőlőskert-Tangazdaság	TLBK	389.1	BUD8	BUD_08_A	human	undet.	infant	no data	enamel	M3 (28)	0.70895	0.00001		19.9	15.1	4.8	2 ml H2O, 2ml 1mol Li-Acetat-acetic acid, 3x2ml H2O, ultrasound 10 min, 50°C, centrifuge 5 min 10.000 Umdr./Min.	3h at 850°C
Budakeszi 8. lh. Szőlőskert-Tangazdaság	TLBK	389.2	BUD9	BUD_09_A	human	female (genetic.) (adolescent)	adolescent	17-19	enamel	M1 (36)	0.70961	0.00001		18	11.2	6.8	2 ml H2O, 2ml 1mol Li-Acetat-acetic acid, 3x2ml H2O, ultrasound 10 min, 50°C, centrifuge 5 min 10.000 Umdr./Min.	3h at 850°C
Budakeszi 8. lh. Szőlőskert-Tangazdaság	TLBK	348	BUD10	BUD_10_A	human	undet.	infant II	ca. 9	enamel	M1 (36)	0.70989	0.00002		34.4	28	6.4	2 ml H2O, 2ml 1mol Li-Acetat-acetic acid, 3x2ml H2O, ultrasound 10 min, 50°C, centrifuge 5 min 10.000 Umdr./Min.	3h at 850°C
Budakeszi 8. lh. Szőlőskert-Tangazdaság	TLBK	557	BUD12	BUD_12_A	human	female?	adultus	30-50	enamel	M1 (36)	0.70898	0.00003		24.6	18.2	6.4	2 ml H2O, 2ml 1mol Li-Acetat-acetic acid, 3x2ml H2O, ultrasound 10 min, 50°C, centrifuge 5 min 10.000 Umdr./Min.	3h at 850°C
Budakeszi 8. lh. Szőlőskert-Tangazdaság	TLBK	557	BUD12	BUD_12_B	human	female?	adultus	30-50	enamel	M3 (38)	0.71116	0.00006		18.2	13.5	4.7	2 ml H2O, 2ml 1mol Li-Acetat-acetic acid, 3x2ml H2O, ultrasound 10 min, 50°C, centrifuge 5 min 10.000 Umdr./Min.	3h at 850°C
Budakeszi 8. lh. Szőlőskert-Tangazdaság	TLBK	557	BUD12	BUD_12_E	human	female?	adultus	30-50	bone	Humerus	0.71001	0.00002		23.5	15.1	8.4	2 ml H2O, 2ml 1mol Li-Acetat-acetic acid, 3x2ml H2O, ultrasound 10 min, 50°C, centrifuge 5 min 10.000 Umdr./Min.	3h at 850°C
Budakeszi 8. lh. Szőlőskert-Tangazdaság	TLBK	629	BUD13	BUD_13_A	human	female	adultus	22-24	enamel	M1 (36)	0.70995	0.00002		16.8	9.7	7.1	2 ml H2O, 2ml 1mol Li-Acetat-acetic acid, 3x2ml H2O, ultrasound 10 min, 50°C, centrifuge 5 min 10.000 Umdr./Min.	3h at 850°C
Budakeszi 8. lh. Szőlőskert-Tangazdaság	TLBK	629	BUD13	BUD_13_B	human	female	adultus	22-24	enamel	M3 (48)	0.7088	0.00004		23.2	16.9	6.3	2 ml H2O, 2ml 1mol Li-Acetat-acetic acid, 3x2ml H2O, ultrasound 10 min, 50°C, centrifuge 5 min 10.000 Umdr./Min.	3h at 850°C
Budakeszi 8. lh. Szőlőskert-Tangazdaság	TLBK	631	BUD14	BUD_14_A	human	undet.	infant II	12-14	enamel	M1 (46)	0.70889	0.00001		36.4	29.1	7.3	2 ml H2O, 2ml 1mol Li-Acetat-acetic acid, 3x2ml H2O, ultrasound 10 min, 50°C, centrifuge 5 min 10.000 Umdr./Min.	3h at 850°C
Budakeszi 8. lh. Szőlőskert-Tangazdaság	TLBK	631	BUD14	BUD_14_B	human	undet.	infant II	12-14	enamel	M3 (38)	0.709	0.00001		27.7	20.4	7.3	2 ml H2O, 2ml 1mol Li-Acetat-acetic acid, 3x2ml H2O, ultrasound 10 min, 50°C, centrifuge 5 min 10.000 Umdr./Min.	3h at 850°C
Budakeszi 8. lh. Szőlőskert-Tangazdaság	TLBK	631	BUD14	BUD_14_E	human	undet.	infant II	12-14	bone	Femur	0.70874	0.00005		15	10.1	4.9	2 ml H2O, 2ml 1mol Li-Acetat-acetic acid, 3x2ml H2O, ultrasound 10 min, 50°C, centrifuge 5 min 10.000 Umdr./Min.	3h at 850°C
Budakeszi 8. lh. Szőlőskert-Tangazdaság	TLBK	362	BUD15	BUD_15_A	human	undet.	infant II	ca.10	enamel	M1 (26)	0.70876	0.00002		27.4	21.7	5.7	2 ml H2O, 2ml 1mol Li-Acetat-acetic acid, 3x2ml H2O, ultrasound 10 min, 50°C, centrifuge 5 min 10.000 Umdr./Min.	3h at 850°C
Budakeszi 8. lh. Szőlőskert-Tangazdaság	no data	557	BUDB	BUD_B_01	animal	_	_	_	enamel	M?	0.70901	0.00003		16.4	13.2	3.2	2 ml H2O, 2ml 1mol Li-Acetat-acetic acid, 3x2ml H2O, ultrasound 10 min, 50°C, centrifuge 5 min 10.000 Umdr./Min.	3h at 850°C
Budakeszi 8. lh. Szőlőskert-Tangazdaság	no data	181	BUDD	BUD_D_01	animal	_	_	_	enamel	Caninus	0.709	0.00002		23.8	18.4	5.4	2 ml H2O, 2ml 1mol Li-Acetat-acetic acid, 3x2ml H2O, ultrasound 10 min, 50°C, centrifuge 5 min 10.000 Umdr./Min.	3h at 850°C
Budakeszi 8. lh. Szőlőskert-Tangazdaság	no data	315	BUDO	BUD_O_01	animal	_	_	_	enamel	M?	0.70894	0.00003		23.9	18.5	5.4	2 ml H2O, 2ml 1mol Li-Acetat-acetic acid, 3x2ml H2O, ultrasound 10 min, 50°C, centrifuge 5 min 10.000 Umdr./Min.	3h at 850°C
Budakeszi 8. lh. Szőlőskert-Tangazdaság	no data	315	BUDO	BUD_O_02	animal	_	_	_	enamel	M?	0.70925	0.00001		18.9	14.7	4.2	2 ml H2O, 2ml 1mol Li-Acetat-acetic acid, 3x2ml H2O, ultrasound 10 min, 50°C, centrifuge 5 min 10.000 Umdr./Min.	3h at 850°C
Budakeszi 8. lh. Szőlőskert-Tangazdaság	no data	181	BUDO	BUD_O_03	animal	_	_	_	enamel	M?	0.7094	0.00001		33	27.1	5.9	2 ml H2O, 2ml 1mol Li-Acetat-acetic acid, 3x2ml H2O, ultrasound 10 min, 50°C, centrifuge 5 min 10.000 Umdr./Min.	3h at 850°C
Budakeszi 8. lh. Szőlőskert-Tangazdaság	no data	181	BUDS	BUD_S_01	animal	_	_	_	enamel	M?	0.70915	0.00001		20.1	14.1	6	2 ml H2O, 2ml 1mol Li-Acetat-acetic acid, 3x2ml H2O, ultrasound 10 min, 50°C, centrifuge 5 min 10.000 Umdr./Min.	3h at 850°C
Cegléd 4/1	Szakálhát	215	CEG1	CEG_01_A	human	undet.	infant II	7-9	enamel	M1 (36)	0.70942	0.00001		37.9	32	5.9	2 ml H2O, 2ml 1mol Li-Acetat-acetic acid, 3x2ml H2O, ultrasound 10 min, 50°C, centrifuge 5 min 10.000 Umdr./Min.	3h at 850°C
Cegléd 4/1	Szakálhát	215	CEG1	CEG_01_B	human	undet.	infant II	7-9	enamel	PM2	0.70939	0.00006		24.5	19.6	4.9	2 ml H2O, 2ml 1mol Li-Acetat-acetic acid, 3x2ml H2O, ultrasound 10 min, 50°C, centrifuge 5 min 10.000 Umdr./Min.	3h at 850°C
Cegléd 4/1	Szakálhát	215	CEG1	CEG_01_E	human	undet.	infant II	7-9	bone	Femur left	0.70948	0.00003		21.2	14.3	6.9	2 ml H2O, 2ml 1mol Li-Acetat-acetic acid, 3x2ml H2O, ultrasound 10 min, 50°C, centrifuge 5 min 10.000 Umdr./Min.	3h at 850°C
Cegléd 4/2	Szakálhát	439	CEG2	CEG_02_A	human	undet.	infant I	ca.6	enamel	m1 (64)	0.70942	0.00002		24.5	20.5	4	2 ml H2O, 2ml 1mol Li-Acetat-acetic acid, 3x2ml H2O, ultrasound 10 min, 50°C, centrifuge 5 min 10.000 Umdr./Min.	3h at 850°C
Cegléd 4/3	Szakálhát	451	CEG3	CEG_03_A	human	male?	adultus	30-40	enamel	M1 (46)	0.70943	0.00004		20.9	16.8	4.1	2 ml H2O, 2ml 1mol Li-Acetat-acetic acid, 3x2ml H2O, ultrasound 10 min, 50°C, centrifuge 5 min 10.000 Umdr./Min.	3h at 850°C
Cegléd 4/5	Szakálhát	544	CEG5	CEG_05_A	human	female	adultus	35-45	enamel	M1 (46)	0.70954	0.00001		17.3	13	4.3	2 ml H2O, 2ml 1mol Li-Acetat-acetic acid, 3x2ml H2O, ultrasound 10 min, 50°C, centrifuge 5 min 10.000 Umdr./Min.	3h at 850°C
Cegléd 4/5	Szakálhát	544	CEG5	CEG_05_B	human	female	adultus	35-45	enamel	M3 (28)	0.70926	0.00002		25.4	18.7	6.7	2 ml H2O, 2ml 1mol Li-Acetat-acetic acid, 3x2ml H2O, ultrasound 10 min, 50°C, centrifuge 5 min 10.000 Umdr./Min.	3h at 850°C
Cegléd 4/5	Szakálhát	544	CEG5	CEG_05_E	human	female	adultus	35-45	bone	rib	0.70951	0.00003		26.7	13.4	13.3	2 ml H2O, 2ml 1mol Li-Acetat-acetic acid, 3x2ml H2O, ultrasound 10 min, 50°C, centrifuge 5 min 10.000 Umdr./Min.	3h at 850°C
Cegléd 4/6	Szakálhát	545	CEG6	CEG_06_A	human	female	adultus	23-39	enamel	M1 (16)	0.7094	0.00005		23.9	16.4	7.5	2 ml H2O, 2ml 1mol Li-Acetat-acetic acid, 3x2ml H2O, ultrasound 10 min, 50°C, centrifuge 5 min 10.000 Umdr./Min.	3h at 850°C
Cegléd 4/6	Szakálhát	545	CEG6	CEG_06_B	human	female	adultus	23-39	enamel	M2 (17)	0.70948	0.00003		33.1	26.3	6.8	2 ml H2O, 2ml 1mol Li-Acetat-acetic acid, 3x2ml H2O, ultrasound 10 min, 50°C, centrifuge 5 min 10.000 Umdr./Min.	3h at 850°C
Cegléd 4/7	Szakálhát	546	CEG7	CEG_07_A	human	male	maturus	40-50	enamel	M1 (36)	0.70947	0.00001		24.4	18.4	6	2 ml H2O, 2ml 1mol Li-Acetat-acetic acid, 3x2ml H2O, ultrasound 10 min, 50°C, centrifuge 5 min 10.000 Umdr./Min.	3h at 850°C
Cegléd 4/7	Szakálhát	546	CEG7	CEG_07_B	human	male	maturus	40-50	enamel	M2 (37)	0.70949	0.00004		18.1	11.8	6.3	2 ml H2O, 2ml 1mol Li-Acetat-acetic acid, 3x2ml H2O, ultrasound 10 min, 50°C, centrifuge 5 min 10.000 Umdr./Min.	3h at 850°C
Cegléd 4/7	Szakálhát	546	CEG7	CEG_07_C	human	male	maturus	40-50	enamel	M3 (48)	0.70957	0.00003		21.5	16.5	5	2 ml H2O, 2ml 1mol Li-Acetat-acetic acid, 3x2ml H2O, ultrasound 10 min, 50°C, centrifuge 5 min 10.000 Umdr./Min.	3h at 850°C
Cegléd 4/7	Szakálhát	546	CEG7	CEG_07_E	human	male	maturus	40-50	bone	rib	0.70946	0.00001		28.9	15.4	13.5	2 ml H2O, 2ml 1mol Li-Acetat-acetic acid, 3x2ml H2O, ultrasound 10 min, 50°C, centrifuge 5 min 10.000 Umdr./Min.	3h at 850°C
Cegléd 4/8	Szakálhát	560	CEG8	CEG_08_A	human	female (genetic.)	infant II	8-9	enamel	m1 (74)	0.70955	0.00005		28.3	21.9	6.4	2 ml H2O, 2ml 1mol Li-Acetat-acetic acid, 3x2ml H2O, ultrasound 10 min, 50°C, centrifuge 5 min 10.000 Umdr./Min.	3h at 850°C
Cegléd 4/11	Szakálhát	662	CEG10	CEG_10_A	human	female	adultus	30-35	enamel	M1 (46)	0.70961	0.00005		32.1	26.3	5.8	2 ml H2O, 2ml 1mol Li-Acetat-acetic acid, 3x2ml H2O, ultrasound 10 min, 50°C, centrifuge 5 min 10.000 Umdr./Min.	3h at 850°C
Cegléd 4/11	Szakálhát	662	CEG10	CEG_10_B	human	female	adultus	30-35	enamel	M2 (47)	0.70961	0.00004		20.7	13.3	7.4	2 ml H2O, 2ml 1mol Li-Acetat-acetic acid, 3x2ml H2O, ultrasound 10 min, 50°C, centrifuge 5 min 10.000 Umdr./Min.	3h at 850°C
Cegléd 4/11	Szakálhát	662	CEG10	CEG_10_C	human	female	adultus	30-35	enamel	M3 (48)	0.70963	0.00004		26.8	19.9	6.9	2 ml H2O, 2ml 1mol Li-Acetat-acetic acid, 3x2ml H2O, ultrasound 10 min, 50°C, centrifuge 5 min 10.000 Umdr./Min.	3h at 850°C
Cegléd 4/11	Szakálhát	662	CEG10	CEG_10_E	human	female	adultus	30-35	bone	rib	0.70936	0.00002		29.4	18.8	10.6	2 ml H2O, 2ml 1mol Li-Acetat-acetic acid, 3x2ml H2O, ultrasound 10 min, 50°C, centrifuge 5 min 10.000 Umdr./Min.	3h at 850°C
Cegléd 4/12	Szakálhát	680	CEG11	CEG_11_A	human	male	adultus	30-40	enamel	no data	0.70955	0.00001		20.1	13.4	6.7	2 ml H2O, 2ml 1mol Li-Acetat-acetic acid, 3x2ml H2O, ultrasound 10 min, 50°C, centrifuge 5 min 10.000 Umdr./Min.	3h at 850°C
Cegléd 4/12	Szakálhát	680	CEG11	CEG_11_E	human	male	adultus	30-40	bone	Tibia right	0.70938	0.00002		33.5	25.9	7.6	2 ml H2O, 2ml 1mol Li-Acetat-acetic acid, 3x2ml H2O, ultrasound 10 min, 50°C, centrifuge 5 min 10.000 Umdr./Min.	3h at 850°C
Cegléd 4/14	Szakálhát	686	CEG13	CEG_13_A	human	undet.	infant II	8-10	enamel	m1 (84)	0.70945	0.00001		35.5	28.8	6.7	2 ml H2O, 2ml 1mol Li-Acetat-acetic acid, 3x2ml H2O, ultrasound 10 min, 50°C, centrifuge 5 min 10.000 Umdr./Min.	3h at 850°C
Cegléd 4/14	Szakálhát	686	CEG13	CEG_13_B	human	undet.	infant II	8-10	enamel	M1 (46)	0.70949	0.00004		21.1	14.4	6.7	2 ml H2O, 2ml 1mol Li-Acetat-acetic acid, 3x2ml H2O, ultrasound 10 min, 50°C, centrifuge 5 min 10.000 Umdr./Min.	3h at 850°C
Cegléd 4/15	Szakálhát	726	CEG14	CEG_14_A	human	undet.	infant II	7-8	enamel	m2 (75)	0.70951	0.00001		24.6	17.6	7	2 ml H2O, 2ml 1mol Li-Acetat-acetic acid, 3x2ml H2O, ultrasound 10 min, 50°C, centrifuge 5 min 10.000 Umdr./Min.	3h at 850°C
Cegléd 4/15	Szakálhát	726	CEG14	CEG_14_B	human	undet.	infant II	7-8	enamel	M3 (18/38)	0.7096	0.00004		23.1	16.8	6.3	2 ml H2O, 2ml 1mol Li-Acetat-acetic acid, 3x2ml H2O, ultrasound 10 min, 50°C, centrifuge 5 min 10.000 Umdr./Min.	3h at 850°C
Cegléd 4/15	Szakálhát	726	CEG14	CEG_14_E	human	undet.	infant II	7-8	bone	Femur	0.70952	0.00004		31.2	19.5	11.7	2 ml H2O, 2ml 1mol Li-Acetat-acetic acid, 3x2ml H2O, ultrasound 10 min, 50°C, centrifuge 5 min 10.000 Umdr./Min.	3h at 850°C
Cegléd 4/16	Szakálhát	728	CEG15	CEG_15_A	human	undet.	adolescent	16-17	enamel	M1 (16)	0.70965	0.00004		29.1	24.8	4.3	2 ml H2O, 2ml 1mol Li-Acetat-acetic acid, 3x2ml H2O, ultrasound 10 min, 50°C, centrifuge 5 min 10.000 Umdr./Min.	3h at 850°C
Cegléd 4/16	Szakálhát	728	CEG15	CEG_15_B	human	undet.	adolescent	16-17	enamel	PM (14)	0.70972	0.00004		21.5	16.7	4.8	2 ml H2O, 2ml 1mol Li-Acetat-acetic acid, 3x2ml H2O, ultrasound 10 min, 50°C, centrifuge 5 min 10.000 Umdr./Min.	3h at 850°C
Cegléd 4/16	no data	500	CEGM	CEG_M_01	animal	_	_	_	shell	_	0.70941	0.00001		27.4	21.5	5.9	3x2ml H2O, ultrasound 10 min, 50°C, centrifuge 5 min 10.000 Umdr./Min.	3h at 850°C
Cegléd 4/16	no data	576	CEGM	CEG_M_02	animal	_	_	_	shell	_	0.7094	0.00002		31	19.5	11.5	3x2ml H2O, ultrasound 10 min, 50°C, centrifuge 5 min 10.000 Umdr./Min.	3h at 850°C
Cegléd 4/16	no data	576	CEGO	CEG_O_01	animal	_	_	_	enamel	M?	0.70955	0.00003		36.7	28.4	8.3	2 ml H2O, 2ml 1mol Li-Acetat-acetic acid, 3x2ml H2O, ultrasound 10 min, 50°C, centrifuge 5 min 10.000 Umdr./Min.	3h at 850°C
Cegléd 4/16	no data	452	CEGS	CEG_S_01	animal	_	_	_	enamel	M?	0.70939	0.00002		24.4	18.1	6.3	2 ml H2O, 2ml 1mol Li-Acetat-acetic acid, 3x2ml H2O, ultrasound 10 min, 50°C, centrifuge 5 min 10.000 Umdr./Min.	3h at 850°C
Cegled Ipari park	Szakálhát	4	CGIP2	CGIP_02_A	human	female	adultus	35-45	enamel	M1 (26)	0.70985	0.00002		27.5	19.6	7.9	2 ml H2O, 2ml 1mol Li-Acetat-acetic acid, 3x2ml H2O, ultrasound 10 min, 50°C, centrifuge 5 min 10.000 Umdr./Min.	3h at 850°C
Cegled Ipari park	Szakálhát	4	CGIP2	CGIP_02_B	human	female	adultus	35-45	enamel	M3 (48)	0.70988	0.00002		23.7	16.3	7.4	2 ml H2O, 2ml 1mol Li-Acetat-acetic acid, 3x2ml H2O, ultrasound 10 min, 50°C, centrifuge 5 min 10.000 Umdr./Min.	3h at 850°C
Cegled Ipari park	Szakálhát	5	CGIP3	CGIP_03_A	human	female	maturus	40-x	enamel	M1 (36/46)	0.71008	0.00004		20.5	9.7	10.8	2 ml H2O, 2ml 1mol Li-Acetat-acetic acid, 3x2ml H2O, ultrasound 10 min, 50°C, centrifuge 5 min 10.000 Umdr./Min.	3h at 850°C
Cegled Ipari park	Szakálhát	5	CGIP3	CGIP_03_B	human	female	maturus	40-x	enamel	M2 (37/47)	0.70964	0.00001		26.9	18.4	8.5	2 ml H2O, 2ml 1mol Li-Acetat-acetic acid, 3x2ml H2O, ultrasound 10 min, 50°C, centrifuge 5 min 10.000 Umdr./Min.	3h at 850°C
Cegled Ipari park	Szakálhát	5	CGIP3	CGIP_03_E	human	female	maturus	40-x	bone	Long bone	0.71008	0.00002		15.9	10.1	5.8	2 ml H2O, 2ml 1mol Li-Acetat-acetic acid, 3x2ml H2O, ultrasound 10 min, 50°C, centrifuge 5 min 10.000 Umdr./Min.	3h at 850°C
Cegled Ipari park	Szakálhát	6	CGIP4	CGIP_04_A	human	male	maturus	40-59	enamel	M1	0.70979	0.00002		24.9	18.1	6.8	2 ml H2O, 2ml 1mol Li-Acetat-acetic acid, 3x2ml H2O, ultrasound 10 min, 50°C, centrifuge 5 min 10.000 Umdr./Min.	3h at 850°C
Cegled Ipari park	Szakálhát	6	CGIP4	CGIP_04_E	human	male	maturus	40-59	bone	Pars petrosa	0.71015	0.00003		43.7	36.1	7.6	2 ml H2O, 2ml 1mol Li-Acetat-acetic acid, 3x2ml H2O, ultrasound 10 min, 50°C, centrifuge 5 min 10.000 Umdr./Min.	3h at 850°C
Cegled Ipari park	Szakálhát	7	CGIP5	CGIP_05_A	human	female	adultus/maturus	23-59	enamel	M?	0.70949	0.00004		33	28	5	2 ml H2O, 2ml 1mol Li-Acetat-acetic acid, 3x2ml H2O, ultrasound 10 min, 50°C, centrifuge 5 min 10.000 Umdr./Min.	3h at 850°C
Cegled Ipari park	Szakálhát	7	CGIP5	CGIP_05_B	human	female	adultus/maturus	23-59	enamel	I1 11	0.70972	0.00003		27.8	20.6	7.2	2 ml H2O, 2ml 1mol Li-Acetat-acetic acid, 3x2ml H2O, ultrasound 10 min, 50°C, centrifuge 5 min 10.000 Umdr./Min.	3h at 850°C
Cegled Ipari park	Szakálhát	7	CGIP5	CGIP_05_E	human	female	adultus/maturus	23-59	bone	Femur left	0.71001	0.00004		43.6	27	16.6	2 ml H2O, 2ml 1mol Li-Acetat-acetic acid, 3x2ml H2O, ultrasound 10 min, 50°C, centrifuge 5 min 10.000 Umdr./Min.	3h at 850°C
Cegled Ipari park	Szakálhát	8	CGIP6	CGIP_06_A	human	undet.	infant II	10-11	enamel	M1 (36)	0.70976	0.00005		31.2	25.1	6.1	2 ml H2O, 2ml 1mol Li-Acetat-acetic acid, 3x2ml H2O, ultrasound 10 min, 50°C, centrifuge 5 min 10.000 Umdr./Min.	3h at 850°C
Cegled Ipari park	Szakálhát	8	CGIP6	CGIP_06_E	human	undet.	infant II	10-11	bone	Femur	0.71013	0.00001		19.3	12.1	7.2	2 ml H2O, 2ml 1mol Li-Acetat-acetic acid, 3x2ml H2O, ultrasound 10 min, 50°C, centrifuge 5 min 10.000 Umdr./Min.	3h at 850°C
Cegled Ipari park	Szakálhát	9	CGIP7	CGIP_07_A	human	undet.	infant I	1,5-2	enamel	m1	0.71	0.00001		15.7	10.1	5.6	2 ml H2O, 2ml 1mol Li-Acetat-acetic acid, 3x2ml H2O, ultrasound 10 min, 50°C, centrifuge 5 min 10.000 Umdr./Min.	3h at 850°C
Cegled Ipari park	Szakálhát	228	CGIP9	CGIP_09_A	human	undet.	no data	no data	enamel	M1 (16)	0.70979	0.00002		29	23.6	5.4	2 ml H2O, 2ml 1mol Li-Acetat-acetic acid, 3x2ml H2O, ultrasound 10 min, 50°C, centrifuge 5 min 10.000 Umdr./Min.	3h at 850°C
Cegled Ipari park	Szakálhát	228	CGIP9	CGIP_09_B	human	undet.	no data	no data	enamel	M2 (17)	0.70992	0.00003		23.2	15.8	7.4	2 ml H2O, 2ml 1mol Li-Acetat-acetic acid, 3x2ml H2O, ultrasound 10 min, 50°C, centrifuge 5 min 10.000 Umdr./Min.	3h at 850°C
Csabdi Télizöldes	Lengyel	1	CSAT1	CSAT_01_A	human	male	adultus	25-35	enamel	M1 (16)	0.7089	0.00003		34.8	28.2	6.6	2 ml H2O, 2ml 1mol Li-Acetat-acetic acid, 3x2ml H2O, ultrasound 10 min, 50°C, centrifuge 5 min 10.000 Umdr./Min.	3h at 850°C
Csabdi Télizöldes	Lengyel	1	CSAT1	CSAT_01_E	human	male	adultus	25-35	bone	Femur	0.70892	0.00002		18.8	11	7.8	2 ml H2O, 2ml 1mol Li-Acetat-acetic acid, 3x2ml H2O, ultrasound 10 min, 50°C, centrifuge 5 min 10.000 Umdr./Min.	3h at 850°C
Csabdi Télizöldes	Lengyel	2	CSAT2	CSAT_02_A	human	female	maturus	40-50	enamel	M2 (17)	0.70882	0.00003		24.8	18	6.8	2 ml H2O, 2ml 1mol Li-Acetat-acetic acid, 3x2ml H2O, ultrasound 10 min, 50°C, centrifuge 5 min 10.000 Umdr./Min.	3h at 850°C
Csabdi Télizöldes	Lengyel	2	CSAT2	CSAT_02_B	human	female	maturus	40-50	enamel	M3 (??)	0.70884	0.00006		22	16.5	5.5	2 ml H2O, 2ml 1mol Li-Acetat-acetic acid, 3x2ml H2O, ultrasound 10 min, 50°C, centrifuge 5 min 10.000 Umdr./Min.	3h at 850°C
Csabdi Télizöldes	Lengyel	2	CSAT2	CSAT_02_E	human	female	maturus	40-50	bone	rib	0.70899	0.00003		28.3	16.8	11.5	2 ml H2O, 2ml 1mol Li-Acetat-acetic acid, 3x2ml H2O, ultrasound 10 min, 50°C, centrifuge 5 min 10.000 Umdr./Min.	3h at 850°C
Csabdi Télizöldes	Lengyel	4	CSAT3	CSAT_03_A	human	male	adolescent	14-16	enamel	M1 (26)	0.70913	0.00002		25.5	20	5.5	2 ml H2O, 2ml 1mol Li-Acetat-acetic acid, 3x2ml H2O, ultrasound 10 min, 50°C, centrifuge 5 min 10.000 Umdr./Min.	3h at 850°C
Csabdi Télizöldes	Lengyel	4	CSAT3	CSAT_03_B	human	male	adolescent	14-16	enamel	M3 (28)	0.70895	0.00002		36.4	29.2	7.2	2 ml H2O, 2ml 1mol Li-Acetat-acetic acid, 3x2ml H2O, ultrasound 10 min, 50°C, centrifuge 5 min 10.000 Umdr./Min.	3h at 850°C
Csabdi Télizöldes	Lengyel	4	CSAT3	CSAT_03_E	human	male	adolescent	14-16	bone	Femur	0.70898	0.00002		19.4	11.9	7.5	2 ml H2O, 2ml 1mol Li-Acetat-acetic acid, 3x2ml H2O, ultrasound 10 min, 50°C, centrifuge 5 min 10.000 Umdr./Min.	3h at 850°C
Csabdi Télizöldes	Lengyel	5	CSAT4	CSAT_04_E	human	undet.	infant I	3-4	bone	Femur right	0.70899	0.00004		19.9	12	7.9	2 ml H2O, 2ml 1mol Li-Acetat-acetic acid, 3x2ml H2O, ultrasound 10 min, 50°C, centrifuge 5 min 10.000 Umdr./Min.	3h at 850°C
Csabdi Télizöldes	Lengyel	7	CSAT5	CSAT_05_B	human	male	maturus	42-48	enamel	M3 (38)	0.70896	0.00002		20.2	14.2	6	2 ml H2O, 2ml 1mol Li-Acetat-acetic acid, 3x2ml H2O, ultrasound 10 min, 50°C, centrifuge 5 min 10.000 Umdr./Min.	3h at 850°C
Csabdi Télizöldes	Lengyel	7	CSAT5	CSAT_05_E	human	male	maturus	42-48	bone	Femur	0.7089	0.00002		21.4	13.9	7.5	2 ml H2O, 2ml 1mol Li-Acetat-acetic acid, 3x2ml H2O, ultrasound 10 min, 50°C, centrifuge 5 min 10.000 Umdr./Min.	3h at 850°C
Csabdi Télizöldes	Lengyel	9	CSAT6	CSAT_06_A	human	female	adultus	23-39	enamel	M1 (46)	0.70957	0.00003		27.2	20.4	6.8	2 ml H2O, 2ml 1mol Li-Acetat-acetic acid, 3x2ml H2O, ultrasound 10 min, 50°C, centrifuge 5 min 10.000 Umdr./Min.	3h at 850°C
Csabdi Télizöldes	Lengyel	9	CSAT6	CSAT_06_C	human	female	adultus	23-39	enamel	M2 (47)	0.70965	0.00001		27.2	20.9	6.3	2 ml H2O, 2ml 1mol Li-Acetat-acetic acid, 3x2ml H2O, ultrasound 10 min, 50°C, centrifuge 5 min 10.000 Umdr./Min.	3h at 850°C
Csabdi Télizöldes	Lengyel	10	CSAT7	CSAT_07_A	human	female	adultus	23-39	enamel	M1 (36)	0.71002	0.00004		33.9	28.2	5.7	2 ml H2O, 2ml 1mol Li-Acetat-acetic acid, 3x2ml H2O, ultrasound 10 min, 50°C, centrifuge 5 min 10.000 Umdr./Min.	3h at 850°C
Csabdi Télizöldes	Lengyel	10	CSAT7	CSAT_07_B	human	female	adultus	23-39	enamel	M3 (18)	0.70941	0.00003		21.1	17.6	3.5	2 ml H2O, 2ml 1mol Li-Acetat-acetic acid, 3x2ml H2O, ultrasound 10 min, 50°C, centrifuge 5 min 10.000 Umdr./Min.	3h at 850°C
Csabdi Télizöldes	Lengyel	10	CSAT7	CSAT_07_E	human	female	adultus	23-39	bone	Humerus	0.70897	0.00003		26.8	18.1	8.7	2 ml H2O, 2ml 1mol Li-Acetat-acetic acid, 3x2ml H2O, ultrasound 10 min, 50°C, centrifuge 5 min 10.000 Umdr./Min.	3h at 850°C
Csabdi Télizöldes	Lengyel	11	CSAT9	CSAT_09_A	human	female	maturus	46-52	enamel	M1 (46)	0.70937	0.00001		21.6	16.2	5.4	2 ml H2O, 2ml 1mol Li-Acetat-acetic acid, 3x2ml H2O, ultrasound 10 min, 50°C, centrifuge 5 min 10.000 Umdr./Min.	3h at 850°C
Csabdi Télizöldes	Lengyel	11	CSAT9	CSAT_09_E	human	female	maturus	46-52	bone	Femur right	0.70905	0.00001		26.5	17.7	8.8	2 ml H2O, 2ml 1mol Li-Acetat-acetic acid, 3x2ml H2O, ultrasound 10 min, 50°C, centrifuge 5 min 10.000 Umdr./Min.	3h at 850°C
Csabdi Télizöldes	Lengyel	13.1	CSAT10	CSAT_10_A	human	undet.	infant I	3-4	enamel	left Maxilla	0.70892	0.00006		24.3	19.2	5.1	2 ml H2O, 2ml 1mol Li-Acetat-acetic acid, 3x2ml H2O, ultrasound 10 min, 50°C, centrifuge 5 min 10.000 Umdr./Min.	3h at 850°C
Csabdi Télizöldes	Lengyel	13.2	CSAT11	CSAT_11_A	human	undet.	infant II	12-14	enamel	M1 (16)	0.70891	0.00001		22.5	16.6	5.9	2 ml H2O, 2ml 1mol Li-Acetat-acetic acid, 3x2ml H2O, ultrasound 10 min, 50°C, centrifuge 5 min 10.000 Umdr./Min.	3h at 850°C
Csabdi Télizöldes	Lengyel	13.2	CSAT11	CSAT_11_C	human	undet.	infant II	12-14	enamel	M2 (17)	0.70911	0.00006		27.2	22.2	5	2 ml H2O, 2ml 1mol Li-Acetat-acetic acid, 3x2ml H2O, ultrasound 10 min, 50°C, centrifuge 5 min 10.000 Umdr./Min.	3h at 850°C
Csabdi Télizöldes	Lengyel	14.1	CSAT12	CSAT_12_A	human	undet.	infant II	7-9	enamel	m2 (85)	0.70891	0.00004		18.1	14.5	3.6	2 ml H2O, 2ml 1mol Li-Acetat-acetic acid, 3x2ml H2O, ultrasound 10 min, 50°C, centrifuge 5 min 10.000 Umdr./Min.	3h at 850°C
Csabdi Télizöldes	Lengyel	14.1	CSAT12	CSAT_12_B	human	undet.	infant II	7-9	enamel	M1 (46)	0.70894	0.00004		27.7	22.9	4.8	2 ml H2O, 2ml 1mol Li-Acetat-acetic acid, 3x2ml H2O, ultrasound 10 min, 50°C, centrifuge 5 min 10.000 Umdr./Min.	3h at 850°C
Csabdi Télizöldes	Lengyel	14.1	CSAT12	CSAT_12_E	human	undet.	infant II	7-9	bone	Femur	0.70903	0.00001		17.7	11.1	6.6	2 ml H2O, 2ml 1mol Li-Acetat-acetic acid, 3x2ml H2O, ultrasound 10 min, 50°C, centrifuge 5 min 10.000 Umdr./Min.	3h at 850°C
Csabdi Télizöldes	Lengyel	14.2	CSAT13	CSAT_13_E	human	undet.	infant II	11	bone	Femur	0.7089	0.00005		32.4	21.3	11.1	2 ml H2O, 2ml 1mol Li-Acetat-acetic acid, 3x2ml H2O, ultrasound 10 min, 50°C, centrifuge 5 min 10.000 Umdr./Min.	3h at 850°C
Csabdi Télizöldes	Lengyel	15.2	CSAT15	CSAT_15_A	human	female	maturus	42-48	enamel	M1 (46)	0.70931	0.00004		21.9	16.7	5.2	2 ml H2O, 2ml 1mol Li-Acetat-acetic acid, 3x2ml H2O, ultrasound 10 min, 50°C, centrifuge 5 min 10.000 Umdr./Min.	3h at 850°C
Csabdi Télizöldes	Lengyel	15.2	CSAT15	CSAT_15_B	human	female	maturus	42-48	enamel	M2 (47)	0.71089	0.00003		23.5	19.6	3.9	2 ml H2O, 2ml 1mol Li-Acetat-acetic acid, 3x2ml H2O, ultrasound 10 min, 50°C, centrifuge 5 min 10.000 Umdr./Min.	3h at 850°C
Csabdi Télizöldes	Lengyel	15.3	CSAT16	CSAT_16_A	human	female	adolescent	17-21	enamel	M1 (36)	0.70901	0.00004		27.7	23.1	4.6	2 ml H2O, 2ml 1mol Li-Acetat-acetic acid, 3x2ml H2O, ultrasound 10 min, 50°C, centrifuge 5 min 10.000 Umdr./Min.	3h at 850°C
Csabdi Télizöldes	Lengyel	15.3	CSAT16	CSAT_16_B	human	female	adolescent	17-21	enamel	M3 (48)	0.70892	0.00004		23	17.4	5.6	2 ml H2O, 2ml 1mol Li-Acetat-acetic acid, 3x2ml H2O, ultrasound 10 min, 50°C, centrifuge 5 min 10.000 Umdr./Min.	3h at 850°C
Csabdi Télizöldes	Lengyel	15.3	CSAT16	CSAT_16_E	human	female	adolescent	17-21	bone	Humerus	0.70892	0.00006		24.1	14.9	9.2	2 ml H2O, 2ml 1mol Li-Acetat-acetic acid, 3x2ml H2O, ultrasound 10 min, 50°C, centrifuge 5 min 10.000 Umdr./Min.	3h at 850°C
Csabdi Télizöldes	Lengyel	16	CSAT17	CSAT_17_A	human	female	maturus	44-53	enamel	M1 (26)	0.70904	0.00004		21	12.9	8.1	2 ml H2O, 2ml 1mol Li-Acetat-acetic acid, 3x2ml H2O, ultrasound 10 min, 50°C, centrifuge 5 min 10.000 Umdr./Min.	3h at 850°C
Csabdi Télizöldes	Lengyel	16	CSAT17	CSAT_17_B	human	female	maturus	44-53	enamel	M3 (28)	0.709	0.00001		14	8.7	5.3	2 ml H2O, 2ml 1mol Li-Acetat-acetic acid, 3x2ml H2O, ultrasound 10 min, 50°C, centrifuge 5 min 10.000 Umdr./Min.	3h at 850°C
Csabdi Télizöldes	Lengyel	16	CSAT17	CSAT_17_E	human	female	maturus	44-53	bone	Femur	0.70945	0.00004		22.8	14.5	8.3	2 ml H2O, 2ml 1mol Li-Acetat-acetic acid, 3x2ml H2O, ultrasound 10 min, 50°C, centrifuge 5 min 10.000 Umdr./Min.	3h at 850°C
Csabdi Télizöldes	Lengyel	17	CSAT18	CSAT_18_A	human	male	adultus	25-35	enamel	M1 (16)	0.70889	0.00005		28.4	24.3	4.1	2 ml H2O, 2ml 1mol Li-Acetat-acetic acid, 3x2ml H2O, ultrasound 10 min, 50°C, centrifuge 5 min 10.000 Umdr./Min.	3h at 850°C
Csabdi Télizöldes	Lengyel	17	CSAT18	CSAT_18_B	human	male	adultus	25-35	enamel	M3 (48)	0.70883	0.00006		20.4	15.8	4.6	2 ml H2O, 2ml 1mol Li-Acetat-acetic acid, 3x2ml H2O, ultrasound 10 min, 50°C, centrifuge 5 min 10.000 Umdr./Min.	3h at 850°C
Csabdi Télizöldes	Lengyel	18	CSAT19	CSAT_19_A	human	male	adultus	30-36	enamel	M1 (46)	0.70942	0.00007		26.1	15.6	10.5	2 ml H2O, 2ml 1mol Li-Acetat-acetic acid, 3x2ml H2O, ultrasound 10 min, 50°C, centrifuge 5 min 10.000 Umdr./Min.	3h at 850°C
Csabdi Télizöldes	Lengyel	18	CSAT19	CSAT_19_B	human	male	adultus	30-36	enamel	M3 (48)	0.70934	0.00002		26.3	19.7	6.6	2 ml H2O, 2ml 1mol Li-Acetat-acetic acid, 3x2ml H2O, ultrasound 10 min, 50°C, centrifuge 5 min 10.000 Umdr./Min.	3h at 850°C
Csabdi Télizöldes	Lengyel	18	CSAT19	CSAT_19_E	human	male	adultus	30-36	bone	Femur	0.70911	0.00003		22.3	15.3	7	2 ml H2O, 2ml 1mol Li-Acetat-acetic acid, 3x2ml H2O, ultrasound 10 min, 50°C, centrifuge 5 min 10.000 Umdr./Min.	3h at 850°C
Csabdi Télizöldes	Lengyel	19	CSAT20	CSAT_20_A	human	female	maturus	48-57	enamel	M1 (46)	0.70891	0.00006		18.5	13.6	4.9	2 ml H2O, 2ml 1mol Li-Acetat-acetic acid, 3x2ml H2O, ultrasound 10 min, 50°C, centrifuge 5 min 10.000 Umdr./Min.	3h at 850°C
Csabdi Télizöldes	Lengyel	19	CSAT20	CSAT_20_B	human	female	maturus	48-57	enamel	M3 (48)	0.70895	0.00001		17.8	13.4	4.4	2 ml H2O, 2ml 1mol Li-Acetat-acetic acid, 3x2ml H2O, ultrasound 10 min, 50°C, centrifuge 5 min 10.000 Umdr./Min.	3h at 850°C
Csabdi Télizöldes	Lengyel	19	CSAT20	CSAT_20_E	human	female	maturus	48-57	bone	Femur	0.70903	0.00002		26.5	17.5	9	2 ml H2O, 2ml 1mol Li-Acetat-acetic acid, 3x2ml H2O, ultrasound 10 min, 50°C, centrifuge 5 min 10.000 Umdr./Min.	3h at 850°C
Csabdi Télizöldes	Lengyel	20	CSAT21	CSAT_21_A	human	undet.	infant II	9-10	enamel	m2 (75)	0.70891	0.00005		27.9	21.7	6.2	2 ml H2O, 2ml 1mol Li-Acetat-acetic acid, 3x2ml H2O, ultrasound 10 min, 50°C, centrifuge 5 min 10.000 Umdr./Min.	3h at 850°C
Csabdi Télizöldes	Lengyel	20	CSAT21	CSAT_21_B	human	undet.	infant II	9-10	enamel	M1 (36)	0.70889	0.00001		28.2	21.2	7	2 ml H2O, 2ml 1mol Li-Acetat-acetic acid, 3x2ml H2O, ultrasound 10 min, 50°C, centrifuge 5 min 10.000 Umdr./Min.	3h at 850°C
Csabdi Télizöldes	Lengyel	20	CSAT21	CSAT_21_E	human	undet.	infant II	9-10	bone	Femur	0.709	0.00003		22.8	14.2	8.6	2 ml H2O, 2ml 1mol Li-Acetat-acetic acid, 3x2ml H2O, ultrasound 10 min, 50°C, centrifuge 5 min 10.000 Umdr./Min.	3h at 850°C
Csabdi Télizöldes	Lengyel	21	CSAT22	CSAT_22_A	human	undet.	infant II	8-10	enamel	M1 (36)	0.70894	0.00004		26.1	20.5	5.6	2 ml H2O, 2ml 1mol Li-Acetat-acetic acid, 3x2ml H2O, ultrasound 10 min, 50°C, centrifuge 5 min 10.000 Umdr./Min.	3h at 850°C
Csabdi Télizöldes	Lengyel	24	CSAT24	CSAT_24_A	human	male	adultus	25-35	enamel	M1 (26)	0.70909	0.00006		23.6	17.2	6.4	2 ml H2O, 2ml 1mol Li-Acetat-acetic acid, 3x2ml H2O, ultrasound 10 min, 50°C, centrifuge 5 min 10.000 Umdr./Min.	3h at 850°C
Csabdi Télizöldes	Lengyel	24	CSAT24	CSAT_24_B	human	male	adultus	25-35	enamel	M3 (28)	0.70918	0.00003		25.3	18.2	7.1	2 ml H2O, 2ml 1mol Li-Acetat-acetic acid, 3x2ml H2O, ultrasound 10 min, 50°C, centrifuge 5 min 10.000 Umdr./Min.	3h at 850°C
Csabdi Télizöldes	Lengyel	26	CSAT26	CSAT_26_A	human	female	adultus	25-35	enamel	M1 (46)	0.70974	0.00004		28.7	12.7	16	2 ml H2O, 2ml 1mol Li-Acetat-acetic acid, 3x2ml H2O, ultrasound 10 min, 50°C, centrifuge 5 min 10.000 Umdr./Min.	3h at 850°C
Csabdi Télizöldes	Lengyel	26	CSAT26	CSAT_26_B	human	female	adultus	25-35	enamel	M3 (48)	0.70913	0.00003		17.8	14.3	3.5	2 ml H2O, 2ml 1mol Li-Acetat-acetic acid, 3x2ml H2O, ultrasound 10 min, 50°C, centrifuge 5 min 10.000 Umdr./Min.	3h at 850°C
Csabdi Télizöldes	Lengyel	26	CSAT26	CSAT_26_E	human	female	adultus	25-35	bone	Femur	0.70909	0.00003		24.4	16.2	8.2	2 ml H2O, 2ml 1mol Li-Acetat-acetic acid, 3x2ml H2O, ultrasound 10 min, 50°C, centrifuge 5 min 10.000 Umdr./Min.	3h at 850°C
Csabdi Télizöldes	Lengyel	27	CSAT27	CSAT_27_A	human	female	maturus	46-52	enamel	M1 (26)	0.70927	0.00002		18.4	12.1	6.3	2 ml H2O, 2ml 1mol Li-Acetat-acetic acid, 3x2ml H2O, ultrasound 10 min, 50°C, centrifuge 5 min 10.000 Umdr./Min.	3h at 850°C
Csabdi Télizöldes	Lengyel	27	CSAT27	CSAT_27_B	human	female	maturus	46-52	enamel	M3 (48)	0.70943	0.00001		29.4	18.8	10.6	2 ml H2O, 2ml 1mol Li-Acetat-acetic acid, 3x2ml H2O, ultrasound 10 min, 50°C, centrifuge 5 min 10.000 Umdr./Min.	3h at 850°C
Csabdi Télizöldes	Lengyel	27	CSAT27	CSAT_27_E	human	female	maturus	46-52	bone	Femur	0.70898	0.00003		18.1	7.7	10.4	2 ml H2O, 2ml 1mol Li-Acetat-acetic acid, 3x2ml H2O, ultrasound 10 min, 50°C, centrifuge 5 min 10.000 Umdr./Min.	3h at 850°C
Csabdi Télizöldes	Lengyel	30	CSAT29	CSAT_29_A	human	undet.	infant II	12-13	enamel	m1 (84)	0.70893	0.00002		17.1	12.4	4.7	2 ml H2O, 2ml 1mol Li-Acetat-acetic acid, 3x2ml H2O, ultrasound 10 min, 50°C, centrifuge 5 min 10.000 Umdr./Min.	3h at 850°C
Csabdi Télizöldes	Lengyel	30	CSAT29	CSAT_29_B	human	undet.	infant II	12-13	enamel	M1 (16)	0.70898	0.00003		25.6	17.7	7.9	2 ml H2O, 2ml 1mol Li-Acetat-acetic acid, 3x2ml H2O, ultrasound 10 min, 50°C, centrifuge 5 min 10.000 Umdr./Min.	3h at 850°C
Csabdi Télizöldes	Lengyel	31	CSAT30	CSAT_30_A	human	female	adultus	30-36	enamel	M1 (26)	0.70896	0.00005		23.6	18.7	4.9	2 ml H2O, 2ml 1mol Li-Acetat-acetic acid, 3x2ml H2O, ultrasound 10 min, 50°C, centrifuge 5 min 10.000 Umdr./Min.	3h at 850°C
Csabdi Télizöldes	Lengyel	31	CSAT30	CSAT_30_B	human	female	adultus	30-36	enamel	M3 (28)	0.70894	0.00002		20.6	15.9	4.7	2 ml H2O, 2ml 1mol Li-Acetat-acetic acid, 3x2ml H2O, ultrasound 10 min, 50°C, centrifuge 5 min 10.000 Umdr./Min.	3h at 850°C
Csabdi Télizöldes	Lengyel	31	CSAT30	CSAT_30_C	human	female	adultus	30-36	enamel	M2 (27)	0.70895	0.00001		22.5	11.1	11.4	2 ml H2O, 2ml 1mol Li-Acetat-acetic acid, 3x2ml H2O, ultrasound 10 min, 50°C, centrifuge 5 min 10.000 Umdr./Min.	3h at 850°C
Csabdi Télizöldes	Lengyel	31	CSAT30	CSAT_30_E	human	female	adultus	30-36	bone	Femur	0.70905	0.00003		23.2	13.6	9.6	2 ml H2O, 2ml 1mol Li-Acetat-acetic acid, 3x2ml H2O, ultrasound 10 min, 50°C, centrifuge 5 min 10.000 Umdr./Min.	3h at 850°C
Csabdi Télizöldes	Lengyel	32	CSAT31	CSAT_31_A	human	undet.	infant II	8-10	enamel	m2 (65)	0.70899	0.00001		20.4	12.1	8.3	2 ml H2O, 2ml 1mol Li-Acetat-acetic acid, 3x2ml H2O, ultrasound 10 min, 50°C, centrifuge 5 min 10.000 Umdr./Min.	3h at 850°C
Csabdi Télizöldes	Lengyel	32	CSAT31	CSAT_31_B	human	undet.	infant II	8-10	enamel	M1 (26)	0.70901	0.00003		29.3	21.4	7.9	2 ml H2O, 2ml 1mol Li-Acetat-acetic acid, 3x2ml H2O, ultrasound 10 min, 50°C, centrifuge 5 min 10.000 Umdr./Min.	3h at 850°C
Csabdi Télizöldes	Lengyel	32	CSAT31	CSAT_31_E	human	undet.	infant II	8-10	bone	Femur	0.70883	0.00004		16.1	14.6	1.5	2 ml H2O, 2ml 1mol Li-Acetat-acetic acid, 3x2ml H2O, ultrasound 10 min, 50°C, centrifuge 5 min 10.000 Umdr./Min.	3h at 850°C
Deszk Ordos	Tisza	1	DEOR1	DEOR_01_A	human	male	adolescent	18-23	enamel	M2 (27)	0.70991	0.00003		19.7	13.5	6.2	2 ml H2O, 2ml 1mol Li-Acetat-acetic acid, 3x2ml H2O, ultrasound 10 min, 50°C, centrifuge 5 min 10.000 Umdr./Min.	3h at 850°C
Deszk Ordos	Tisza	1	DEOR1	DEOR_01_B	human	male	adolescent	18-23	enamel	M3 (28)	0.7095	0.00004		21.8	15.1	6.7	2 ml H2O, 2ml 1mol Li-Acetat-acetic acid, 3x2ml H2O, ultrasound 10 min, 50°C, centrifuge 5 min 10.000 Umdr./Min.	3h at 850°C
Deszk Ordos	no data	8.1	DESO	DES_O_01	animal	_	_	_	enamel		0.70948	0.00002		15.3	8.9	6.4	2 ml H2O, 2ml 1mol Li-Acetat-acetic acid, 3x2ml H2O, ultrasound 10 min, 50°C, centrifuge 5 min 10.000 Umdr./Min.	3h at 850°C
Deszk Ordos	no data	8.2	DESO	DES_O_02	animal	_	_	_	enamel		0.70953	0.00005		23	16.8	6.2	2 ml H2O, 2ml 1mol Li-Acetat-acetic acid, 3x2ml H2O, ultrasound 10 min, 50°C, centrifuge 5 min 10.000 Umdr./Min.	3h at 850°C
Deszk Ordos	no data	8	DESS	DES_S_01	animal	_	_	_	enamel	M3	0.70953	0.00003		27.6	19.3	8.3	2 ml H2O, 2ml 1mol Li-Acetat-acetic acid, 3x2ml H2O, ultrasound 10 min, 50°C, centrifuge 5 min 10.000 Umdr./Min.	3h at 850°C
Ebes- Zsong-völgy	Esztár	1313	EBVÖ2	EBVÖ_02_E	human	female	adultus	25-35	bone	Femur right	0.71032	0.00005		25.4	16.3		2 ml H2O, 2ml 1mol Li-Acetat-acetic acid, 3x2ml H2O, ultrasound 10 min, 50°C, centrifuge 5 min 10.000 Umdr./Min.	3h at 850°C
Ebes- Zsong-völgy	Esztár	1370	EBVÖ3	EBVÖ_03_A	human	male	maturus	48-57	enamel	M1 (36)	0.71003	0.00003		20.2	14.7		2 ml H2O, 2ml 1mol Li-Acetat-acetic acid, 3x2ml H2O, ultrasound 10 min, 50°C, centrifuge 5 min 10.000 Umdr./Min.	3h at 850°C
Ebes- Zsong-völgy	Esztár	1408	EBVÖ4	EBVÖ_04_A	human	female	maturus	48-57	enamel	M3 (38)	0.70989	0.00004		26.5	20.3		2 ml H2O, 2ml 1mol Li-Acetat-acetic acid, 3x2ml H2O, ultrasound 10 min, 50°C, centrifuge 5 min 10.000 Umdr./Min.	3h at 850°C
Ebes- Zsong-völgy	Esztár	1412	EBVÖ4	EBVÖ_04_E	human	female	maturus	48-57	bone	Femur left	0.71008	0.00003		37.3	19.8		2 ml H2O, 2ml 1mol Li-Acetat-acetic acid, 3x2ml H2O, ultrasound 10 min, 50°C, centrifuge 5 min 10.000 Umdr./Min.	3h at 850°C
Ebes- Zsong-völgy	Esztár	1412	EBVÖ5	EBVÖ_05_A	human	male	maturus	43-60	enamel	M1 (26)	0.71	0.00001		19	14.1		2 ml H2O, 2ml 1mol Li-Acetat-acetic acid, 3x2ml H2O, ultrasound 10 min, 50°C, centrifuge 5 min 10.000 Umdr./Min.	3h at 850°C
Ebes- Zsong-völgy	Esztár	1412	EBVÖ5	EBVÖ_05_C	human	male	maturus	43-60	enamel	M3 (28)	0.70989	0.00004		29.4	14.3		2 ml H2O, 2ml 1mol Li-Acetat-acetic acid, 3x2ml H2O, ultrasound 10 min, 50°C, centrifuge 5 min 10.000 Umdr./Min.	3h at 850°C
Ebes- Zsong-völgy	Esztár	1412	EBVÖ5	EBVÖ_05_E	human	male	maturus	43-60	bone	rib	0.71015	0.00002		42.6	28.4		2 ml H2O, 2ml 1mol Li-Acetat-acetic acid, 3x2ml H2O, ultrasound 10 min, 50°C, centrifuge 5 min 10.000 Umdr./Min.	3h at 850°C
Ebes- Zsong-völgy	no data	1313 /2678	EBVÖG	EBVÖ_G_01	animal	_	_	_	shell	_	0.70997	0.00003		15.6	7.1	8.5	3x2ml H2O, ultrasound 10 min, 50°C, centrifuge 5 min 10.000 Umdr./Min.	3h at 850°C
Ebes- Zsong-völgy	no data	1408 / 2985	EBVÖM	EBVÖ_M_01	animal	_	_	_	shell	_	0.70945	0.00005		22	16.3	5.7	3x2ml H2O, ultrasound 10 min, 50°C, centrifuge 5 min 10.000 Umdr./Min.	3h at 850°C
Fajsz	Sopot	165	FAGA1	FAGA_01_A	human	male	adultus/maturus	35-45	enamel	M1 (36)	0.70885	0.00003		18.7	12.4	6.3	2 ml H2O, 2ml 1mol Li-Acetat-acetic acid, 3x2ml H2O, ultrasound 10 min, 50°C, centrifuge 5 min 10.000 Umdr./Min.	3h at 850°C
Fajsz	Sopot	165	FAGA1	FAGA_01_B	human	male	adultus/maturus	35-45	enamel	M3 (38)	0.70885	0.00003		15.7	11.3	4.4	2 ml H2O, 2ml 1mol Li-Acetat-acetic acid, 3x2ml H2O, ultrasound 10 min, 50°C, centrifuge 5 min 10.000 Umdr./Min.	3h at 850°C
Fajsz	Sopot	165	FAGA1	FAGA_01_E	human	male	adultus/maturus	35-45	bone	rib	0.70897	0.00005		28.3	19.4	8.9	2 ml H2O, 2ml 1mol Li-Acetat-acetic acid, 3x2ml H2O, ultrasound 10 min, 50°C, centrifuge 5 min 10.000 Umdr./Min.	3h at 850°C
Fajsz	Sopot	156	FAGA2	FAGA_02_A	human	female	adultus	20-30	enamel	M1 (46)	0.7089	0.00003		20.9	14.2	6.7	2 ml H2O, 2ml 1mol Li-Acetat-acetic acid, 3x2ml H2O, ultrasound 10 min, 50°C, centrifuge 5 min 10.000 Umdr./Min.	3h at 850°C
Fajsz	Sopot	156	FAGA2	FAGA_02_B	human	female	adultus	20-30	enamel	M3 (48)	0.70902	0.00002		17.1	12.7	4.4	2 ml H2O, 2ml 1mol Li-Acetat-acetic acid, 3x2ml H2O, ultrasound 10 min, 50°C, centrifuge 5 min 10.000 Umdr./Min.	3h at 850°C
Fajsz	Sopot	156	FAGA2	FAGA_02_E	human	female	adultus	20-30	bone	rib	0.70901	0.00004		38.1	27.7	10.4	2 ml H2O, 2ml 1mol Li-Acetat-acetic acid, 3x2ml H2O, ultrasound 10 min, 50°C, centrifuge 5 min 10.000 Umdr./Min.	3h at 850°C
Fajsz	Sopot	65	FAGA3	FAGA_03_A	human	male	adolescent/adultus	20-25	enamel	M1 (26)	0.70893	0.00003		22.2	15.9	6.3	2 ml H2O, 2ml 1mol Li-Acetat-acetic acid, 3x2ml H2O, ultrasound 10 min, 50°C, centrifuge 5 min 10.000 Umdr./Min.	3h at 850°C
Fajsz	Sopot	65	FAGA3	FAGA_03_B	human	male	adolescent/adultus	20-25	enamel	M3 (28)	0.70896	0.00004		30.6	22.4	8.2	2 ml H2O, 2ml 1mol Li-Acetat-acetic acid, 3x2ml H2O, ultrasound 10 min, 50°C, centrifuge 5 min 10.000 Umdr./Min.	3h at 850°C
Felsőörs-Bárókert	Lengyel II	38	FEB1	FEB_01_A	human	no data	no data	no data	enamel	M1 (26)	0.70961	0.00003		12.2	7.8	4.4	2 ml H2O, 2ml 1mol Li-Acetat-acetic acid, 3x2ml H2O, ultrasound 10 min, 50°C, centrifuge 5 min 10.000 Umdr./Min.	3h at 850°C
Felsőörs-Bárókert	Lengyel II	38	FEB1	FEB_01_B	human	no data	no data	no data	enamel	M2 (27)	0.70955	0.00003		27.7	22	5.7	2 ml H2O, 2ml 1mol Li-Acetat-acetic acid, 3x2ml H2O, ultrasound 10 min, 50°C, centrifuge 5 min 10.000 Umdr./Min.	3h at 850°C
Felsőörs-Bárókert	Lengyel II	38	FEB1	FEB_01_E	human	no data	no data	no data	bone	no data	0.71009	0.00002		15.9	8.4	7.5	2 ml H2O, 2ml 1mol Li-Acetat-acetic acid, 3x2ml H2O, ultrasound 10 min, 50°C, centrifuge 5 min 10.000 Umdr./Min.	3h at 850°C
Felsőörs-Bárókert	Lengyel II	38	FEB2	FEB_02_A	human	no data	no data	no data	enamel	m2 (75)	0.70963	0.00002		25.8	19	6.8	2 ml H2O, 2ml 1mol Li-Acetat-acetic acid, 3x2ml H2O, ultrasound 10 min, 50°C, centrifuge 5 min 10.000 Umdr./Min.	3h at 850°C
Felsőörs-Bárókert	Lengyel II	100	FEB3	FEB_03_A	human	male (genetic.)	no data	no data	enamel	M1 (46)	0.7097	0.00002		17.2	11.7	5.5	2 ml H2O, 2ml 1mol Li-Acetat-acetic acid, 3x2ml H2O, ultrasound 10 min, 50°C, centrifuge 5 min 10.000 Umdr./Min.	3h at 850°C
Felsőörs-Bárókert	Lengyel II	100	FEB3	FEB_03_B	human	male (genetic.)	no data	no data	enamel	M1 (46)	0.70953	0.00004		34.7	28.9	5.8	2 ml H2O, 2ml 1mol Li-Acetat-acetic acid, 3x2ml H2O, ultrasound 10 min, 50°C, centrifuge 5 min 10.000 Umdr./Min.	3h at 850°C
Felsőörs-Bárókert	Lengyel II	100	FEB3	FEB_03_E	human	male (genetic.)	no data	no data	bone	no data	0.71008	0.00001		24.4	10.4	14	2 ml H2O, 2ml 1mol Li-Acetat-acetic acid, 3x2ml H2O, ultrasound 10 min, 50°C, centrifuge 5 min 10.000 Umdr./Min.	3h at 850°C
Felsőörs-Bárókert	Lengyel II	133	FEB4	FEB_04_A	human	no data	no data	no data	enamel	m1 (74)	0.70954	0.00004		21.6	16.4	5.2	2 ml H2O, 2ml 1mol Li-Acetat-acetic acid, 3x2ml H2O, ultrasound 10 min, 50°C, centrifuge 5 min 10.000 Umdr./Min.	3h at 850°C
Felsőörs-Bárókert	Lengyel II	133	FEB4	FEB_04_B	human	no data	no data	no data	enamel	M1 (36)	0.70934	0.00004		26.8	20.1	6.7	2 ml H2O, 2ml 1mol Li-Acetat-acetic acid, 3x2ml H2O, ultrasound 10 min, 50°C, centrifuge 5 min 10.000 Umdr./Min.	3h at 850°C
Felsőörs-Bárókert	Lengyel II	42	FEB4	FEB_04_E	human	no data	no data	no data	bone	no data	0.70994	0.00006		33	18.1	14.9	2 ml H2O, 2ml 1mol Li-Acetat-acetic acid, 3x2ml H2O, ultrasound 10 min, 50°C, centrifuge 5 min 10.000 Umdr./Min.	3h at 850°C
Felsőörs-Bárókert	Lengyel II	101	FEBC	FEB_C_01	animal	_	_	_	enamel	no data	0.70929	0.00001		20	14.1	5.9	2 ml H2O, 2ml 1mol Li-Acetat-acetic acid, 3x2ml H2O, ultrasound 10 min, 50°C, centrifuge 5 min 10.000 Umdr./Min.	3h at 850°C
Felsőörs-Bárókert	Lengyel II	101	FEBO	FEB_O_01	animal	_	_	_	enamel	no data	0.71029	0.00004		23.3	17.2	6.1	2 ml H2O, 2ml 1mol Li-Acetat-acetic acid, 3x2ml H2O, ultrasound 10 min, 50°C, centrifuge 5 min 10.000 Umdr./Min.	3h at 850°C
Felsőörs-Bárókert	Lengyel II	98	FEBS	FEB_S_01	animal	_	_	_	enamel	no data	0.70961	0.00003		20.5	13.4	7.1	2 ml H2O, 2ml 1mol Li-Acetat-acetic acid, 3x2ml H2O, ultrasound 10 min, 50°C, centrifuge 5 min 10.000 Umdr./Min.	3h at 850°C
no data	no data	no data	FRA1	FRA_01_A	no data	no data	no data	no data	no data	no data	0.71092	0.00001	no data	no data	no data	no data	no data	no data
no data	no data	no data	FRA1	FRA_01_B	no data	no data	no data	no data	no data	no data	0.71084	0.00002	no data	no data	no data	no data	no data	no data
no data	no data	no data	FRA2	FRA_02_B	no data	no data	no data	no data	no data	no data	0.70847	0.00002	no data	no data	no data	no data	no data	no data
no data	no data	no data	FRA3	FRA_03_A	no data	no data	no data	no data	no data	no data	0.71159	0.00001	no data	no data	no data	no data	no data	no data
no data	no data	no data	FRA3	FRA_03_B	no data	no data	no data	no data	no data	no data	0.71162	0.00002	no data	no data	no data	no data	no data	no data
no data	no data	no data	FRA3	FRA_03_E	no data	no data	no data	no data	no data	no data	0.70994	0.00001	no data	no data	no data	no data	no data	no data
no data	no data	no data	FRA4	FRA_04_A	no data	no data	no data	no data	no data	no data	0.70819	0.00001	no data	no data	no data	no data	no data	no data
no data	no data	no data	FRA4	FRA_04_B	no data	no data	no data	no data	no data	no data	0.70786	0.00002	no data	no data	no data	no data	no data	no data
no data	no data	no data	FRA4	FRA_04_E	no data	no data	no data	no data	no data	no data	0.70941	0.00002	no data	no data	no data	no data	no data	no data
Garadna- Elkerülö 2.lh	Bükk	62	GAEL4	GAEL_04_A	human	undet.	infant II	13-14	enamel	M1 (36)	0.71281	0.00003		33	26.1	6.9	2 ml H2O, 2ml 1mol Li-Acetat-acetic acid, 3x2ml H2O, ultrasound 10 min, 50°C, centrifuge 5 min 10.000 Umdr./Min.	3h at 850°C
Garadna- Elkerülö 2.lh	ALBK?	109	GAEL7	GAEL_07_A	human	male	adultus	23-40	enamel	M1 (26)	0.71139	0.00002		22.2	14.7	7.5	2 ml H2O, 2ml 1mol Li-Acetat-acetic acid, 3x2ml H2O, ultrasound 10 min, 50°C, centrifuge 5 min 10.000 Umdr./Min.	3h at 850°C
Garadna- Elkerülö 2.lh	ALBK?	109	GAEL7	GAEL_07_B	human	male	adultus	23-40	enamel	M2 (27)	0.71148	0.00003		36.1	27.4	8.7	2 ml H2O, 2ml 1mol Li-Acetat-acetic acid, 3x2ml H2O, ultrasound 10 min, 50°C, centrifuge 5 min 10.000 Umdr./Min.	3h at 850°C
Garadna- Elkerülö 2.lh	ALBK?	109	GAEL7	GAEL_07_E	human	male	adultus	23-40	bone	rib	0.71079	0.00003		35.3	22.8	12.5	2 ml H2O, 2ml 1mol Li-Acetat-acetic acid, 3x2ml H2O, ultrasound 10 min, 50°C, centrifuge 5 min 10.000 Umdr./Min.	3h at 850°C
Garadna- Elkerülö 2.lh	ALBK?	119	GAEL8	GAEL_08_A	human	undet.	infant I	5	enamel	m2 (55)	0.71102	0.00001		26.4	19.5	6.9	2 ml H2O, 2ml 1mol Li-Acetat-acetic acid, 3x2ml H2O, ultrasound 10 min, 50°C, centrifuge 5 min 10.000 Umdr./Min.	3h at 850°C
Garadna- Elkerülö 2.lh	ALBK?	119	GAEL8	GAEL_08_B	human	undet.	infant I	5	enamel	M1 (16)	0.71105	0.00003		31.4	23.8	7.6	2 ml H2O, 2ml 1mol Li-Acetat-acetic acid, 3x2ml H2O, ultrasound 10 min, 50°C, centrifuge 5 min 10.000 Umdr./Min.	3h at 850°C
Garadna- Elkerülö 2.lh	Bükk	120	GAEL9	GAEL_09_A	human	female	adultus	23-40	enamel	M1 (46)	0.7113	0.00004		38.2	29.6	8.6	2 ml H2O, 2ml 1mol Li-Acetat-acetic acid, 3x2ml H2O, ultrasound 10 min, 50°C, centrifuge 5 min 10.000 Umdr./Min.	3h at 850°C
Garadna- Elkerülö 2.lh	Bükk	120	GAEL9	GAEL_09_B	human	female	adultus	23-40	enamel	M2 (47)	0.71139	0.00002		22.7	17.4	5.3	2 ml H2O, 2ml 1mol Li-Acetat-acetic acid, 3x2ml H2O, ultrasound 10 min, 50°C, centrifuge 5 min 10.000 Umdr./Min.	3h at 850°C
Garadna- Elkerülö 2.lh	Bükk	120	GAEL9	GAEL_09_C	human	female	adultus	23-40	enamel	M3 (48)	0.71142	0.00002		25.3	18.4	6.9	2 ml H2O, 2ml 1mol Li-Acetat-acetic acid, 3x2ml H2O, ultrasound 10 min, 50°C, centrifuge 5 min 10.000 Umdr./Min.	3h at 850°C
Garadna- Elkerülö 2.lh	Bükk	120	GAEL9	GAEL_09_E	human	female	adultus	23-40	bone	rib	0.71082	0.00004		23.7	15.4	8.3	2 ml H2O, 2ml 1mol Li-Acetat-acetic acid, 3x2ml H2O, ultrasound 10 min, 50°C, centrifuge 5 min 10.000 Umdr./Min.	3h at 850°C
Garadna- Elkerülö 2.lh	Bükk	138	GAEL10	GAEL_10_A	human	undet.	infant I	3-4	enamel	m2 (65)	0.71075	0.00004		23.3	18.2	5.1	2 ml H2O, 2ml 1mol Li-Acetat-acetic acid, 3x2ml H2O, ultrasound 10 min, 50°C, centrifuge 5 min 10.000 Umdr./Min.	3h at 850°C
Garadna- Elkerülö 2.lh	Bükk	138	GAEL10	GAEL_10_B	human	undet.	infant I	3-4	enamel	M1 (36)	0.71089	0.00002		25.5	16.8	8.7	2 ml H2O, 2ml 1mol Li-Acetat-acetic acid, 3x2ml H2O, ultrasound 10 min, 50°C, centrifuge 5 min 10.000 Umdr./Min.	3h at 850°C
Garadna- Elkerülö 2.lh	Bükk	168	GAEL11	GAEL_11_A	human	male	adultus	23-40	enamel	Caninus	0.71146	0.00004		24.3	18.4	5.9	2 ml H2O, 2ml 1mol Li-Acetat-acetic acid, 3x2ml H2O, ultrasound 10 min, 50°C, centrifuge 5 min 10.000 Umdr./Min.	3h at 850°C
Garadna- Elkerülö 2.lh	Bükk	168	GAEL11	GAEL_11_B	human	male	adultus	23-40	enamel	M2/M3 (27/28)	0.71138	0.00001		18.8	10.7	8.1	2 ml H2O, 2ml 1mol Li-Acetat-acetic acid, 3x2ml H2O, ultrasound 10 min, 50°C, centrifuge 5 min 10.000 Umdr./Min.	3h at 850°C
Garadna- Elkerülö 2.lh	Bükk	168	GAEL11	GAEL_11_E	human	male	adultus	23-40	bone	Femur	0.71107	0.00002		22.3	14.5	7.8	2 ml H2O, 2ml 1mol Li-Acetat-acetic acid, 3x2ml H2O, ultrasound 10 min, 50°C, centrifuge 5 min 10.000 Umdr./Min.	3h at 850°C
Garadna- Elkerülö 2.lh	ALBK?	187	GAEL12	GAEL_12_A	human	undet.	infant II	11-13	enamel	M1 (16)	0.70949	0.00004		27.7	20.1	7.6	2 ml H2O, 2ml 1mol Li-Acetat-acetic acid, 3x2ml H2O, ultrasound 10 min, 50°C, centrifuge 5 min 10.000 Umdr./Min.	3h at 850°C
Garadna- Elkerülö 2.lh	ALBK?	187	GAEL12	GAEL_12_B	human	undet.	infant II	11-13	enamel	M2 (47)	0.70963	0.00002		19.8	14.2	5.6	2 ml H2O, 2ml 1mol Li-Acetat-acetic acid, 3x2ml H2O, ultrasound 10 min, 50°C, centrifuge 5 min 10.000 Umdr./Min.	3h at 850°C
Garadna- Elkerülö 2.lh	ALBK?	187	GAEL12	GAEL_12_E	human	undet.	infant II	11-13	bone	rib	0.71071	0.00002		31.5	16.7	14.8	2 ml H2O, 2ml 1mol Li-Acetat-acetic acid, 3x2ml H2O, ultrasound 10 min, 50°C, centrifuge 5 min 10.000 Umdr./Min.	3h at 850°C
Garadna- Elkerülö 2.lh	ALBK	191	GAEL13	GAEL_13_A	human	no data	no data	no data	enamel	M1 (46)	0.71163	0.00003		19.9	12.3	7.6	2 ml H2O, 2ml 1mol Li-Acetat-acetic acid, 3x2ml H2O, ultrasound 10 min, 50°C, centrifuge 5 min 10.000 Umdr./Min.	3h at 850°C
Garadna- Elkerülö 2.lh	no data	S49	GAELM	GAEL_M_01	animal	_	_	_	shell	_	0.7103	0.00004		40.5	23.3	17.2	2 ml H2O, 2ml 1mol Li-Acetat-acetic acid, 3x2ml H2O, ultrasound 10 min, 50°C, centrifuge 5 min 10.000 Umdr./Min.	3h at 850°C
Garadna- Elkerülö 2.lh	no data	S14.1	GAELS	GAEL_S_01	animal	_	_	_	enamel	?	0.71124	0.00002		21.1	13.1	8	2 ml H2O, 2ml 1mol Li-Acetat-acetic acid, 3x2ml H2O, ultrasound 10 min, 50°C, centrifuge 5 min 10.000 Umdr./Min.	3h at 850°C
Garadna- Elkerülö 2.lh	no data	S14.2	GAELS	GAEL_S_02	animal	_	_	_	enamel	M2	0.71147	0.00002		29	21.2	7.8	2 ml H2O, 2ml 1mol Li-Acetat-acetic acid, 3x2ml H2O, ultrasound 10 min, 50°C, centrifuge 5 min 10.000 Umdr./Min.	3h at 850°C
Garadna- Elkerülö 2.lh	no data		GAELS	GAEL_S_03	animal	_	_	_	enamel	no data	0.71121	0.00001		24.4	17.3	7.1	2 ml H2O, 2ml 1mol Li-Acetat-acetic acid, 3x2ml H2O, ultrasound 10 min, 50°C, centrifuge 5 min 10.000 Umdr./Min.	3h at 850°C
Hajdunanas-Eszlari ut, M3-45	ALBK	50	HAJE1	HAJE_01_A	human	male	adultus	27-33	enamel	M1 (26)	0.7096	0.00002		25.6	17.1	8.5	2 ml H2O, 2ml 1mol Li-Acetat-acetic acid, 3x2ml H2O, ultrasound 10 min, 50°C, centrifuge 5 min 10.000 Umdr./Min.	3h at 850°C
Hajdunanas-Eszlari ut, M3-45	ALBK	50	HAJE1	HAJE_01_B	human	male	adultus	27-33	enamel	M3 (28)	0.70973	0.00001		23.6	16.9	6.7	2 ml H2O, 2ml 1mol Li-Acetat-acetic acid, 3x2ml H2O, ultrasound 10 min, 50°C, centrifuge 5 min 10.000 Umdr./Min.	3h at 850°C
Hajdunanas-Eszlari ut, M3-45	ALBK	50	HAJE1	HAJE_01_E	human	male	adultus	27-33	bone	Femur	0.70979	0.00003		25.3	16.4	8.9	2 ml H2O, 2ml 1mol Li-Acetat-acetic acid, 3x2ml H2O, ultrasound 10 min, 50°C, centrifuge 5 min 10.000 Umdr./Min.	3h at 850°C
Hajdunanas-Eszlari ut, M3-46	ALBK	52	HAJE2	HAJE_02_A	human	female	adultus	36-42	enamel	M1 (36)	0.70948	0.00003		19.4	13.9	5.5	2 ml H2O, 2ml 1mol Li-Acetat-acetic acid, 3x2ml H2O, ultrasound 10 min, 50°C, centrifuge 5 min 10.000 Umdr./Min.	3h at 850°C
Hajdunanas-Eszlari ut, M3-46	ALBK	52	HAJE2	HAJE_02_B	human	female	adultus	36-42	enamel	M3 (18)	0.70958	0.00003		37.7	27.1	10.6	2 ml H2O, 2ml 1mol Li-Acetat-acetic acid, 3x2ml H2O, ultrasound 10 min, 50°C, centrifuge 5 min 10.000 Umdr./Min.	3h at 850°C
Hajdunanas-Eszlari ut, M3-47	ALBK	57	HAJE3	HAJE_03_A	human	undet.	infant I	6-7	enamel	m2 (85)	0.70983	0.00003		25	16.6	8.4	2 ml H2O, 2ml 1mol Li-Acetat-acetic acid, 3x2ml H2O, ultrasound 10 min, 50°C, centrifuge 5 min 10.000 Umdr./Min.	3h at 850°C
Hajdunanas-Eszlari ut, M3-48	ALBK	58	HAJE4	HAJE_04_A	human	undet.	adolescent	16-18	enamel	M2 (27)	0.70989	0.00001		25.1	18.5	6.6	2 ml H2O, 2ml 1mol Li-Acetat-acetic acid, 3x2ml H2O, ultrasound 10 min, 50°C, centrifuge 5 min 10.000 Umdr./Min.	3h at 850°C
Hajdunanas-Eszlari ut, M3-48	ALBK	58	HAJE4	HAJE_04_B	human	undet.	adolescent	16-18	enamel	M3 (48)	0.70981	0.00002		19.2	12.9	6.3	2 ml H2O, 2ml 1mol Li-Acetat-acetic acid, 3x2ml H2O, ultrasound 10 min, 50°C, centrifuge 5 min 10.000 Umdr./Min.	3h at 850°C
Hajdunanas-Eszlari ut, M3-48	ALBK	58	HAJE4	HAJE_04_E	human	undet.	adolescent	16-18	bone	Femur right	0.71	0.00001		16.4	8.4	8	2 ml H2O, 2ml 1mol Li-Acetat-acetic acid, 3x2ml H2O, ultrasound 10 min, 50°C, centrifuge 5 min 10.000 Umdr./Min.	3h at 850°C
Hajdunanas-Eszlari ut, M3-50	ALBK	74	HAJE6	HAJE_06_A	human	female	maturus	48-57	enamel	M1 (36)	0.70961	0.00003		33.6	16.2	17.4	2 ml H2O, 2ml 1mol Li-Acetat-acetic acid, 3x2ml H2O, ultrasound 10 min, 50°C, centrifuge 5 min 10.000 Umdr./Min.	3h at 850°C
Hajdunanas-Eszlari ut, M3-50	ALBK	74	HAJE6	HAJE_06_B	human	female	maturus	48-57	enamel	M3 (18/28)	0.70973	0.00005		21.4	14.1	7.3	2 ml H2O, 2ml 1mol Li-Acetat-acetic acid, 3x2ml H2O, ultrasound 10 min, 50°C, centrifuge 5 min 10.000 Umdr./Min.	3h at 850°C
Hajdunanas-Eszlari ut, M3-51	ALBK	80	HAJE7	HAJE_07_A	human	male	maturus	40-46	enamel	M2 (47)	0.70974	0.00003		17.6	11.2	6.4	2 ml H2O, 2ml 1mol Li-Acetat-acetic acid, 3x2ml H2O, ultrasound 10 min, 50°C, centrifuge 5 min 10.000 Umdr./Min.	3h at 850°C
Hajdunanas-Eszlari ut, M3-51	ALBK	80	HAJE7	HAJE_07_B	human	male	maturus	40-46	enamel	M3 (48)	0.71006	0.00004		13.1	8	5.1	2 ml H2O, 2ml 1mol Li-Acetat-acetic acid, 3x2ml H2O, ultrasound 10 min, 50°C, centrifuge 5 min 10.000 Umdr./Min.	3h at 850°C
Hajdunanas-Eszlari ut, M3-51	ALBK	80	HAJE7	HAJE_07_C	human	male	maturus	40-46	enamel	M1 (46)	0.70969	0.00005		15.1	9.4	5.7	2 ml H2O, 2ml 1mol Li-Acetat-acetic acid, 3x2ml H2O, ultrasound 10 min, 50°C, centrifuge 5 min 10.000 Umdr./Min.	3h at 850°C
Hajdunanas-Eszlari ut, M3-53	ALBK	107	HAJE9	HAJE_09_A	human	female	adultus	30-36	enamel	M2 (17)	0.70973	0.00003		30.8	23.3	7.5	2 ml H2O, 2ml 1mol Li-Acetat-acetic acid, 3x2ml H2O, ultrasound 10 min, 50°C, centrifuge 5 min 10.000 Umdr./Min.	3h at 850°C
Hajdunanas-Eszlari ut, M3-53	ALBK	107	HAJE9	HAJE_09_B	human	female	adultus	30-36	enamel	M3 (38)	0.70955	0.00001		27.4	21.7	5.7	2 ml H2O, 2ml 1mol Li-Acetat-acetic acid, 3x2ml H2O, ultrasound 10 min, 50°C, centrifuge 5 min 10.000 Umdr./Min.	3h at 850°C
Hajdunanas-Eszlari ut, M3-54	ALBK	108	HAJE10	HAJE_10_A	human	male	maturus	40-49	enamel	M2 (37/47)	0.70954	0.00002		19.7	14.2	5.5	2 ml H2O, 2ml 1mol Li-Acetat-acetic acid, 3x2ml H2O, ultrasound 10 min, 50°C, centrifuge 5 min 10.000 Umdr./Min.	3h at 850°C
Hajdunanas-Eszlari ut, M3-54	ALBK	108	HAJE10	HAJE_10_B	human	male	maturus	40-49	no data	no data	0.70953	0.00004		no data	no data	no data	no data	no data
Hajdunanas-Eszlari ut, M3-55	ALBK	111	HAJE11	HAJE_11_A	human	male (genetic.)	infant I	6-7	enamel	m2 (85)	0.70962	0.00005		16.3	11.8	4.5	2 ml H2O, 2ml 1mol Li-Acetat-acetic acid, 3x2ml H2O, ultrasound 10 min, 50°C, centrifuge 5 min 10.000 Umdr./Min.	3h at 850°C
Hajdunanas-Eszlari ut, M3-55	ALBK	111	HAJE11	HAJE_11_E	human	male (genetic.)	infant I	6-7	bone	Femur	0.70992	0.00001		17.7	8.2	9.5	2 ml H2O, 2ml 1mol Li-Acetat-acetic acid, 3x2ml H2O, ultrasound 10 min, 50°C, centrifuge 5 min 10.000 Umdr./Min.	3h at 850°C
Hajdunanas-Eszlari ut, M3-56	ALBK	113	HAJE12	HAJE_12_A	human	female	maturus	43-49	enamel	M1 (36)	0.70978	0.00003		26.6	19.5	7.1	2 ml H2O, 2ml 1mol Li-Acetat-acetic acid, 3x2ml H2O, ultrasound 10 min, 50°C, centrifuge 5 min 10.000 Umdr./Min.	3h at 850°C
Hajdunanas-Eszlari ut, M3-56	ALBK	113	HAJE12	HAJE_12_B	human	female	maturus	43-49	enamel	M2 (47)	0.70978	0.00002		27.1	20.5	6.6	2 ml H2O, 2ml 1mol Li-Acetat-acetic acid, 3x2ml H2O, ultrasound 10 min, 50°C, centrifuge 5 min 10.000 Umdr./Min.	3h at 850°C
Hajdunanas-Eszlari ut, M3-56	ALBK	113	HAJE12	HAJE_12_C	human	female	maturus	43-49	enamel	M3 (18/28)	0.70982	0.00003		30.3	23.4	6.9	2 ml H2O, 2ml 1mol Li-Acetat-acetic acid, 3x2ml H2O, ultrasound 10 min, 50°C, centrifuge 5 min 10.000 Umdr./Min.	3h at 850°C
Hajdunanas-Eszlari ut, M3-56	ALBK	113	HAJE12	HAJE_12_E	human	female	maturus	43-49	bone	Femur	0.70994	0.00002		19.7	11.7	8	2 ml H2O, 2ml 1mol Li-Acetat-acetic acid, 3x2ml H2O, ultrasound 10 min, 50°C, centrifuge 5 min 10.000 Umdr./Min.	3h at 850°C
Hajdunanas-Eszlari ut, M3-57	ALBK	117	HAJE13	HAJE_13_A	human	undet.	infant I	7-9	enamel	M1 (36/46)	0.7099	0.00002		26	20	6	2 ml H2O, 2ml 1mol Li-Acetat-acetic acid, 3x2ml H2O, ultrasound 10 min, 50°C, centrifuge 5 min 10.000 Umdr./Min.	3h at 850°C
Hajdunanas-Eszlari ut, M3-58	ALBK	118	HAJE14	HAJE_14_A	human	undet.	adolescent	16-17	enamel	M1 (36)	0.70979	0.00002		31	23	8	2 ml H2O, 2ml 1mol Li-Acetat-acetic acid, 3x2ml H2O, ultrasound 10 min, 50°C, centrifuge 5 min 10.000 Umdr./Min.	3h at 850°C
Hajdunanas-Eszlari ut, M3-58	ALBK	118	HAJE14	HAJE_14_B	human	undet.	adolescent	16-17	enamel	M3 (38)	0.70963	0.00001		28.8	21.9	6.9	2 ml H2O, 2ml 1mol Li-Acetat-acetic acid, 3x2ml H2O, ultrasound 10 min, 50°C, centrifuge 5 min 10.000 Umdr./Min.	3h at 850°C
Hajdunanas-Eszlari ut, M3-59	ALBK	121	HAJE15	HAJE_15_A	human	female	adultus	23-39	enamel	M1 (26)	0.70966	0.00003		26.5	17.9	8.6	2 ml H2O, 2ml 1mol Li-Acetat-acetic acid, 3x2ml H2O, ultrasound 10 min, 50°C, centrifuge 5 min 10.000 Umdr./Min.	3h at 850°C
Hajdunanas-Eszlari ut, M3-59	ALBK	121	HAJE15	HAJE_15_E	human	female	adultus	23-39	bone	Pars petrosa	0.71002	0.00001		35.1	18.8	16.3	2 ml H2O, 2ml 1mol Li-Acetat-acetic acid, 3x2ml H2O, ultrasound 10 min, 50°C, centrifuge 5 min 10.000 Umdr./Min.	3h at 850°C
Hajdunanas-Eszlari ut, M3-60	ALBK	124	HAJE16	HAJE_16_A	human	undet.	infant II	9-10	enamel	PM (?)	0.70979	0.00002		35.4	26.3	9.1	2 ml H2O, 2ml 1mol Li-Acetat-acetic acid, 3x2ml H2O, ultrasound 10 min, 50°C, centrifuge 5 min 10.000 Umdr./Min.	3h at 850°C
Hajdunanas-Eszlari ut, M3-60	ALBK	124	HAJE16	HAJE_16_E	human	undet.	infant II	9-10	bone	Femur	0.70978	0.00003		31.7	20.4	11.3	2 ml H2O, 2ml 1mol Li-Acetat-acetic acid, 3x2ml H2O, ultrasound 10 min, 50°C, centrifuge 5 min 10.000 Umdr./Min.	3h at 850°C
Hajdunanas-Eszlari ut, M3-63	ALBK	129	HAJE19	HAJE_19_A	human	female	maturus	38-44	enamel	M1 (46)	0.70979	0.00003		27.6	17.9	9.7	2 ml H2O, 2ml 1mol Li-Acetat-acetic acid, 3x2ml H2O, ultrasound 10 min, 50°C, centrifuge 5 min 10.000 Umdr./Min.	3h at 850°C
Hajdunanas-Eszlari ut, M3-63	ALBK	129	HAJE19	HAJE_19_B	human	female	maturus	38-44	enamel	M2 (47)	0.7097	0.00003		30.5	21.5	9	2 ml H2O, 2ml 1mol Li-Acetat-acetic acid, 3x2ml H2O, ultrasound 10 min, 50°C, centrifuge 5 min 10.000 Umdr./Min.	3h at 850°C
Hajdunanas-Eszlari ut, M3-63	ALBK	129	HAJE19	HAJE_19_C	human	female	maturus	38-44	enamel	M3 (48)	0.70973	0.00004		26.6	21.3	5.3	2 ml H2O, 2ml 1mol Li-Acetat-acetic acid, 3x2ml H2O, ultrasound 10 min, 50°C, centrifuge 5 min 10.000 Umdr./Min.	3h at 850°C
Hajdunanas-Eszlari ut, M3-64	ALBK	133	HAJE20	HAJE_20_A	human	female	adolescent	17-21	enamel	M1 (36)	0.71012	0.00004		30.5	23.7	6.8	2 ml H2O, 2ml 1mol Li-Acetat-acetic acid, 3x2ml H2O, ultrasound 10 min, 50°C, centrifuge 5 min 10.000 Umdr./Min.	3h at 850°C
Hajdunanas-Eszlari ut, M3-64	ALBK	133	HAJE20	HAJE_20_B	human	female	adolescent	17-27	enamel	M2 (37)	0.70995	0.00003		27.2	19.9	7.3	2 ml H2O, 2ml 1mol Li-Acetat-acetic acid, 3x2ml H2O, ultrasound 10 min, 50°C, centrifuge 5 min 10.000 Umdr./Min.	3h at 850°C
Hajdunanas-Eszlari ut, M3-66	ALBK	112	HAJE22	HAJE_22_A	human	female	senil	59-68	enamel	PM (?)	0.70955	0.00003		27.5	19.4	8.1	2 ml H2O, 2ml 1mol Li-Acetat-acetic acid, 3x2ml H2O, ultrasound 10 min, 50°C, centrifuge 5 min 10.000 Umdr./Min.	3h at 850°C
Hajdunanas-Eszlari ut, M3-68	ALBK	116	HAJE24	HAJE_24_A	human	undet.	infant I	2-3	enamel	M1	0.70981	0.00001		33.4	27.9	5.5	2 ml H2O, 2ml 1mol Li-Acetat-acetic acid, 3x2ml H2O, ultrasound 10 min, 50°C, centrifuge 5 min 10.000 Umdr./Min.	3h at 850°C
Hajdunanas-Eszlari ut, M3-68	no data	136 / 228	HAJEM	HAJE_M_01	animal	_	_	_	shell	_	0.70953	0.00005		25.4	12.4	13	3x2ml H2O, ultrasound 10 min, 50°C, centrifuge 5 min 10.000 Umdr./Min.	3h at 850°C
Hajdunanas-Eszlari ut, M3-68	no data	161 / 257	HAJEO	HAJE_O_01	animal	_	_	_	enamel	no data	0.70969	0.00002		26.1	21.3	4.8	2 ml H2O, 2ml 1mol Li-Acetat-acetic acid, 3x2ml H2O, ultrasound 10 min, 50°C, centrifuge 5 min 10.000 Umdr./Min.	3h at 850°C
Hajdunanas-Eszlari ut, M3-68	no data	226 / 375	HAJEO	HAJE_O_02	animal	_	_	_	enamel	no data	0.70958	0.00004		21.7	17.6	4.1	2 ml H2O, 2ml 1mol Li-Acetat-acetic acid, 3x2ml H2O, ultrasound 10 min, 50°C, centrifuge 5 min 10.000 Umdr./Min.	3h at 850°C
Hajdunanas-Eszlari ut, M3-68	no data	59 / 205	HAJEO	HAJE_O_03	animal	_	_	_	enamel	no data	0.70991	0.00004		27.9	21.6	6.3	2 ml H2O, 2ml 1mol Li-Acetat-acetic acid, 3x2ml H2O, ultrasound 10 min, 50°C, centrifuge 5 min 10.000 Umdr./Min.	3h at 850°C
Hajdunanas-Eszlari ut, M3-68	no data	179 / 280	HAJES	HAJE_S_01	animal	_	_	_	enamel	M?	0.70987	0.00003		23.9	18.5	5.4	2 ml H2O, 2ml 1mol Li-Acetat-acetic acid, 3x2ml H2O, ultrasound 10 min, 50°C, centrifuge 5 min 10.000 Umdr./Min.	3h at 850°C
Harta-Gátőrház	TLBK	115	HARG1	HARG_01_A	human	undet.	no data	no data	enamel	PM (??)	0.70952	0.00004		29	22.3	6.7	2 ml H2O, 2ml 1mol Li-Acetat-acetic acid, 3x2ml H2O, ultrasound 10 min, 50°C, centrifuge 5 min 10.000 Umdr./Min.	3h at 850°C
Harta-Gátőrház	TLBK	115	HARG1	HARG_01_E	human	undet.	no data	no data	bone	Humerus	0.70922	0.00004		24.6	16.2	8.4	2 ml H2O, 2ml 1mol Li-Acetat-acetic acid, 3x2ml H2O, ultrasound 10 min, 50°C, centrifuge 5 min 10.000 Umdr./Min.	3h at 850°C
Harta-Gátőrház	TLBK	132/176	HARG2	HARG_02_A	human	female	adultus	30-40	enamel	M1 (26)	0.70913	0.00001		33.7	29.1	4.6	2 ml H2O, 2ml 1mol Li-Acetat-acetic acid, 3x2ml H2O, ultrasound 10 min, 50°C, centrifuge 5 min 10.000 Umdr./Min.	3h at 850°C
Harta-Gátőrház	TLBK	132/176	HARG2	HARG_02_B	human	female	adultus	30-40	enamel	M2 (37)	0.70926	0.00004		18.8	13.9	4.9	2 ml H2O, 2ml 1mol Li-Acetat-acetic acid, 3x2ml H2O, ultrasound 10 min, 50°C, centrifuge 5 min 10.000 Umdr./Min.	3h at 850°C
Harta-Gátőrház	TLBK	137	HARG3	HARG_03_A	human	male	maturus	40-50	enamel	M1 (36)	0.70924	0.00005		22.8	17.8	5	2 ml H2O, 2ml 1mol Li-Acetat-acetic acid, 3x2ml H2O, ultrasound 10 min, 50°C, centrifuge 5 min 10.000 Umdr./Min.	3h at 850°C
Harta-Gátőrház	TLBK	137	HARG3	HARG_03_B	human	male	maturus	40-50	enamel	M3 (28)	0.70924	0.00001		30.7	23.8	6.9	2 ml H2O, 2ml 1mol Li-Acetat-acetic acid, 3x2ml H2O, ultrasound 10 min, 50°C, centrifuge 5 min 10.000 Umdr./Min.	3h at 850°C
Harta-Gátőrház	TLBK	137	HARG3	HARG_03_E	human	male	maturus	40-50	bone	Femur right	0.7092	0.00005		30.2	17	13.2	2 ml H2O, 2ml 1mol Li-Acetat-acetic acid, 3x2ml H2O, ultrasound 10 min, 50°C, centrifuge 5 min 10.000 Umdr./Min.	3h at 850°C
Harta-Gátőrház	TLBK	161	HARG4	HARG_04_A	human	undet.	adolescent	18-20	enamel	M1 (36/46)	0.70912	0.00004		31.6	25.3	6.3	2 ml H2O, 2ml 1mol Li-Acetat-acetic acid, 3x2ml H2O, ultrasound 10 min, 50°C, centrifuge 5 min 10.000 Umdr./Min.	3h at 850°C
Harta-Gátőrház	TLBK	161	HARG4	HARG_04_B	human	undet.	adolescent	18-20	enamel	M2 (37/47)	0.7093	0.00004		23.1	17.5	5.6	2 ml H2O, 2ml 1mol Li-Acetat-acetic acid, 3x2ml H2O, ultrasound 10 min, 50°C, centrifuge 5 min 10.000 Umdr./Min.	3h at 850°C
Harta-Gátőrház	TLBK	161	HARG4	HARG_04_E	human	undet.	adolescent	18-20	bone	pelvis	0.70922	0.00003		34.5	17	17.5	2 ml H2O, 2ml 1mol Li-Acetat-acetic acid, 3x2ml H2O, ultrasound 10 min, 50°C, centrifuge 5 min 10.000 Umdr./Min.	3h at 850°C
Harta-Gátőrház	TLBK	185	HARG5	HARG_05_A	human	female	adultus	30-40	enamel	M1 (36/46)	0.71062	0.00002		16.8	10.2	6.6	2 ml H2O, 2ml 1mol Li-Acetat-acetic acid, 3x2ml H2O, ultrasound 10 min, 50°C, centrifuge 5 min 10.000 Umdr./Min.	3h at 850°C
Harta-Gátőrház	TLBK	185	HARG5	HARG_05_B	human	female	adultus	30-40	enamel	M3 (48)	0.71152	0.00004		29.4	23.8	5.6	2 ml H2O, 2ml 1mol Li-Acetat-acetic acid, 3x2ml H2O, ultrasound 10 min, 50°C, centrifuge 5 min 10.000 Umdr./Min.	3h at 850°C
Harta-Gátőrház	no data	156	HARGO	HARG_O_01	animal	_	_	_	enamel	no data	0.70936	0.00004		26.4	18.4	8	2 ml H2O, 2ml 1mol Li-Acetat-acetic acid, 3x2ml H2O, ultrasound 10 min, 50°C, centrifuge 5 min 10.000 Umdr./Min.	3h at 850°C
Harta-Gátőrház	no data	176	HARGO	HARG_O_02	animal	_	_	_	enamel	no data	0.70913	0.00003		16.2	10.3	5.9	2 ml H2O, 2ml 1mol Li-Acetat-acetic acid, 3x2ml H2O, ultrasound 10 min, 50°C, centrifuge 5 min 10.000 Umdr./Min.	3h at 850°C
Harta-Gátőrház	no data	193	HARGS	HARG_S_01	animal	_	_	_	enamel	no data	0.70897	0.00002		22	17.3	4.7	2 ml H2O, 2ml 1mol Li-Acetat-acetic acid, 3x2ml H2O, ultrasound 10 min, 50°C, centrifuge 5 min 10.000 Umdr./Min.	3h at 850°C
Hejökürt-Lidl logisztikai központ	Tiszadob	8	HELI2	HELI_02_A	human	male	adolescent	18-20	enamel	M1 (36)	0.7104	0.00001		20.1	13.8	6.3	2 ml H2O, 2ml 1mol Li-Acetat-acetic acid, 3x2ml H2O, ultrasound 10 min, 50°C, centrifuge 5 min 10.000 Umdr./Min.	3h at 850°C
Hejökürt-Lidl logisztikai központ	Tiszadob	8	HELI2	HELI_02_B	human	male	adolescent	18-20	enamel	M3 (28)	0.7104	0.00003		34.4	26.8	7.6	2 ml H2O, 2ml 1mol Li-Acetat-acetic acid, 3x2ml H2O, ultrasound 10 min, 50°C, centrifuge 5 min 10.000 Umdr./Min.	3h at 850°C
Hejökürt-Lidl logisztikai központ	Tiszadob	10	HELI3	HELI_03_A	human	female	adultus/maturus	30-60	enamel	M1 Maxilla	0.71022	0.00005		28	23.2	4.8	2 ml H2O, 2ml 1mol Li-Acetat-acetic acid, 3x2ml H2O, ultrasound 10 min, 50°C, centrifuge 5 min 10.000 Umdr./Min.	3h at 850°C
Hejökürt-Lidl logisztikai központ	Tiszadob	10	HELI3	HELI_03_B	human	female	adultus/maturus	30-60	enamel	M3 Mandibula	0.71045	0.00003		29.7	23.9	5.8	2 ml H2O, 2ml 1mol Li-Acetat-acetic acid, 3x2ml H2O, ultrasound 10 min, 50°C, centrifuge 5 min 10.000 Umdr./Min.	3h at 850°C
Hejökürt-Lidl logisztikai központ	Tiszadob	10	HELI3	HELI_03_E	human	female	adultus/maturus	30-60	bone	rib	0.71044	0.00005		25.9	14.7	11.2	2 ml H2O, 2ml 1mol Li-Acetat-acetic acid, 3x2ml H2O, ultrasound 10 min, 50°C, centrifuge 5 min 10.000 Umdr./Min.	3h at 850°C
Hejökürt-Lidl logisztikai központ	Tiszadob	84	HELI5	HELI_05_A	human	undet.	infant II	10-11	enamel	M1 (16)	0.71045	0.00004		29.9	23.7	6.2	2 ml H2O, 2ml 1mol Li-Acetat-acetic acid, 3x2ml H2O, ultrasound 10 min, 50°C, centrifuge 5 min 10.000 Umdr./Min.	3h at 850°C
Hejökürt-Lidl logisztikai központ	Tiszadob	133	HELI6	HELI_06_A	human	male	adultus	23-40	enamel	M1 (16)	0.71016	0.00002		29.2	22.5	6.7	2 ml H2O, 2ml 1mol Li-Acetat-acetic acid, 3x2ml H2O, ultrasound 10 min, 50°C, centrifuge 5 min 10.000 Umdr./Min.	3h at 850°C
Hejökürt-Lidl logisztikai központ	Tiszadob	133	HELI6	HELI_06_B	human	male	adultus	23-40	enamel	M2 (37)	0.71006	0.00003		18.7	13.9	4.8	2 ml H2O, 2ml 1mol Li-Acetat-acetic acid, 3x2ml H2O, ultrasound 10 min, 50°C, centrifuge 5 min 10.000 Umdr./Min.	3h at 850°C
Hejökürt-Lidl logisztikai központ	Tiszadob	134	HELI7	HELI_07_A	human	female	adultus	23-40	enamel	M1 (26)	0.71041	0.00002		21.6	10.2	11.4	2 ml H2O, 2ml 1mol Li-Acetat-acetic acid, 3x2ml H2O, ultrasound 10 min, 50°C, centrifuge 5 min 10.000 Umdr./Min.	3h at 850°C
Hejökürt-Lidl logisztikai központ	Tiszadob	134	HELI7	HELI_07_B	human	female	adultus	23-40	enamel	M3 (38)	0.71035	0.00004		33	25.7	7.3	2 ml H2O, 2ml 1mol Li-Acetat-acetic acid, 3x2ml H2O, ultrasound 10 min, 50°C, centrifuge 5 min 10.000 Umdr./Min.	3h at 850°C
Hejökürt-Lidl logisztikai központ	Tiszadob	134	HELI7	HELI_07_E	human	female	adultus	23-40	bone	Femur right	0.71045	0.00005		27.8	15.3	12.5	2 ml H2O, 2ml 1mol Li-Acetat-acetic acid, 3x2ml H2O, ultrasound 10 min, 50°C, centrifuge 5 min 10.000 Umdr./Min.	3h at 850°C
Hejökürt-Lidl logisztikai központ	Tiszadob	150	HELI10	HELI_10_A	human	undet.	infant II	8	enamel	m2 (55)	0.71051	0.00004		15.8	11.2	4.6	2 ml H2O, 2ml 1mol Li-Acetat-acetic acid, 3x2ml H2O, ultrasound 10 min, 50°C, centrifuge 5 min 10.000 Umdr./Min.	3h at 850°C
Hejökürt-Lidl logisztikai központ	Tiszadob	150	HELI10	HELI_10_B	human	undet.	infant II	8	enamel	M1 (36)	0.71048	0.00004		16.9	22.2	-5.3	2 ml H2O, 2ml 1mol Li-Acetat-acetic acid, 3x2ml H2O, ultrasound 10 min, 50°C, centrifuge 5 min 10.000 Umdr./Min.	3h at 850°C
Hejökürt-Lidl logisztikai központ	Tiszadob	153	HELI11	HELI_11_A	human	male	adultus/maturus	30-60	enamel	M1 (16/26)	0.71049	0.00005		17	12.2	4.8	2 ml H2O, 2ml 1mol Li-Acetat-acetic acid, 3x2ml H2O, ultrasound 10 min, 50°C, centrifuge 5 min 10.000 Umdr./Min.	3h at 850°C
Hejökürt-Lidl logisztikai központ	Tiszadob	153	HELI11	HELI_11_B	human	male	adultus/maturus	30-60	enamel	M2 (17)	0.71045	0.00001		35.9	27.8	8.1	2 ml H2O, 2ml 1mol Li-Acetat-acetic acid, 3x2ml H2O, ultrasound 10 min, 50°C, centrifuge 5 min 10.000 Umdr./Min.	3h at 850°C
Hejökürt-Lidl logisztikai központ	Tiszadob	153	HELI11	HELI_11_E	human	male	adultus/maturus	30-60	bone	Femur	0.71054	0.00001		24.5	13.3	11.2	2 ml H2O, 2ml 1mol Li-Acetat-acetic acid, 3x2ml H2O, ultrasound 10 min, 50°C, centrifuge 5 min 10.000 Umdr./Min.	3h at 850°C
Hejökürt-Lidl logisztikai központ	?	155	HELI12	HELI_12_A	human	male	adultus	30-40	enamel	M1 (26)	0.7104	0.00003		18.5	13.2	5.3	2 ml H2O, 2ml 1mol Li-Acetat-acetic acid, 3x2ml H2O, ultrasound 10 min, 50°C, centrifuge 5 min 10.000 Umdr./Min.	3h at 850°C
Hejökürt-Lidl logisztikai központ	?	155	HELI12	HELI_12_B	human	male	adultus	30-40	enamel	M3 (28)	0.70983	0.00003		17.9	12.4	5.5	2 ml H2O, 2ml 1mol Li-Acetat-acetic acid, 3x2ml H2O, ultrasound 10 min, 50°C, centrifuge 5 min 10.000 Umdr./Min.	3h at 850°C
Hejökürt-Lidl logisztikai központ	?	155	HELI12	HELI_12_E	human	male	adultus	30-40	bone	rib	0.71045	0.00004		37.6	23.4	14.2	2 ml H2O, 2ml 1mol Li-Acetat-acetic acid, 3x2ml H2O, ultrasound 10 min, 50°C, centrifuge 5 min 10.000 Umdr./Min.	3h at 850°C
Hejökürt-Lidl logisztikai központ	Tiszadob	163	HELI13	HELI_13_A	human	male	adultus/maturus	30-60	enamel	M1 (36)	0.71037	0.00005		17.8	12.6	5.2	2 ml H2O, 2ml 1mol Li-Acetat-acetic acid, 3x2ml H2O, ultrasound 10 min, 50°C, centrifuge 5 min 10.000 Umdr./Min.	3h at 850°C
Hejökürt-Lidl logisztikai központ	Tiszadob	163	HELI13	HELI_13_B	human	male	adultus/maturus	30-60	enamel	M3 (38)	0.71023	0.00002		13.4	8.4	5	2 ml H2O, 2ml 1mol Li-Acetat-acetic acid, 3x2ml H2O, ultrasound 10 min, 50°C, centrifuge 5 min 10.000 Umdr./Min.	3h at 850°C
Hejökürt-Lidl logisztikai központ	Tiszadob	163	HELI13	HELI_13_E	human	male	adultus/maturus	30-60	bone	Femur	0.71048	0.00004		22	14.6	7.4	2 ml H2O, 2ml 1mol Li-Acetat-acetic acid, 3x2ml H2O, ultrasound 10 min, 50°C, centrifuge 5 min 10.000 Umdr./Min.	3h at 850°C
Hejökürt-Lidl logisztikai központ	Tiszadob	192	HELI14	HELI_14_A	human	undet.	infant II	9-10	enamel	m1 (84)	0.71024	0.00005		11.9	8.2	3.7	2 ml H2O, 2ml 1mol Li-Acetat-acetic acid, 3x2ml H2O, ultrasound 10 min, 50°C, centrifuge 5 min 10.000 Umdr./Min.	3h at 850°C
Hejökürt-Lidl logisztikai központ	Tiszadob	192	HELI14	HELI_14_B	human	undet.	infant II	9-10	enamel	M1 (46)	0.71016	0.00001		22.3	15.5	6.8	2 ml H2O, 2ml 1mol Li-Acetat-acetic acid, 3x2ml H2O, ultrasound 10 min, 50°C, centrifuge 5 min 10.000 Umdr./Min.	3h at 850°C
Hejökürt-Lidl logisztikai központ	Tiszadob	193	HELI15	HELI_15_A	human	undet.	infant II	10-11	enamel	m1 (74)	0.70995	0.00002		14.3	9.2	5.1	2 ml H2O, 2ml 1mol Li-Acetat-acetic acid, 3x2ml H2O, ultrasound 10 min, 50°C, centrifuge 5 min 10.000 Umdr./Min.	3h at 850°C
Hejökürt-Lidl logisztikai központ	Tiszadob	193	HELI15	HELI_15_B	human	undet.	infant II	10-11	enamel	M1 (26)	0.70986	0.00003		20.7	15.9	4.8	2 ml H2O, 2ml 1mol Li-Acetat-acetic acid, 3x2ml H2O, ultrasound 10 min, 50°C, centrifuge 5 min 10.000 Umdr./Min.	3h at 850°C
Hejökürt-Lidl logisztikai központ	no data	373	HELIM	HELI_M_01	animal	_	_	_	shell	_	0.70991	0.00003		24.7	12.8	11.9	2 ml H2O, 2ml 1mol Li-Acetat-acetic acid, 3x2ml H2O, ultrasound 10 min, 50°C, centrifuge 5 min 10.000 Umdr./Min.	3h at 850°C
Hejökürt-Lidl logisztikai központ	no data	376	HELIM	HELI_M_02	animal	_	_	_	shell	_	0.71002	0.00003		28.8	12.9	15.9	2 ml H2O, 2ml 1mol Li-Acetat-acetic acid, 3x2ml H2O, ultrasound 10 min, 50°C, centrifuge 5 min 10.000 Umdr./Min.	3h at 850°C
Hejökürt-Lidl logisztikai központ	no data	345	HELIM	HELI_M_03	animal	_	_	_	shell	_	0.70976	0.00003		43.9	13.2	30.7	2 ml H2O, 2ml 1mol Li-Acetat-acetic acid, 3x2ml H2O, ultrasound 10 min, 50°C, centrifuge 5 min 10.000 Umdr./Min.	3h at 850°C
Hejökürt-Lidl logisztikai központ	no data	1330	HELIO	HELI_O_01	animal	_	_	_	enamel	no data	0.7107	0.00005		37.5	25.4	12.1	2 ml H2O, 2ml 1mol Li-Acetat-acetic acid, 3x2ml H2O, ultrasound 10 min, 50°C, centrifuge 5 min 10.000 Umdr./Min.	3h at 850°C
Hejökürt-Lidl logisztikai központ	no data	366	HELIO	HELI_O_02	animal	_	_	_	enamel	no data	0.71003	0.00005		20.8	15.3	5.5	2 ml H2O, 2ml 1mol Li-Acetat-acetic acid, 3x2ml H2O, ultrasound 10 min, 50°C, centrifuge 5 min 10.000 Umdr./Min.	3h at 850°C
Hejökürt-Lidl logisztikai központ	no data	1183_1	HELIS	HELI_S_01	animal	_	_	_	enamel	M2	0.71024	0.00003		25.4	18.4	7	2 ml H2O, 2ml 1mol Li-Acetat-acetic acid, 3x2ml H2O, ultrasound 10 min, 50°C, centrifuge 5 min 10.000 Umdr./Min.	3h at 850°C
Hejökürt-Lidl logisztikai központ	no data	1183_2	HELIS	HELI_S_02	animal	_	_	_	enamel	M1	0.71038	0.00004		19.9	15.2	4.7	2 ml H2O, 2ml 1mol Li-Acetat-acetic acid, 3x2ml H2O, ultrasound 10 min, 50°C, centrifuge 5 min 10.000 Umdr./Min.	3h at 850°C
Hejökürt-Lidl logisztikai központ	no data	193	HELIU	HELI_U_01	animal	_	_	_	enamel	Incisivus	0.71044	0.00002		26.4	20	6.4	2 ml H2O, 2ml 1mol Li-Acetat-acetic acid, 3x2ml H2O, ultrasound 10 min, 50°C, centrifuge 5 min 10.000 Umdr./Min.	3h at 850°C
Hódmezővásárhely -Gorzsa V. lh: Homokbànya	Mesolithic	549	HOGO1	HOGO_01_A	human	male	adultus/maturus	no data	enamel	M1 (46)	0.70931	0.00002		15.3	10.5	4.8	2 ml H2O, 2ml 1mol Li-Acetat-acetic acid, 3x2ml H2O, ultrasound 10 min, 50°C, centrifuge 5 min 10.000 Umdr./Min.	3h at 850°C
Hódmezővásárhely -Gorzsa V. lh: Homokbànya	Mesolithic	549	HOGO1	HOGO_01_B	human	male	adultus/maturus	no data	enamel	M3 (48)	0.70941	0.00006		19.5	11.9	7.6	2 ml H2O, 2ml 1mol Li-Acetat-acetic acid, 3x2ml H2O, ultrasound 10 min, 50°C, centrifuge 5 min 10.000 Umdr./Min.	3h at 850°C
Hódmezővásárhely -Gorzsa V. lh: Homokbànya	Baden	103	HOGO2	HOGO_02_A	human	no data	no data	no data	enamel	M1 (46)	0.70942	0.00005		21	13.3	7.7	2 ml H2O, 2ml 1mol Li-Acetat-acetic acid, 3x2ml H2O, ultrasound 10 min, 50°C, centrifuge 5 min 10.000 Umdr./Min.	3h at 850°C
Hódmezővásárhely -Gorzsa V. lh: Homokbànya	Baden	103	HOGO2	HOGO_02_B	human	no data	no data	no data	enamel	M3 (28)	0.70942	0.00004		23.2	16.1	7.1	2 ml H2O, 2ml 1mol Li-Acetat-acetic acid, 3x2ml H2O, ultrasound 10 min, 50°C, centrifuge 5 min 10.000 Umdr./Min.	3h at 850°C
Hódmezővásárhely -Gorzsa V. lh: Homokbànya	Baden	103	HOGO2	HOGO_02_E	human	no data	no data	no data	bone	Humerus right	0.70934	0.00002	bone fragment	19	9.5	9.5	2 ml H2O, 2ml 1mol Li-Acetat-acetic acid, 3x2ml H2O, ultrasound 10 min, 50°C, centrifuge 5 min 10.000 Umdr./Min.	3h at 850°C
Hódmezővásárhely -Gorzsa V. lh: Homokbànya	Avar Period	287	HOGO3	HOGO_03_A	human	no data	no data	no data	enamel	M1 (36)	0.70954	0.00003		24.1	15.4	8.7	2 ml H2O, 2ml 1mol Li-Acetat-acetic acid, 3x2ml H2O, ultrasound 10 min, 50°C, centrifuge 5 min 10.000 Umdr./Min.	3h at 850°C
Hódmezővásárhely -Gorzsa V. lh: Homokbànya	Avar Period	287	HOGO3	HOGO_03_E	human	no data	no data	no data	bone	Tibia	0.70943	0.00004		16.7	9.4	7.3	2 ml H2O, 2ml 1mol Li-Acetat-acetic acid, 3x2ml H2O, ultrasound 10 min, 50°C, centrifuge 5 min 10.000 Umdr./Min.	3h at 850°C
Hódmezővásárhely -Gorzsa V. lh: Homokbànya	no data	478.1	HOGOS	HOGO_S_01	animal	_	_	_	enamel	M?	0.70958	0.00002		28.5	22.2	6.3	2 ml H2O, 2ml 1mol Li-Acetat-acetic acid, 3x2ml H2O, ultrasound 10 min, 50°C, centrifuge 5 min 10.000 Umdr./Min.	3h at 850°C
Hódmezővásárhely -Gorzsa V. lh: Homokbànya	no data	478.2	HOGOS	HOGO_S_02	animal	_	_	_	enamel	M?	0.70967	0.00004		23	18.8	4.2	2 ml H2O, 2ml 1mol Li-Acetat-acetic acid, 3x2ml H2O, ultrasound 10 min, 50°C, centrifuge 5 min 10.000 Umdr./Min.	3h at 850°C
Hódmezővásárhely -Gorzsa V. lh: Homokbànya	no data	478.3	HOGOS	HOGO_S_03	animal	_	_	_	enamel	M?	0.70962	0.00004		33.4	27.4	6	2 ml H2O, 2ml 1mol Li-Acetat-acetic acid, 3x2ml H2O, ultrasound 10 min, 50°C, centrifuge 5 min 10.000 Umdr./Min.	3h at 850°C
Hódmezővásárhely Kotacpart	Körös	3/8 (112)	HOKO1	HOKO_01_A	human	female	adultus	no data	enamel	M1 (16)	0.70961	0.00003		21.5	15.9	5.6	2 ml H2O, 2ml 1mol Li-Acetat-acetic acid, 3x2ml H2O, ultrasound 10 min, 50°C, centrifuge 5 min 10.000 Umdr./Min.	3h at 850°C
Hódmezővásárhely Kotacpart	Körös	3/8 (112)	HOKO1	HOKO_01_B	human	female	adultus	no data	enamel	M3 (18)	0.71008	0.00005		20.4	14.6	5.8	2 ml H2O, 2ml 1mol Li-Acetat-acetic acid, 3x2ml H2O, ultrasound 10 min, 50°C, centrifuge 5 min 10.000 Umdr./Min.	3h at 850°C
Hódmezővásárhely Kotacpart	Körös	25/1 (131)	HOKO2	HOKO_02_A	human	male	adultus	no data	enamel	M1 (26)	0.70944	0.00001		19.4	10.6	8.8	2 ml H2O, 2ml 1mol Li-Acetat-acetic acid, 3x2ml H2O, ultrasound 10 min, 50°C, centrifuge 5 min 10.000 Umdr./Min.	3h at 850°C
Hódmezővásárhely Kotacpart	Körös	25/1 (131)	HOKO2	HOKO_02_B	human	male	adultus	no data	enamel	M3 (28)	0.70959	0.00002		19.1	12.5	6.6	2 ml H2O, 2ml 1mol Li-Acetat-acetic acid, 3x2ml H2O, ultrasound 10 min, 50°C, centrifuge 5 min 10.000 Umdr./Min.	3h at 850°C
Hódmezővásárhely Kotacpart	Körös	25/1 (131)	HOKO2	HOKO_02_E	human	male	adultus	no data	bone	Femur	0.70928	0.00004		27.3	16.8	10.5	2 ml H2O, 2ml 1mol Li-Acetat-acetic acid, 3x2ml H2O, ultrasound 10 min, 50°C, centrifuge 5 min 10.000 Umdr./Min.	3h at 850°C
Keszthely-Fenékpuszta Pusztaszentegyházi dűlő	Balaton-Lasinja	45.	KEFP1	KEFP_01_A	human	male	infant I	6-7	enamel	m1 (64)	0.70924	0.00004		17.9	11.3	6.6	2 ml H2O, 2ml 1mol Li-Acetat-acetic acid, 3x2ml H2O, ultrasound 10 min, 50°C, centrifuge 5 min 10.000 Umdr./Min.	3h at 850°C
Keszthely-Fenékpuszta Pusztaszentegyházi dűlő	Balaton-Lasinja	45.	KEFP2	KEFP_02_A	human	female (genetic.)	infant I	1,5-2	enamel	m1 (54)	0.70961	0.00005		20.3	14.8	5.5	2 ml H2O, 2ml 1mol Li-Acetat-acetic acid, 3x2ml H2O, ultrasound 10 min, 50°C, centrifuge 5 min 10.000 Umdr./Min.	3h at 850°C
Keszthely-Fenékpuszta Pusztaszentegyházi dűlő	Balaton-Lasinja	45.	KEFP2	KEFP_02_E	human	female (genetic.)	infant I	1,5-2	bone	Pars petrosa left	0.70953	0.00005		32.2	19	13.2	2 ml H2O, 2ml 1mol Li-Acetat-acetic acid, 3x2ml H2O, ultrasound 10 min, 50°C, centrifuge 5 min 10.000 Umdr./Min.	3h at 850°C
Keszthely-Fenékpuszta Pusztaszentegyházi dűlő	Balaton-Lasinja	45.	KEFP3	KEFP_03_A	human	female	adolescent	17-22	enamel	M1 (46)	0.71017	0.00001		35	25.6	9.4	2 ml H2O, 2ml 1mol Li-Acetat-acetic acid, 3x2ml H2O, ultrasound 10 min, 50°C, centrifuge 5 min 10.000 Umdr./Min.	3h at 850°C
Keszthely-Fenékpuszta Pusztaszentegyházi dűlő	Balaton-Lasinja	45.	KEFP3	KEFP_03_B	human	female	adolescent	17-22	enamel	PM (24)	0.71027	0.00005		12.6	7.5	5.1	2 ml H2O, 2ml 1mol Li-Acetat-acetic acid, 3x2ml H2O, ultrasound 10 min, 50°C, centrifuge 5 min 10.000 Umdr./Min.	3h at 850°C
Keszthely-Fenékpuszta Pusztaszentegyházi dűlő	Balaton-Lasinja	45.	KEFP3	KEFP_03_C	human	female	adolescent	17-22	enamel	M3 (28)	0.70992	0.00001		34.3	26.5	7.8	2 ml H2O, 2ml 1mol Li-Acetat-acetic acid, 3x2ml H2O, ultrasound 10 min, 50°C, centrifuge 5 min 10.000 Umdr./Min.	3h at 850°C
Keszthely-Fenékpuszta Pusztaszentegyházi dűlő	Balaton-Lasinja	45.	KEFP4	KEFP_04_A	human	female	adultus	no data	enamel	M1 (16)	0.7085	0.00001		23	15.8	7.2	2 ml H2O, 2ml 1mol Li-Acetat-acetic acid, 3x2ml H2O, ultrasound 10 min, 50°C, centrifuge 5 min 10.000 Umdr./Min.	3h at 850°C
Keszthely-Fenékpuszta Pusztaszentegyházi dűlő	Balaton-Lasinja	45.	KEFP4	KEFP_04_B	human	female	adultus	no data	enamel	M2 (17)	0.70852	0.00001		31.7	22.2	9.5	2 ml H2O, 2ml 1mol Li-Acetat-acetic acid, 3x2ml H2O, ultrasound 10 min, 50°C, centrifuge 5 min 10.000 Umdr./Min.	3h at 850°C
Keszthely-Fenékpuszta Pusztaszentegyházi dűlő	Balaton-Lasinja	45.	KEFP4	KEFP_04_C	human	female	adultus	no data	enamel	M3 (28)	0.70851	0.00005		28.7	20.7	8	2 ml H2O, 2ml 1mol Li-Acetat-acetic acid, 3x2ml H2O, ultrasound 10 min, 50°C, centrifuge 5 min 10.000 Umdr./Min.	3h at 850°C
Keszthely-Fenékpuszta Pusztaszentegyházi dűlő	Balaton-Lasinja	45.	KEFP4	KEFP_04_E	human	female	adultus	no data	bone	Skull	0.70948	0.00005		34.4	19.9	14.5	2 ml H2O, 2ml 1mol Li-Acetat-acetic acid, 3x2ml H2O, ultrasound 10 min, 50°C, centrifuge 5 min 10.000 Umdr./Min.	3h at 850°C
Keszthely-Fenékpuszta Pusztaszentegyházi dűlő	Balaton-Lasinja	45.	KEFP5	KEFP_05_A	human	male	infant I-II	6-8	enamel	m2 (65)	0.70937	0.00004		23.5	15.2	8.3	2 ml H2O, 2ml 1mol Li-Acetat-acetic acid, 3x2ml H2O, ultrasound 10 min, 50°C, centrifuge 5 min 10.000 Umdr./Min.	3h at 850°C
Keszthely-Fenékpuszta Pusztaszentegyházi dűlő	Balaton-Lasinja	45.	KEFP5	KEFP_05_B	human	male	infant I-II	6-8	enamel	M1 (46)	0.70932	0.00001		34.6	26.2	8.4	2 ml H2O, 2ml 1mol Li-Acetat-acetic acid, 3x2ml H2O, ultrasound 10 min, 50°C, centrifuge 5 min 10.000 Umdr./Min.	3h at 850°C
Keszthely-Fenékpuszta Pusztaszentegyházi dűlő	Balaton-Lasinja	45.	KEFP5	KEFP_05_E	human	male	infant I-II	6-8	bone	Skull	0.70964	0.00004		46	27.8	18.2	2 ml H2O, 2ml 1mol Li-Acetat-acetic acid, 3x2ml H2O, ultrasound 10 min, 50°C, centrifuge 5 min 10.000 Umdr./Min.	3h at 850°C
Keszthely-Fenékpuszta Pusztaszentegyházi dűlő	Balaton-Lasinja	45.	KEFP6	KEFP_06_A	human	male	adultus	no data	enamel	M1 (46)	0.70933	0.00001		17.3	10.4	6.9	2 ml H2O, 2ml 1mol Li-Acetat-acetic acid, 3x2ml H2O, ultrasound 10 min, 50°C, centrifuge 5 min 10.000 Umdr./Min.	3h at 850°C
Keszthely-Fenékpuszta Pusztaszentegyházi dűlő	Balaton-Lasinja	45.	KEFP7	KEFP_07_A	human	undet.	infant I	6-7	enamel	m2 (65)	0.70941	0.00004		19.4	13.4	6	2 ml H2O, 2ml 1mol Li-Acetat-acetic acid, 3x2ml H2O, ultrasound 10 min, 50°C, centrifuge 5 min 10.000 Umdr./Min.	3h at 850°C
Keszthely-Fenékpuszta Pusztaszentegyházi dűlő	Balaton-Lasinja	45.	KEFP7	KEFP_07_B	human	undet.	infant I	6-7	enamel	M1 (46)	0.70938	0.00003		30.6	20.3	10.3	2 ml H2O, 2ml 1mol Li-Acetat-acetic acid, 3x2ml H2O, ultrasound 10 min, 50°C, centrifuge 5 min 10.000 Umdr./Min.	3h at 850°C
Keszthely-Fenékpuszta Pusztaszentegyházi dűlő	Balaton-Lasinja	45.	KEFP7	KEFP_07_E	human	undet.	infant I	6-7	bone	Skull	0.70966	0.00001		28.1	20	8.1	2 ml H2O, 2ml 1mol Li-Acetat-acetic acid, 3x2ml H2O, ultrasound 10 min, 50°C, centrifuge 5 min 10.000 Umdr./Min.	3h at 850°C
Keszthely-Fenékpuszta Pusztaszentegyházi dűlő	Balaton-Lasinja	46.	KEFP13	KEFP_13_A	human	undet.	infant I-II	no data	enamel	M1 (36)	0.70859	0.00001		23.8	17.7	6.1	2 ml H2O, 2ml 1mol Li-Acetat-acetic acid, 3x2ml H2O, ultrasound 10 min, 50°C, centrifuge 5 min 10.000 Umdr./Min.	3h at 850°C
Keszthely-Fenékpuszta Pusztaszentegyházi dűlő	Balaton-Lasinja	46.	KEFP13	KEFP_13_B	human	undet.	infant I-II	no data	enamel	M3 (38)	0.70863	0.00001		25.8	20.9	4.9	2 ml H2O, 2ml 1mol Li-Acetat-acetic acid, 3x2ml H2O, ultrasound 10 min, 50°C, centrifuge 5 min 10.000 Umdr./Min.	3h at 850°C
HMV Kökénydomb	Tisza	1.	KÖKE1	KÖKE_01_A	human	female	adolescent	no data	enamel	m2 (65)	0.70953	0.00001		16	10.5	5.5	2 ml H2O, 2ml 1mol Li-Acetat-acetic acid, 3x2ml H2O, ultrasound 10 min, 50°C, centrifuge 5 min 10.000 Umdr./Min.	3h at 850°C
HMV Kökénydomb	Tisza	1.	KÖKE1	KÖKE_01_B	human	female	adolescent	no data	enamel	M1 (26)	0.70956	0.00001		15	10.3	4.7	2 ml H2O, 2ml 1mol Li-Acetat-acetic acid, 3x2ml H2O, ultrasound 10 min, 50°C, centrifuge 5 min 10.000 Umdr./Min.	3h at 850°C
HMV Kökénydomb	Tisza	1.	KÖKE1	KÖKE_01_E	human	female	adolescent	no data	bone	Femur	0.70962	0.00003		18.4	8.8	9.6	2 ml H2O, 2ml 1mol Li-Acetat-acetic acid, 3x2ml H2O, ultrasound 10 min, 50°C, centrifuge 5 min 10.000 Umdr./Min.	3h at 850°C
HMV Kökénydomb	Tisza	3.	KÖKE2	KÖKE_02_A	human	male	adolescent	18-19	enamel	M1 (46)	0.7095	0.00001		26.5	19.9	6.6	2 ml H2O, 2ml 1mol Li-Acetat-acetic acid, 3x2ml H2O, ultrasound 10 min, 50°C, centrifuge 5 min 10.000 Umdr./Min.	3h at 850°C
HMV Kökénydomb	Tisza	3.	KÖKE2	KÖKE_02_B	human	male	adolescent	18-19	enamel	M3 (48)	0.70952	0.00004		25.2	18.8	6.4	2 ml H2O, 2ml 1mol Li-Acetat-acetic acid, 3x2ml H2O, ultrasound 10 min, 50°C, centrifuge 5 min 10.000 Umdr./Min.	3h at 850°C
HMV Kökénydomb Vörös tanya	Tisza	1. (1940)	KÖKE3	KÖKE_03_A	human	male	adultus	no data	enamel	M1 (46)	0.70954	0.00003		14.1	10.4	3.7	2 ml H2O, 2ml 1mol Li-Acetat-acetic acid, 3x2ml H2O, ultrasound 10 min, 50°C, centrifuge 5 min 10.000 Umdr./Min.	3h at 850°C
HMV Kökénydomb Vörös tanya	Tisza	1. (1940)	KÖKE3	KÖKE_03_B	human	male	adultus	no data	enamel	M3 (38)	0.7095	0.00003		22	16.5	5.5	2 ml H2O, 2ml 1mol Li-Acetat-acetic acid, 3x2ml H2O, ultrasound 10 min, 50°C, centrifuge 5 min 10.000 Umdr./Min.	3h at 850°C
HMV Kökénydomb Vörös tanya	Tisza	1. (1940)	KÖKE3	KÖKE_03_E	human	male	adultus	no data	bone	Femur	0.70964	0.00004		30.3	20.4	9.9	2 ml H2O, 2ml 1mol Li-Acetat-acetic acid, 3x2ml H2O, ultrasound 10 min, 50°C, centrifuge 5 min 10.000 Umdr./Min.	3h at 850°C
Kompolt-Kígyós-ér	ALBK	5./2.	KOKI1	KOKI_01_A	human	male	adultus/maturus	no data	enamel	M1 (16)	0.71007	0.00001		25.1	18.8	6.3	2 ml H2O, 2ml 1mol Li-Acetat-acetic acid, 3x2ml H2O, ultrasound 10 min, 50°C, centrifuge 5 min 10.000 Umdr./Min.	3h at 850°C
Kompolt-Kígyós-ér	ALBK	5./2.	KOKI1	KOKI_01_B	human	male	adultus/maturus	no data	enamel	M3 (18/28)	0.7098	0.00004		22.4	15	7.4	2 ml H2O, 2ml 1mol Li-Acetat-acetic acid, 3x2ml H2O, ultrasound 10 min, 50°C, centrifuge 5 min 10.000 Umdr./Min.	3h at 850°C
Kompolt-Kígyós-ér	ALBK	5./2.	KOKI1	KOKI_01_E	human	male	adultus/maturus	no data	bone	Long bone	0.71075	0.00004		22.6	12	10.6	2 ml H2O, 2ml 1mol Li-Acetat-acetic acid, 3x2ml H2O, ultrasound 10 min, 50°C, centrifuge 5 min 10.000 Umdr./Min.	3h at 850°C
Kompolt-Kígyós-ér	ALBK	17./7.	KOKI2	KOKI_02_A	human	male	adultus/maturus	no data	enamel	M1 (16)	0.71014	0.00004		15.1	8.7	6.4	2 ml H2O, 2ml 1mol Li-Acetat-acetic acid, 3x2ml H2O, ultrasound 10 min, 50°C, centrifuge 5 min 10.000 Umdr./Min.	3h at 850°C
Kompolt-Kígyós-ér	ALBK	17./7.	KOKI2	KOKI_02_B	human	male	adultus/maturus	no data	enamel	M2 (47)	0.70977	0.00002		26.7	20.4	6.3	2 ml H2O, 2ml 1mol Li-Acetat-acetic acid, 3x2ml H2O, ultrasound 10 min, 50°C, centrifuge 5 min 10.000 Umdr./Min.	3h at 850°C
Kompolt-Kígyós-ér	ALBK	17./7.	KOKI2	KOKI_02_E	human	male	adultus/maturus	no data	bone	Tibia	0.71104	0.00001		32.6	18.6	14	2 ml H2O, 2ml 1mol Li-Acetat-acetic acid, 3x2ml H2O, ultrasound 10 min, 50°C, centrifuge 5 min 10.000 Umdr./Min.	3h at 850°C
Kompolt-Kígyós-ér	no data	184	KOKIB	KOKI_B_01.1	animal	_	_	_	enamel	no data	0.71098	0.00005		19.2	13.6	5.6	2 ml H2O, 2ml 1mol Li-Acetat-acetic acid, 3x2ml H2O, ultrasound 10 min, 50°C, centrifuge 5 min 10.000 Umdr./Min.	3h at 850°C
Kompolt-Kígyós-ér	no data	184	KOKIB	KOKI_B_01.2	animal	_	_	_	enamel	no data	0.71091	0.00001		18	14.4	3.6	2 ml H2O, 2ml 1mol Li-Acetat-acetic acid, 3x2ml H2O, ultrasound 10 min, 50°C, centrifuge 5 min 10.000 Umdr./Min.	3h at 850°C
Kóny 85 Enese	TLBK	56	KON1	KON_01_A	human	female	adolescent/adultus	22-24	enamel	M1 (36)	0.71	0.00001	melted pieces	14.1	5.4	8.7	2 ml H2O, 2ml 1mol Li-Acetat-acetic acid, 3x2ml H2O, ultrasound 10 min, 50°C, centrifuge 5 min 10.000 Umdr./Min.	3h at 850°C
Kóny 85 Enese	TLBK	56	KON1	KON_01_E	human	female	adolescent/adultus	22-24	bone	Femur	0.70984	0.00001	bone fragment	25.2	15	10.2	2 ml H2O, 2ml 1mol Li-Acetat-acetic acid, 3x2ml H2O, ultrasound 10 min, 50°C, centrifuge 5 min 10.000 Umdr./Min.	3h at 850°C
Kóny 85 Enese	late TLBK_Zseliz	300	KON3	KON_03_A	human	female	adolescent	22-23	enamel	M1 (16)	0.70973	0.00003	melted pieces	14.4	5.6	8.8	2 ml H2O, 2ml 1mol Li-Acetat-acetic acid, 3x2ml H2O, ultrasound 10 min, 50°C, centrifuge 5 min 10.000 Umdr./Min.	3h at 850°C
Kóny 85 Enese	late TLBK_Zseliz	300	KON3	KON_03_B	human	female	adolescent	22-23	enamel	M3 (18)	0.70981	0.00003	melted pieces	13.9	6.7	7.2	2 ml H2O, 2ml 1mol Li-Acetat-acetic acid, 3x2ml H2O, ultrasound 10 min, 50°C, centrifuge 5 min 10.000 Umdr./Min.	3h at 850°C
Kóny 85 Enese	no data	505/491 (Bag: 1125)	KONG	KON_G_01	animal	_	_	_	shell	_	0.71056	0.00004	shell	21.1	9.2	11.9	2 ml H2O, 2ml 1mol Li-Acetat-acetic acid, 3x2ml H2O, ultrasound 10 min, 50°C, centrifuge 5 min 10.000 Umdr./Min.	3h at 850°C
Kóny 85 Enese	no data	547/533 (Bag: 1427)	KONM	KON_M_01	animal	_	_	_	shell	_	0.71087	0.00002	shell	30.9	15.1	15.8	2 ml H2O, 2ml 1mol Li-Acetat-acetic acid, 3x2ml H2O, ultrasound 10 min, 50°C, centrifuge 5 min 10.000 Umdr./Min.	3h at 850°C
Kóny 85 Enese	no data	56/55 (Bag: 167)	KONM	KON_M_02	animal	_	_	_	shell	_	0.71095	0.00005	shell	17.7	8.3	9.4	2 ml H2O, 2ml 1mol Li-Acetat-acetic acid, 3x2ml H2O, ultrasound 10 min, 50°C, centrifuge 5 min 10.000 Umdr./Min.	3h at 850°C
Kóny 85 Enese	no data	300/286 (Bag: 560)	KONM	KON_M_03	animal	_	_	_	shell	_	0.70975	0.00006	shell	22.1	7.1	15	2 ml H2O, 2ml 1mol Li-Acetat-acetic acid, 3x2ml H2O, ultrasound 10 min, 50°C, centrifuge 5 min 10.000 Umdr./Min.	3h at 850°C
Kóny 85 Enese	no data	642/609 (Bag: 1059)	KONS	KON_S_01	animal	_	_	_	enamel	no data	0.70989	0.00002	Tooth	29.1	21.5	7.6	2 ml H2O, 2ml 1mol Li-Acetat-acetic acid, 3x2ml H2O, ultrasound 10 min, 50°C, centrifuge 5 min 10.000 Umdr./Min.	3h at 850°C
Kóny 85 Enese	no data	776 / 741 (Bag: 2158)	KONS	KON_S_02	animal	_	_	_	enamel	no data	0.70998	0.00002	Tooth	28.3	21.1	7.2	2 ml H2O, 2ml 1mol Li-Acetat-acetic acid, 3x2ml H2O, ultrasound 10 min, 50°C, centrifuge 5 min 10.000 Umdr./Min.	3h at 850°C
Kóny 85 Enese	no data	642 / 609 (Bag: 1059)	KONS	KON_S_03	animal	_	_	_	enamel	no data	0.7099	0.00003	Tooth	28.3	22.7	5.6	2 ml H2O, 2ml 1mol Li-Acetat-acetic acid, 3x2ml H2O, ultrasound 10 min, 50°C, centrifuge 5 min 10.000 Umdr./Min.	3h at 850°C
no data	no data	no data	LAT1	LAT_01_A	no data	no data	no data	no data	no data	no data	0.70986	0.00002	no data	no data	no data	no data	no data	no data
no data	no data	no data	LAT1	LAT_01_B	no data	no data	no data	no data	no data	no data	0.70977	0.00002	no data	no data	no data	no data	no data	no data
no data	no data	no data	LAT2	LAT_02_A	no data	no data	no data	no data	no data	no data	0.71328	0.00002	no data	no data	no data	no data	no data	no data
no data	no data	no data	LAT2	LAT_02_B	no data	no data	no data	no data	no data	no data	0.71405	0.00002	no data	no data	no data	no data	no data	no data
no data	no data	no data	LAT2	LAT_02_E	no data	no data	no data	no data	no data	no data	0.71225	0.00001	no data	no data	no data	no data	no data	no data
no data	no data	no data	LAT3	LAT_03_E	no data	no data	no data	no data	no data	no data	0.71014	0.00001	no data	no data	no data	no data	no data	no data
Lánycsók Gata Csatola	no data	1661	LGCS01B	LGCS_01B	human	male	adultus/maturus	35-44	enamel	PM2 (15)	0.7091	0.00004		30.2	21.4	8.8	2 ml H2O, 2ml 1mol Li-Acetat-acetic acid, 3x2ml H2O, ultrasound 10 min, 50°C, centrifuge 5 min 10.000 Umdr./Min.	3h at 850°C
Lánycsók Gata Csatola	no data	1784	LGCS03B	LGCS_03B	human	undet.	infant I	4	enamel	M1	0.70964	0.00002		25.2	19.6	5.6	2 ml H2O, 2ml 1mol Li-Acetat-acetic acid, 3x2ml H2O, ultrasound 10 min, 50°C, centrifuge 5 min 10.000 Umdr./Min.	3h at 850°C
Lánycsók Gata Csatola	no data	1810. (=1658)	LGCS04B	LGCS_04B	human	male	adultus	23-39	enamel	M2 (47)	0.7096	0.00001		31.3	21.1	10.2	2 ml H2O, 2ml 1mol Li-Acetat-acetic acid, 3x2ml H2O, ultrasound 10 min, 50°C, centrifuge 5 min 10.000 Umdr./Min.	3h at 850°C
Lánycsók Gata Csatola	no data	1654 (6496)	LGCSS	LGCS_S_01	animal	_	_	_	enamel	no data	0.70957	0.00003	Tooth	32.3	25.9	6.4	2 ml H2O, 2ml 1mol Li-Acetat-acetic acid, 3x2ml H2O, ultrasound 10 min, 50°C, centrifuge 5 min 10.000 Umdr./Min.	3h at 850°C
Lánycsók Gata Csatola	no data	1658 / 4 (6516)	LGCSS	LGCS_S_02	animal	_	_	_	enamel	no data	0.70969	0.00005	Tooth	20.5	12.9	7.6	2 ml H2O, 2ml 1mol Li-Acetat-acetic acid, 3x2ml H2O, ultrasound 10 min, 50°C, centrifuge 5 min 10.000 Umdr./Min.	3h at 850°C
Lánycsók Gata Csatola	no data	1658 / 7 (6536)	LGCSS	LGCS_S_03	animal	_	_	_	enamel	no data	0.70955	0.00003	Tooth	21.7	15.8	5.9	2 ml H2O, 2ml 1mol Li-Acetat-acetic acid, 3x2ml H2O, ultrasound 10 min, 50°C, centrifuge 5 min 10.000 Umdr./Min.	3h at 850°C
Lanycsók Csata alja	no data	58	M6-1165	M6-116_05_A	human	no data	no data	no data	enamel	M1 (??)	0.71031	0.00005	melted pieces	26.7	19.1	7.6	2 ml H2O, 2ml 1mol Li-Acetat-acetic acid, 3x2ml H2O, ultrasound 10 min, 50°C, centrifuge 5 min 10.000 Umdr./Min.	3h at 850°C
Lanycsók Csata alja	Latest Baden/Vučedol	330.Grab	M6-1168	M6-116_08_A	human	undet.	adolescent	17-20	enamel	M1 (36)	0.70997	0.00001	melted pieces	27.2	19.3	7.9	2 ml H2O, 2ml 1mol Li-Acetat-acetic acid, 3x2ml H2O, ultrasound 10 min, 50°C, centrifuge 5 min 10.000 Umdr./Min.	3h at 850°C
Lanycsók Csata alja	Latest Baden/Vučedol	330.Grab	M6-1168	M6-116_08_B	human	undet.	adolescent	17-20	enamel	M3 (28)	0.70989	0.00002	melted pieces	24.8	16.4	8.4	2 ml H2O, 2ml 1mol Li-Acetat-acetic acid, 3x2ml H2O, ultrasound 10 min, 50°C, centrifuge 5 min 10.000 Umdr./Min.	3h at 850°C
Lanycsók Csata alja	Starčevo	360/384	M6-1169	M6-116_09_A	human	female?	adolescent	17-19	enamel	M1 (36)	0.71016	0.00002	melted pieces	26.2	18.2	8	2 ml H2O, 2ml 1mol Li-Acetat-acetic acid, 3x2ml H2O, ultrasound 10 min, 50°C, centrifuge 5 min 10.000 Umdr./Min.	3h at 850°C
Lanycsók Csata alja	Starčevo	360/384	M6-1169	M6-116_09_B	human	female?	adolescent	17-19	enamel	M3 (18)	0.7111	0.00012	melted pieces	29.5	17.4	12.1	2 ml H2O, 2ml 1mol Li-Acetat-acetic acid, 3x2ml H2O, ultrasound 10 min, 50°C, centrifuge 5 min 10.000 Umdr./Min.	3h at 850°C
Lanycsók Csata alja	Starčevo	360/384	M6-1169	M6-116_09_E	human	female?	adolescent	17-19	bone	Femur	0.70986	0.00002	bone fragment	23.9	18.4	5.5	2 ml H2O, 2ml 1mol Li-Acetat-acetic acid, 3x2ml H2O, ultrasound 10 min, 50°C, centrifuge 5 min 10.000 Umdr./Min.	3h at 850°C
Lanycsók Csata alja	Latest Baden/Vučedol	369/328	M6-11610	M6-116_10_A	human	male	adultus	23-26	enamel	M1 (16)	0.70938	0.00001	melted pieces	26.5	17.4	9.1	2 ml H2O, 2ml 1mol Li-Acetat-acetic acid, 3x2ml H2O, ultrasound 10 min, 50°C, centrifuge 5 min 10.000 Umdr./Min.	3h at 850°C
Lanycsók Csata alja	Latest Baden/Vučedol	369/328	M6-11610	M6-116_10_E	human	male	adultus	23-26	bone	Femur	0.70965	0.00002	bone fragment	28.2	19.3	8.9	2 ml H2O, 2ml 1mol Li-Acetat-acetic acid, 3x2ml H2O, ultrasound 10 min, 50°C, centrifuge 5 min 10.000 Umdr./Min.	3h at 850°C
Lanycsók Csata alja	no data	73	M6-11611	M6-116_11_A	human	no data	no data	no data	no data	no data	0.71028	0.00002	no data	no data	no data	no data	no data	no data
Lanycsók Csata alja	no data	73	M6-11611	M6-116_11_E	human	no data	no data	no data	no data	no data	0.71002	0.00007	no data	no data	no data	no data	no data	no data
Lanycsók Csata alja	Balaton Lasinja	221	M6-11612	M6-116_12_A	human	female	adolescent	17-19	enamel	M1 (36)	0.70987	0.00009	melted pieces	25.3	17.9	7.4	2 ml H2O, 2ml 1mol Li-Acetat-acetic acid, 3x2ml H2O, ultrasound 10 min, 50°C, centrifuge 5 min 10.000 Umdr./Min.	3h at 850°C
Lanycsók Csata alja	Balaton Lasinja	221	M6-11612	M6-116_12_E	human	female	adolescent	17-19	bone	Femur	0.71	0.00003	bone fragment	24.3	19.1	5.2	2 ml H2O, 2ml 1mol Li-Acetat-acetic acid, 3x2ml H2O, ultrasound 10 min, 50°C, centrifuge 5 min 10.000 Umdr./Min.	3h at 850°C
Lanycsók Csata alja	no data	319	M6-116S	M6-116_S_01	animal	_	_	_	enamel	no data	0.70988	0.00002	Tooth	29.5	23.3	6.2	2 ml H2O, 2ml 1mol Li-Acetat-acetic acid, 3x2ml H2O, ultrasound 10 min, 50°C, centrifuge 5 min 10.000 Umdr./Min.	3h at 850°C
Lanycsók Csata alja	no data	169	M6-116S	M6-116_S_02	animal	_	_	_	enamel	no data	0.70971	0.00001	Tooth	25.8	20.8	5	2 ml H2O, 2ml 1mol Li-Acetat-acetic acid, 3x2ml H2O, ultrasound 10 min, 50°C, centrifuge 5 min 10.000 Umdr./Min.	3h at 850°C
Mezökeresztes-Cethalom	ALBK 2-3	1	MECE1	MECE_01_A	human	male	adultus	25-30	enamel	M1 (46)	0.70997	0.00003		32	26.2	5.8	2 ml H2O, 2ml 1mol Li-Acetat-acetic acid, 3x2ml H2O, ultrasound 10 min, 50°C, centrifuge 5 min 10.000 Umdr./Min.	3h at 850°C
Mezökeresztes-Cethalom	ALBK 2-3	1	MECE1	MECE_01_B	human	male	adultus	25-30	enamel	M3 (28)	0.71002	0.00005		32	26.3	5.7	2 ml H2O, 2ml 1mol Li-Acetat-acetic acid, 3x2ml H2O, ultrasound 10 min, 50°C, centrifuge 5 min 10.000 Umdr./Min.	3h at 850°C
Mezökeresztes-Cethalom	ALBK 2-3	2	MECE2	MECE_02_A	human	female	adultus	25-30	enamel	M1 (16)	0.71006	0.00004		37.2	20.9	16.3	2 ml H2O, 2ml 1mol Li-Acetat-acetic acid, 3x2ml H2O, ultrasound 10 min, 50°C, centrifuge 5 min 10.000 Umdr./Min.	3h at 850°C
Mezökeresztes-Cethalom	ALBK 2-3	2	MECE2	MECE_02_B	human	female	adultus	25-30	enamel	M3 (18)	0.70994	0.00005		22.5	17	5.5	2 ml H2O, 2ml 1mol Li-Acetat-acetic acid, 3x2ml H2O, ultrasound 10 min, 50°C, centrifuge 5 min 10.000 Umdr./Min.	3h at 850°C
Mezökeresztes-Cethalom	ALBK 2-3	6	MECE4	MECE_04_A	human	male	maturus	45-50	enamel	M1 (16)	0.70974	0.00001		16.8	12.4	4.4	2 ml H2O, 2ml 1mol Li-Acetat-acetic acid, 3x2ml H2O, ultrasound 10 min, 50°C, centrifuge 5 min 10.000 Umdr./Min.	3h at 850°C
Mezökeresztes-Cethalom	ALBK 2-3	6	MECE4	MECE_04_B	human	male	maturus	45-50	enamel	M3 (48)	0.70978	0.00003		20.5	15.7	4.8	2 ml H2O, 2ml 1mol Li-Acetat-acetic acid, 3x2ml H2O, ultrasound 10 min, 50°C, centrifuge 5 min 10.000 Umdr./Min.	3h at 850°C
Mezökeresztes-Cethalom	ALBK 2-3	6	MECE4	MECE_04_E	human	male	maturus	45-50	bone	Femur left	0.70993	0.00001	bone fragment	33	21.6	11.4	2 ml H2O, 2ml 1mol Li-Acetat-acetic acid, 3x2ml H2O, ultrasound 10 min, 50°C, centrifuge 5 min 10.000 Umdr./Min.	3h at 850°C
Mezökeresztes-Cethalom	ALBK 2-3	9	MECE7	MECE_07_A	human	male	maturus	45-50	enamel	M1 (36)	0.70984	0.00001		26.6	17.2	9.4	2 ml H2O, 2ml 1mol Li-Acetat-acetic acid, 3x2ml H2O, ultrasound 10 min, 50°C, centrifuge 5 min 10.000 Umdr./Min.	3h at 850°C
Mezökeresztes-Cethalom	ALBK 2-3	9	MECE7	MECE_07_B	human	male	maturus	45-50	enamel	M3 (38)	0.70988	0.00001		33.7	26.2	7.5	2 ml H2O, 2ml 1mol Li-Acetat-acetic acid, 3x2ml H2O, ultrasound 10 min, 50°C, centrifuge 5 min 10.000 Umdr./Min.	3h at 850°C
Mezökeresztes-Cethalom	ALBK 2-3	11	MECE8	MECE_08_A	human	male	maturus	45-x	enamel	M1 (36)	0.70985	0.00005		19.2	14	5.2	2 ml H2O, 2ml 1mol Li-Acetat-acetic acid, 3x2ml H2O, ultrasound 10 min, 50°C, centrifuge 5 min 10.000 Umdr./Min.	3h at 850°C
Mezökeresztes-Cethalom	ALBK 2-3	11	MECE8	MECE_08_B	human	male	maturus	45-x	enamel	M3 (48)	0.71014	0.00002		26	21.5	4.5	2 ml H2O, 2ml 1mol Li-Acetat-acetic acid, 3x2ml H2O, ultrasound 10 min, 50°C, centrifuge 5 min 10.000 Umdr./Min.	3h at 850°C
Mezökeresztes-Cethalom	ALBK 2-3	11	MECE8	MECE_08_E	human	male	maturus	45-x	bone	Femur left	0.71001	0.00001	bone fragment	37	23.8	13.2	2 ml H2O, 2ml 1mol Li-Acetat-acetic acid, 3x2ml H2O, ultrasound 10 min, 50°C, centrifuge 5 min 10.000 Umdr./Min.	3h at 850°C
Mezökeresztes-Cethalom	ALBK 2-3	15	MECE9	MECE_09_A	human	male	adultus	25-30	enamel	M1 (36)	0.71005	0.00003		32.8	27.9	4.9	2 ml H2O, 2ml 1mol Li-Acetat-acetic acid, 3x2ml H2O, ultrasound 10 min, 50°C, centrifuge 5 min 10.000 Umdr./Min.	3h at 850°C
Mezökeresztes-Cethalom	ALBK 2-3	15	MECE9	MECE_09_B	human	male	adultus	25-30	enamel	M2 (37)	0.71009	0.00004		20.9	16.8	4.1	2 ml H2O, 2ml 1mol Li-Acetat-acetic acid, 3x2ml H2O, ultrasound 10 min, 50°C, centrifuge 5 min 10.000 Umdr./Min.	3h at 850°C
Mezökeresztes-Cethalom	ALBK 2-3	15	MECE9	MECE_09_C	human	male	adultus	25-30	enamel	M3 (Max.)	0.70979	0.00004		26.5	22.1	4.4	2 ml H2O, 2ml 1mol Li-Acetat-acetic acid, 3x2ml H2O, ultrasound 10 min, 50°C, centrifuge 5 min 10.000 Umdr./Min.	3h at 850°C
Mezökeresztes-Cethalom	ALBK 2-3	15	MECE9	MECE_09_E	human	male	adultus	25-30	enamel	Femur	0.71002	0.00001		37.9	27.2	10.7	2 ml H2O, 2ml 1mol Li-Acetat-acetic acid, 3x2ml H2O, ultrasound 10 min, 50°C, centrifuge 5 min 10.000 Umdr./Min.	3h at 850°C
Mezökeresztes-Cethalom	ALBK 2-3	18 2006.74.13	MECE10	MECE_10_A	human	female	adultus	35-40	enamel	M2 (17)	0.70978	0.00004		37.9	31.2	6.7	2 ml H2O, 2ml 1mol Li-Acetat-acetic acid, 3x2ml H2O, ultrasound 10 min, 50°C, centrifuge 5 min 10.000 Umdr./Min.	3h at 850°C
Mezökeresztes-Cethalom	ALBK 2-3	18 2006.74.13	MECE10	MECE_10_B	human	female	adultus	35-40	enamel	M3 (38)	0.70987	0.00006		30.8	25.2	5.6	2 ml H2O, 2ml 1mol Li-Acetat-acetic acid, 3x2ml H2O, ultrasound 10 min, 50°C, centrifuge 5 min 10.000 Umdr./Min.	3h at 850°C
Mezökeresztes-Cethalom	ALBK 2-3	18 2006.74.1	MECE11	MECE_11_A	human	female?	infant I	4-5	enamel	m2 (65)	0.70962	0.00004		16	12.6	3.4	2 ml H2O, 2ml 1mol Li-Acetat-acetic acid, 3x2ml H2O, ultrasound 10 min, 50°C, centrifuge 5 min 10.000 Umdr./Min.	3h at 850°C
Mezökeresztes-Cethalom	ALBK 2-3	18 2006.74.1	MECE11	MECE_11_B	human	female?	infant I	4-5	enamel	M1 (16)	0.70911	0.00003		34.5	28.7	5.8	2 ml H2O, 2ml 1mol Li-Acetat-acetic acid, 3x2ml H2O, ultrasound 10 min, 50°C, centrifuge 5 min 10.000 Umdr./Min.	3h at 850°C
Mezökeresztes-Cethalom	ALBK 2-3	20	MECE12	MECE_12_A	human	undet.	infant I	2	enamel	m1	0.70986	0.00002		15.7	11.8	3.9	2 ml H2O, 2ml 1mol Li-Acetat-acetic acid, 3x2ml H2O, ultrasound 10 min, 50°C, centrifuge 5 min 10.000 Umdr./Min.	3h at 850°C
Mezökeresztes-Cethalom	ALBK 2-3	23	MECE14	MECE_14_A	human	female	adultus	25-30	enamel	M1 (46)	0.71076	0.00001		23.5	18.9	4.6	2 ml H2O, 2ml 1mol Li-Acetat-acetic acid, 3x2ml H2O, ultrasound 10 min, 50°C, centrifuge 5 min 10.000 Umdr./Min.	3h at 850°C
Mezökeresztes-Cethalom	ALBK 2-3	23	MECE14	MECE_14_B	human	female	adultus	25-30	enamel	M2 (47)	0.7108	0.00005		15	10.7	4.3	2 ml H2O, 2ml 1mol Li-Acetat-acetic acid, 3x2ml H2O, ultrasound 10 min, 50°C, centrifuge 5 min 10.000 Umdr./Min.	3h at 850°C
Mezökeresztes-Cethalom	ALBK 2-3	23	MECE14	MECE_14_C	human	female	adultus	25-30	enamel	M3 (28)	0.71098	0.00004		18.6	14.1	4.5	2 ml H2O, 2ml 1mol Li-Acetat-acetic acid, 3x2ml H2O, ultrasound 10 min, 50°C, centrifuge 5 min 10.000 Umdr./Min.	3h at 850°C
Mezökeresztes-Cethalom	ALBK 2-3	23	MECE14	MECE_14_E	human	female	adultus	25-30	bone	rib	0.71004	0.00003	bone fragment	30.8	20.8	10	2 ml H2O, 2ml 1mol Li-Acetat-acetic acid, 3x2ml H2O, ultrasound 10 min, 50°C, centrifuge 5 min 10.000 Umdr./Min.	3h at 850°C
Mezökeresztes-Cethalom	no data	2	MECEM	MECE_M_01	animal	_	_	_	shell	_	0.70948	0.00001		65.8	42.1	23.7	2 ml H2O, 2ml 1mol Li-Acetat-acetic acid, 3x2ml H2O, ultrasound 10 min, 50°C, centrifuge 5 min 10.000 Umdr./Min.	3h at 850°C
Mezökeresztes-Cethalom	no data	6	MECEM	MECE_M_02	animal	_	_	_	shell	_	0.70949	0.00001		35.8	29.4	6.4	2 ml H2O, 2ml 1mol Li-Acetat-acetic acid, 3x2ml H2O, ultrasound 10 min, 50°C, centrifuge 5 min 10.000 Umdr./Min.	3h at 850°C
Mezökeresztes-Cethalom	no data	2	MECEO	MECE_O_01	animal	_	_	_	enamel	M?	0.71003	0.00002		23.7	18	5.7	2 ml H2O, 2ml 1mol Li-Acetat-acetic acid, 3x2ml H2O, ultrasound 10 min, 50°C, centrifuge 5 min 10.000 Umdr./Min.	3h at 850°C
Mezökeresztes-Cethalom	no data	100	MECEO	MECE_O_02	animal	_	_	_	enamel	M?	0.71007	0.00005		26	11.9	14.1	2 ml H2O, 2ml 1mol Li-Acetat-acetic acid, 3x2ml H2O, ultrasound 10 min, 50°C, centrifuge 5 min 10.000 Umdr./Min.	3h at 850°C
Mezökeresztes-Cethalom	no data	1/a	MECEO	MECE_O_03	animal	_	_	_	enamel	no data	0.70998	0.00003
Mezökeresztes-Cethalom	no data	21	MECES	MECE_S_01	animal	_	_	_	enamel	M?	0.70982	0.00001		30.6	24.6	6	2 ml H2O, 2ml 1mol Li-Acetat-acetic acid, 3x2ml H2O, ultrasound 10 min, 50°C, centrifuge 5 min 10.000 Umdr./Min.	3h at 850°C
Mezőzombor – Községi temető	ALBK?	4	MEKÖ1	MEKÖ_01_A	human	male	adultus	37-46	enamel	M1 (46)	0.70924	0.00001		16.8	8.2	8.6	2 ml H2O, 2ml 1mol Li-Acetat-acetic acid, 3x2ml H2O, ultrasound 10 min, 50°C, centrifuge 5 min 10.000 Umdr./Min.	3h at 850°C
Mezőzombor – Községi temető	ALBK?	4	MEKÖ1	MEKÖ_01_B	human	male	adultus	37-46	enamel	M3 (18)	0.70937	0.00004		32.8	21.7	11.1	2 ml H2O, 2ml 1mol Li-Acetat-acetic acid, 3x2ml H2O, ultrasound 10 min, 50°C, centrifuge 5 min 10.000 Umdr./Min.	3h at 850°C
Mezőzombor – Községi temető	ALBK?	5	MEKÖ2	MEKÖ_02_A	human	undet.	adolescent	18-20	enamel	M1 Mandibula	0.7101	0.00001		27.4	17	10.4	2 ml H2O, 2ml 1mol Li-Acetat-acetic acid, 3x2ml H2O, ultrasound 10 min, 50°C, centrifuge 5 min 10.000 Umdr./Min.	3h at 850°C
Mezőzombor – Községi temető	ALBK?	5	MEKÖ2	MEKÖ_02_B	human	undet.	adolescent	18-20	enamel	M3 Mandibula	0.71031	0.00002		26.3	15.2	11.1	2 ml H2O, 2ml 1mol Li-Acetat-acetic acid, 3x2ml H2O, ultrasound 10 min, 50°C, centrifuge 5 min 10.000 Umdr./Min.	3h at 850°C
Mezőzombor – Községi temető	ALBK?	5	MEKÖ2	MEKÖ_02_E	human	undet.	adolescent	18-20	bone	Femur right	0.71023	0.00004		36.6	21.3	15.3	2 ml H2O, 2ml 1mol Li-Acetat-acetic acid, 3x2ml H2O, ultrasound 10 min, 50°C, centrifuge 5 min 10.000 Umdr./Min.	3h at 850°C
Mezőzombor – Községi temető	ALBK?	10	MEKÖ3	MEKÖ_03_A	human	female	adultus	30-40	enamel	M1 (16)	0.7104	0.00001		32.8	16.8	16	2 ml H2O, 2ml 1mol Li-Acetat-acetic acid, 3x2ml H2O, ultrasound 10 min, 50°C, centrifuge 5 min 10.000 Umdr./Min.	3h at 850°C
Mezőzombor – Községi temető	ALBK?	10	MEKÖ3	MEKÖ_03_B	human	female	adultus	30-40	enamel	M3 (38/48)	0.7104	0.00001		31.3	18.5	12.8	2 ml H2O, 2ml 1mol Li-Acetat-acetic acid, 3x2ml H2O, ultrasound 10 min, 50°C, centrifuge 5 min 10.000 Umdr./Min.	3h at 850°C
Mezőzombor – Községi temető	Bükk	21/A	MEKÖ4	MEKÖ_04_A	human	female?	adultus	21-30	enamel	M1 (16)	0.71081	0.00004		32.4	19.2	13.2	2 ml H2O, 2ml 1mol Li-Acetat-acetic acid, 3x2ml H2O, ultrasound 10 min, 50°C, centrifuge 5 min 10.000 Umdr./Min.	3h at 850°C
Mezőzombor – Községi temető	Bükk	21/A	MEKÖ4	MEKÖ_04_B	human	female?	adultus	21-30	enamel	M3 (28)	0.7105	0.00003		28.5	21.1	7.4	2 ml H2O, 2ml 1mol Li-Acetat-acetic acid, 3x2ml H2O, ultrasound 10 min, 50°C, centrifuge 5 min 10.000 Umdr./Min.	3h at 850°C
Mezőzombor – Községi temető	Bükk	21/A	MEKÖ4	MEKÖ_04_C	human	female?	adultus	21-30	enamel	M2 (17)	0.71007	0.00003		28	22.4	5.6	2 ml H2O, 2ml 1mol Li-Acetat-acetic acid, 3x2ml H2O, ultrasound 10 min, 50°C, centrifuge 5 min 10.000 Umdr./Min.	3h at 850°C
Mezőzombor – Községi temető	Bükk	21/A	MEKÖ4	MEKÖ_04_E	human	female?	adultus	21-30	bone	rib	0.71004	0.00004		36.3	29.8	6.5	2 ml H2O, 2ml 1mol Li-Acetat-acetic acid, 3x2ml H2O, ultrasound 10 min, 50°C, centrifuge 5 min 10.000 Umdr./Min.	3h at 850°C
Mezőzombor – Községi temető	Tiszadob	48	MEKÖ5	MEKÖ_05_A	human	male	adultus/maturus	30-50	enamel	M1 (36)	0.71001	0.00003		21.5	15.6	5.9	2 ml H2O, 2ml 1mol Li-Acetat-acetic acid, 3x2ml H2O, ultrasound 10 min, 50°C, centrifuge 5 min 10.000 Umdr./Min.	3h at 850°C
Mezőzombor – Községi temető	Tiszadob	48	MEKÖ5	MEKÖ_05_B	human	male	adultus/maturus	30-50	enamel	M3 (38)	0.71012	0.00002		21.5	16.3	5.2	2 ml H2O, 2ml 1mol Li-Acetat-acetic acid, 3x2ml H2O, ultrasound 10 min, 50°C, centrifuge 5 min 10.000 Umdr./Min.	3h at 850°C
Mezőzombor – Községi temető	Tiszadob	48	MEKÖ5	MEKÖ_05_E	human	male	adultus/maturus	30-50	bone	Skull	0.70998	0.00003		25.4	19.2	6.2	2 ml H2O, 2ml 1mol Li-Acetat-acetic acid, 3x2ml H2O, ultrasound 10 min, 50°C, centrifuge 5 min 10.000 Umdr./Min.	3h at 850°C
Mezőzombor – Községi temető	Tiszadob	49	MEKÖ6	MEKÖ_06_A	human	undet.	infant I	2-3	enamel	m2 Mandibula	0.70997	0.00004		20.2	15.1	5.1	2 ml H2O, 2ml 1mol Li-Acetat-acetic acid, 3x2ml H2O, ultrasound 10 min, 50°C, centrifuge 5 min 10.000 Umdr./Min.	3h at 850°C
Mezőzombor – Községi temető	Tiszadob	62	MEKÖ7	MEKÖ_07_A	human	undet.	adolescent	14-16	enamel	M1 (16/26)	0.70994	0.00001		26.7	20.8	5.9	2 ml H2O, 2ml 1mol Li-Acetat-acetic acid, 3x2ml H2O, ultrasound 10 min, 50°C, centrifuge 5 min 10.000 Umdr./Min.	3h at 850°C
Mezőzombor – Községi temető	Tiszadob	62	MEKÖ7	MEKÖ_07_B	human	undet.	adolescent	14-16	enamel	M2 (17/27)	0.71	0.00003		30.7	25.2	5.5	2 ml H2O, 2ml 1mol Li-Acetat-acetic acid, 3x2ml H2O, ultrasound 10 min, 50°C, centrifuge 5 min 10.000 Umdr./Min.	3h at 850°C
Mezőzombor – Községi temető	Tiszadob	62	MEKÖ7	MEKÖ_07_C	human	undet.	adolescent	14-16	enamel	M3 Mandibula	0.71014	0.00001		30.8	24.1	6.7	2 ml H2O, 2ml 1mol Li-Acetat-acetic acid, 3x2ml H2O, ultrasound 10 min, 50°C, centrifuge 5 min 10.000 Umdr./Min.	3h at 850°C
Mezőzombor – Községi temető	Tiszadob	62	MEKÖ7	MEKÖ_07_E	human	undet.	adolescent	14-16	bone	rib	0.71071	0.00002		46.5	41.3	5.2	2 ml H2O, 2ml 1mol Li-Acetat-acetic acid, 3x2ml H2O, ultrasound 10 min, 50°C, centrifuge 5 min 10.000 Umdr./Min.	3h at 850°C
Mezőzombor – Községi temető	no data	34	MEKÖC	MEKÖ_C_01	animal	_	_	_	enamel	M?	0.71025	0.00005		24.5	19.6	4.9	2 ml H2O, 2ml 1mol Li-Acetat-acetic acid, 3x2ml H2O, ultrasound 10 min, 50°C, centrifuge 5 min 10.000 Umdr./Min.	3h at 850°C
Mezőzombor – Községi temető	no data	8	MEKÖM	MEKÖ_M_01	animal	_	_	_	shell	_	0.70951	0.00001		43.3	22.1	21.2	2 ml H2O, 2ml 1mol Li-Acetat-acetic acid, 3x2ml H2O, ultrasound 10 min, 50°C, centrifuge 5 min 10.000 Umdr./Min.	3h at 850°C
Mezőzombor – Községi temető	no data	6	MEKÖM	MEKÖ_M_02	animal	_	_	_	shell	_	0.70955	0.00004		46.1	16.5	29.6	2 ml H2O, 2ml 1mol Li-Acetat-acetic acid, 3x2ml H2O, ultrasound 10 min, 50°C, centrifuge 5 min 10.000 Umdr./Min.	3h at 850°C
Mezőzombor – Községi temető	no data	21	MEKÖM	MEKÖ_M_03	animal	_	_	_	shell	_	0.70936	0.00001		52.3	26.6	25.7	2 ml H2O, 2ml 1mol Li-Acetat-acetic acid, 3x2ml H2O, ultrasound 10 min, 50°C, centrifuge 5 min 10.000 Umdr./Min.	3h at 850°C
Mezőzombor – Községi temető	no data	13	MEKÖS	MEKÖ_S_01	animal	_	_	_	enamel	M?	0.71006	0.00005		30.7	22.1	8.6	2 ml H2O, 2ml 1mol Li-Acetat-acetic acid, 3x2ml H2O, ultrasound 10 min, 50°C, centrifuge 5 min 10.000 Umdr./Min.	3h at 850°C
Mezőzombor – Községi temető	no data	34	MEKÖS	MEKÖ_S_02	animal	_	_	_	enamel	M?	0.71006	0.00002		32.4	16.5	15.9	2 ml H2O, 2ml 1mol Li-Acetat-acetic acid, 3x2ml H2O, ultrasound 10 min, 50°C, centrifuge 5 min 10.000 Umdr./Min.	3h at 850°C
Mórágy Tűzkődomb B1	Lengyel	15	MORT1	MORT_01_A	human	female	senil	62-75	enamel	C (13)	0.71196	0.00005		15.8	9.1	6.7	2 ml H2O, 2ml 1mol Li-Acetat-acetic acid, 3x2ml H2O, ultrasound 10 min, 50°C, centrifuge 5 min 10.000 Umdr./Min.	3h at 850°C
Mórágy Tűzkődomb B1	Lengyel	15	MORT1	MORT_01_E	human	female	senil	62-75	bone	Femur	0.70975	0.00005		23.8	13.5	10.3	2 ml H2O, 2ml 1mol Li-Acetat-acetic acid, 3x2ml H2O, ultrasound 10 min, 50°C, centrifuge 5 min 10.000 Umdr./Min.	3h at 850°C
Mórágy Tűzkődomb B1	Lengyel	16	MORT2	MORT_02_A	human	female	maturus	41-45	enamel	M2 (27)	0.70936	0.00004		23.5	17.9	5.6	2 ml H2O, 2ml 1mol Li-Acetat-acetic acid, 3x2ml H2O, ultrasound 10 min, 50°C, centrifuge 5 min 10.000 Umdr./Min.	3h at 850°C
Mórágy Tűzkődomb B1	Lengyel	16	MORT2	MORT_02_B	human	female	maturus	41-45	enamel	M3 (28)	0.70962	0.00005		22.9	16.5	6.4	2 ml H2O, 2ml 1mol Li-Acetat-acetic acid, 3x2ml H2O, ultrasound 10 min, 50°C, centrifuge 5 min 10.000 Umdr./Min.	3h at 850°C
Mórágy Tűzkődomb B1	Lengyel	16	MORT2	MORT_02_E	human	female	maturus	41-45	bone	Femur	0.70972	0.00001		18.1	9.8	8.3	2 ml H2O, 2ml 1mol Li-Acetat-acetic acid, 3x2ml H2O, ultrasound 10 min, 50°C, centrifuge 5 min 10.000 Umdr./Min.	3h at 850°C
Mórágy Tűzkődomb B1	Lengyel	43	MORT4	MORT_04_A	human	undet.	infant II	9-11	enamel	M1 (26)	0.70983	0.00004		24.1	17.6	6.5	2 ml H2O, 2ml 1mol Li-Acetat-acetic acid, 3x2ml H2O, ultrasound 10 min, 50°C, centrifuge 5 min 10.000 Umdr./Min.	3h at 850°C
Mórágy Tűzkődomb B1	Lengyel	43	MORT4	MORT_04_B	human	undet.	infant II	9-11	enamel	M3 Mandibula left	0.70985	0.00005		28.7	18.5	10.2	2 ml H2O, 2ml 1mol Li-Acetat-acetic acid, 3x2ml H2O, ultrasound 10 min, 50°C, centrifuge 5 min 10.000 Umdr./Min.	3h at 850°C
Mórágy Tűzkődomb B1	Lengyel	43	MORT4	MORT_04_E	human	undet.	infant II	9-11	bone	Femur	0.7097	0.00005		19.4	10.8	8.6	2 ml H2O, 2ml 1mol Li-Acetat-acetic acid, 3x2ml H2O, ultrasound 10 min, 50°C, centrifuge 5 min 10.000 Umdr./Min.	3h at 850°C
Mórágy Tűzkődomb B1	Lengyel	46	MORT6	MORT_06_A	human	undet.	infant II	9-11	enamel	m2 (75)	0.71015	0.00003		21.2	14.6	6.6	2 ml H2O, 2ml 1mol Li-Acetat-acetic acid, 3x2ml H2O, ultrasound 10 min, 50°C, centrifuge 5 min 10.000 Umdr./Min.	3h at 850°C
Mórágy Tűzkődomb B1	Lengyel	46	MORT6	MORT_06_B	human	undet.	infant II	9-11	enamel	M1 (36)	0.70981	0.00005		21.2	13.4	7.8	2 ml H2O, 2ml 1mol Li-Acetat-acetic acid, 3x2ml H2O, ultrasound 10 min, 50°C, centrifuge 5 min 10.000 Umdr./Min.	3h at 850°C
Mórágy Tűzkődomb B1	Lengyel	46	MORT6	MORT_06_E	human	undet.	infant II	9-11	bone	Femur	0.71	0.00004		16	10.7	5.3	2 ml H2O, 2ml 1mol Li-Acetat-acetic acid, 3x2ml H2O, ultrasound 10 min, 50°C, centrifuge 5 min 10.000 Umdr./Min.	3h at 850°C
Mórágy Tűzkődomb B1	Lengyel	47	MORT7	MORT_07_A	human	undet.	infant II	13-15	enamel	M1 (46)	0.70973	0.00005		19.8	14.8	5	2 ml H2O, 2ml 1mol Li-Acetat-acetic acid, 3x2ml H2O, ultrasound 10 min, 50°C, centrifuge 5 min 10.000 Umdr./Min.	3h at 850°C
Mórágy Tűzkődomb B1	Lengyel	47	MORT7	MORT_07_B	human	undet.	infant II	13-15	enamel	M3 (48)	0.7093	0.00005		26.2	19.5	6.7	2 ml H2O, 2ml 1mol Li-Acetat-acetic acid, 3x2ml H2O, ultrasound 10 min, 50°C, centrifuge 5 min 10.000 Umdr./Min.	3h at 850°C
Mórágy Tűzkődomb B1	Lengyel	47	MORT7	MORT_07_E	human	undet.	infant II	13-15	bone	Femur	0.70989	0.00007		14.3	6.3	8	2 ml H2O, 2ml 1mol Li-Acetat-acetic acid, 3x2ml H2O, ultrasound 10 min, 50°C, centrifuge 5 min 10.000 Umdr./Min.	3h at 850°C
Mórágy Tűzkődomb B1	Lengyel	48	MORT8	MORT_08_A	human	female	adolescent/adultus	21-28	enamel	M1 (36)	0.71	0.00001		20.9	15.4	5.5	2 ml H2O, 2ml 1mol Li-Acetat-acetic acid, 3x2ml H2O, ultrasound 10 min, 50°C, centrifuge 5 min 10.000 Umdr./Min.	3h at 850°C
Mórágy Tűzkődomb B1	Lengyel	48	MORT8	MORT_08_B	human	female	adolescent/adultus	21-28	enamel	M2 (37)	0.70984	0.00002		18	11	7	2 ml H2O, 2ml 1mol Li-Acetat-acetic acid, 3x2ml H2O, ultrasound 10 min, 50°C, centrifuge 5 min 10.000 Umdr./Min.	3h at 850°C
Mórágy Tűzkődomb B1	Lengyel	51	MORT9	MORT_09_A	human	female	senil	65-75	enamel	m2 (65)	0.70943	0.00001		19.3	13.5	5.8	2 ml H2O, 2ml 1mol Li-Acetat-acetic acid, 3x2ml H2O, ultrasound 10 min, 50°C, centrifuge 5 min 10.000 Umdr./Min.	3h at 850°C
Mórágy Tűzkődomb B1	Lengyel	52	MORT10	MORT_10_A	human	undet.	infant I	2-3	enamel	m1 (54)	0.70934	0.00005		23.4	17.2	6.2	2 ml H2O, 2ml 1mol Li-Acetat-acetic acid, 3x2ml H2O, ultrasound 10 min, 50°C, centrifuge 5 min 10.000 Umdr./Min.	3h at 850°C
Mórágy Tűzkődomb B1	Lengyel	52	MORT10	MORT_10_B	human	undet.	infant I	2-3	enamel	i1 (51)	0.7096	0.00005		16.9	11.9	5	2 ml H2O, 2ml 1mol Li-Acetat-acetic acid, 3x2ml H2O, ultrasound 10 min, 50°C, centrifuge 5 min 10.000 Umdr./Min.	3h at 850°C
Mórágy Tűzkődomb B1	Lengyel	55	MORT11	MORT_11_A	human	male	adultus	22-28	enamel	M1 (46)	0.70965	0.00001		20.8	15.8	5	2 ml H2O, 2ml 1mol Li-Acetat-acetic acid, 3x2ml H2O, ultrasound 10 min, 50°C, centrifuge 5 min 10.000 Umdr./Min.	3h at 850°C
Mórágy Tűzkődomb B1	Lengyel	56	MORT12	MORT_12_A	human	female	maturus	41-45	enamel	M1 (46)	0.70973	0.00002		14.6	10.3	4.3	2 ml H2O, 2ml 1mol Li-Acetat-acetic acid, 3x2ml H2O, ultrasound 10 min, 50°C, centrifuge 5 min 10.000 Umdr./Min.	3h at 850°C
Mórágy Tűzkődomb B1	Lengyel	56	MORT12	MORT_12_B	human	female	maturus	41-45	enamel	M2 (47)	0.70983	0.00006		12.1	6.1	6	2 ml H2O, 2ml 1mol Li-Acetat-acetic acid, 3x2ml H2O, ultrasound 10 min, 50°C, centrifuge 5 min 10.000 Umdr./Min.	3h at 850°C
Mórágy Tűzkődomb B1	Lengyel	56	MORT12	MORT_12_E	human	female	maturus	41-45	bone	Femur	0.7099	0.00003		17.3	10.8	6.5	2 ml H2O, 2ml 1mol Li-Acetat-acetic acid, 3x2ml H2O, ultrasound 10 min, 50°C, centrifuge 5 min 10.000 Umdr./Min.	3h at 850°C
Mórágy Tűzkődomb B1	Lengyel	57	MORT13	MORT_13_A	human	male	maturus	54-58	enamel	M2 (37)	0.70977	0.00003		22.5	17.1	5.4	2 ml H2O, 2ml 1mol Li-Acetat-acetic acid, 3x2ml H2O, ultrasound 10 min, 50°C, centrifuge 5 min 10.000 Umdr./Min.	3h at 850°C
Mórágy Tűzkődomb B1	Lengyel	57	MORT13	MORT_13_B	human	male	maturus	54-58	enamel	M3 (38)	0.70957	0.00001		20.9	15.5	5.4	2 ml H2O, 2ml 1mol Li-Acetat-acetic acid, 3x2ml H2O, ultrasound 10 min, 50°C, centrifuge 5 min 10.000 Umdr./Min.	3h at 850°C
Mórágy Tűzkődomb B1	Lengyel	59	MORT15	MORT_15_A	human	female	adolescent	19-21	enamel	M1 (36)	0.70958	0.00004		21	15.7	5.3	2 ml H2O, 2ml 1mol Li-Acetat-acetic acid, 3x2ml H2O, ultrasound 10 min, 50°C, centrifuge 5 min 10.000 Umdr./Min.	3h at 850°C
Mórágy Tűzkődomb B1	Lengyel	59	MORT15	MORT_15_B	human	female	adolescent	19-21	enamel	M3 (18)	0.70979	0.00004		23.5	16.7	6.8	2 ml H2O, 2ml 1mol Li-Acetat-acetic acid, 3x2ml H2O, ultrasound 10 min, 50°C, centrifuge 5 min 10.000 Umdr./Min.	3h at 850°C
Mórágy Tűzkődomb B1	Lengyel	60	MORT16	MORT_16_A	human	undet.	infant I	5-6	enamel	m2 (55)	0.70986	0.00005		22.7	14.1	8.6	2 ml H2O, 2ml 1mol Li-Acetat-acetic acid, 3x2ml H2O, ultrasound 10 min, 50°C, centrifuge 5 min 10.000 Umdr./Min.	3h at 850°C
Mórágy Tűzkődomb B1	Lengyel	60	MORT16	MORT_16_B	human	undet.	infant I	5-6	enamel	M1 (??)	0.70998	0.00004		23.1	18.2	4.9	2 ml H2O, 2ml 1mol Li-Acetat-acetic acid, 3x2ml H2O, ultrasound 10 min, 50°C, centrifuge 5 min 10.000 Umdr./Min.	3h at 850°C
Mórágy Tűzkődomb B1	Lengyel	60	MORT16	MORT_16_E	human	undet.	infant I	5-6	bone	Femur	0.71013	0.00005		14.8	6.7	8.1	2 ml H2O, 2ml 1mol Li-Acetat-acetic acid, 3x2ml H2O, ultrasound 10 min, 50°C, centrifuge 5 min 10.000 Umdr./Min.	3h at 850°C
Mórágy Tűzkődomb B1	Lengyel	63	MORT18	MORT_18_A	human	undet.	infant II	9-11	enamel	m2 (75)	0.70949	0.00005		20.8	14	6.8	2 ml H2O, 2ml 1mol Li-Acetat-acetic acid, 3x2ml H2O, ultrasound 10 min, 50°C, centrifuge 5 min 10.000 Umdr./Min.	3h at 850°C
Mórágy Tűzkődomb B1	Lengyel	63	MORT18	MORT_18_B	human	undet.	infant II	9-11	enamel	M1 (36)	0.70934	0.00002		26.4	20.9	5.5	2 ml H2O, 2ml 1mol Li-Acetat-acetic acid, 3x2ml H2O, ultrasound 10 min, 50°C, centrifuge 5 min 10.000 Umdr./Min.	3h at 850°C
Mórágy Tűzkődomb B1	Lengyel	63	MORT18	MORT_18_E	human	undet.	infant II	9-11	bone	Femur	0.70964	0.00003		13.7	6.4	7.3	2 ml H2O, 2ml 1mol Li-Acetat-acetic acid, 3x2ml H2O, ultrasound 10 min, 50°C, centrifuge 5 min 10.000 Umdr./Min.	3h at 850°C
Mórágy Tűzkődomb B1	Lengyel	65	MORT19	MORT_19_A	human	female	maturus	47-63	enamel	M1 (36)	0.70955	0.00003		14.6	7.9	6.7	2 ml H2O, 2ml 1mol Li-Acetat-acetic acid, 3x2ml H2O, ultrasound 10 min, 50°C, centrifuge 5 min 10.000 Umdr./Min.	3h at 850°C
Mórágy Tűzkődomb B1	Lengyel	65	MORT19	MORT_19_B	human	female	maturus	47-63	enamel	M2 (37)	0.70997	0.00003		15.7	6.1	9.6	2 ml H2O, 2ml 1mol Li-Acetat-acetic acid, 3x2ml H2O, ultrasound 10 min, 50°C, centrifuge 5 min 10.000 Umdr./Min.	3h at 850°C
Mórágy Tűzkődomb B1	Lengyel	66	MORT20	MORT_20_A	human	male	adultus	37-43	enamel	M1 (36)	0.71004	0.00003		23	17.7	5.3	2 ml H2O, 2ml 1mol Li-Acetat-acetic acid, 3x2ml H2O, ultrasound 10 min, 50°C, centrifuge 5 min 10.000 Umdr./Min.	3h at 850°C
Mórágy Tűzkődomb B1	Lengyel	66	MORT20	MORT_20_B	human	male	adultus	37-43	enamel	M3 (18)	0.70974	0.00002		21.1	14.5	6.6	2 ml H2O, 2ml 1mol Li-Acetat-acetic acid, 3x2ml H2O, ultrasound 10 min, 50°C, centrifuge 5 min 10.000 Umdr./Min.	3h at 850°C
Mórágy Tűzkődomb B1	Lengyel	67	MORT21	MORT_21_A	human	female	adultus	30-36	enamel	M1 (36)	0.70978	0.00003		23.1	17.2	5.9	2 ml H2O, 2ml 1mol Li-Acetat-acetic acid, 3x2ml H2O, ultrasound 10 min, 50°C, centrifuge 5 min 10.000 Umdr./Min.	3h at 850°C
Mórágy Tűzkődomb B1	Lengyel	67	MORT21	MORT_21_B	human	female	adultus	30-36	enamel	M2 (37)	0.70989	0.00001		23.8	19.2	4.6	2 ml H2O, 2ml 1mol Li-Acetat-acetic acid, 3x2ml H2O, ultrasound 10 min, 50°C, centrifuge 5 min 10.000 Umdr./Min.	3h at 850°C
Mórágy Tűzkődomb B1	Lengyel	74	MORT22	MORT_22_A	human	female	maturus	40-46	enamel	M1 (46)	0.70958	0.00002		18.3	13.4	4.9	2 ml H2O, 2ml 1mol Li-Acetat-acetic acid, 3x2ml H2O, ultrasound 10 min, 50°C, centrifuge 5 min 10.000 Umdr./Min.	3h at 850°C
Mórágy Tűzkődomb B1	Lengyel	74	MORT22	MORT_22_B	human	female	maturus	40-46	enamel	M3 (48)	0.70967	0.00004		30	23.9	6.1	2 ml H2O, 2ml 1mol Li-Acetat-acetic acid, 3x2ml H2O, ultrasound 10 min, 50°C, centrifuge 5 min 10.000 Umdr./Min.	3h at 850°C
Mórágy Tűzkődomb B1	Lengyel	77	MORT24	MORT_24_A	human	male	maturus	41-47	enamel	M1 (16)	0.70987	0.00003		21.2	12.9	8.3	2 ml H2O, 2ml 1mol Li-Acetat-acetic acid, 3x2ml H2O, ultrasound 10 min, 50°C, centrifuge 5 min 10.000 Umdr./Min.	3h at 850°C
Mórágy Tűzkődomb B1	Lengyel	77	MORT24	MORT_24_B	human	male	maturus	41-47	enamel	M3 (28)	0.70968	0.00002		21.9	11.4	10.5	2 ml H2O, 2ml 1mol Li-Acetat-acetic acid, 3x2ml H2O, ultrasound 10 min, 50°C, centrifuge 5 min 10.000 Umdr./Min.	3h at 850°C
Mórágy Tűzkődomb B1	Lengyel	81	MORT25	MORT_25_A	human	undet.	infant II	9-11	enamel	M1 (36)	0.70927	0.00003		19	14.6	4.4	2 ml H2O, 2ml 1mol Li-Acetat-acetic acid, 3x2ml H2O, ultrasound 10 min, 50°C, centrifuge 5 min 10.000 Umdr./Min.	3h at 850°C
Mórágy Tűzkődomb B1	Lengyel	81	MORT25	MORT_25_B	human	undet.	infant II	9-11	enamel	M3 (??)	0.70969	0.00003		16	11.1	4.9	2 ml H2O, 2ml 1mol Li-Acetat-acetic acid, 3x2ml H2O, ultrasound 10 min, 50°C, centrifuge 5 min 10.000 Umdr./Min.	3h at 850°C
Mórágy Tűzkődomb B1	no data	1986.VI.26 B/IX	MORTM	MORT_M_01	animal	_	_	_	Spondylus	_	0.70882	0.00005		21.8	6.9	14.9	3x2ml H2O, ultrasound 10 min, 50°C, centrifuge 5 min 10.000 Umdr./Min.	3h at 850°C
Mórágy Tűzkődomb B1	no data	1983.VII.28 B/VIII	MORTS	MORT_S_01	animal	_	_	_	enamel	no data	0.7096	0.00001		25.8	18.3	7.5	2 ml H2O, 2ml 1mol Li-Acetat-acetic acid, 3x2ml H2O, ultrasound 10 min, 50°C, centrifuge 5 min 10.000 Umdr./Min.	3h at 850°C
Mórágy Tűzkődomb B1	no data	Grab 46	MORTS	MORT_S_02	animal	_	_	_	enamel	no data	0.70927	0.00002		22.6	12.9	9.7	2 ml H2O, 2ml 1mol Li-Acetat-acetic acid, 3x2ml H2O, ultrasound 10 min, 50°C, centrifuge 5 min 10.000 Umdr./Min.	3h at 850°C
Mórágy Tűzkődomb B1	no data	1984.VI.26 B/IX Grab 56	MORTS	MORT_S_03	animal	_	_	_	enamel	Incisivus	0.7091	0.00002		23.2	11.1	12.1	2 ml H2O, 2ml 1mol Li-Acetat-acetic acid, 3x2ml H2O, ultrasound 10 min, 50°C, centrifuge 5 min 10.000 Umdr./Min.	3h at 850°C
Mórágy Tűzkődomb B1	no data	no data	MORTS	MORT_S_04	animal	_	_	_	enamel	no data	0.70947	0.00002		17.5	13	4.5	2 ml H2O, 2ml 1mol Li-Acetat-acetic acid, 3x2ml H2O, ultrasound 10 min, 50°C, centrifuge 5 min 10.000 Umdr./Min.	3h at 850°C
Nemesvámos-Kapsa	Sopot	(17?)	NEK1	NEK_01_A	human	female	adultus	25-30	enamel	M1 (26)	0.70913	0.00001		21.7	17.5	4.2	2 ml H2O, 2ml 1mol Li-Acetat-acetic acid, 3x2ml H2O, ultrasound 10 min, 50°C, centrifuge 5 min 10.000 Umdr./Min.	3h at 850°C
Nemesvámos-Kapsa	Sopot	(17?)	NEK1	NEK_01_B	human	female	adultus	25-30	enamel	M3 (28)	0.70909	0.00004		23.3	18.1	5.2	2 ml H2O, 2ml 1mol Li-Acetat-acetic acid, 3x2ml H2O, ultrasound 10 min, 50°C, centrifuge 5 min 10.000 Umdr./Min.	3h at 850°C
Nemesvámos-Kapsa	Sopot	(17?)	NEK1	NEK_01_E	human	female	adultus	25-30	bone	Long bone	0.70929	0.00004		33.7	21.4	12.3	2 ml H2O, 2ml 1mol Li-Acetat-acetic acid, 3x2ml H2O, ultrasound 10 min, 50°C, centrifuge 5 min 10.000 Umdr./Min.	3h at 850°C
Polgár-Piócási-Dűlő	ALBK	23	POPI1	POPI_01_A	human	female?	maturus	40-59	enamel	M1 (?)	0.70971	0.00005		33.6	26.8	6.8	2 ml H2O, 2ml 1mol Li-Acetat-acetic acid, 3x2ml H2O, ultrasound 10 min, 50°C, centrifuge 5 min 10.000 Umdr./Min.	3h at 850°C
Polgár-Piócási-Dűlő	ALBK	23	POPI1	POPI_01_B	human	female?	maturus	40-59	enamel	M3 (?)	0.70967	0.00001		27.1	20	7.1	2 ml H2O, 2ml 1mol Li-Acetat-acetic acid, 3x2ml H2O, ultrasound 10 min, 50°C, centrifuge 5 min 10.000 Umdr./Min.	3h at 850°C
Polgár-Piócási-Dűlő	ALBK	37	POPI2	POPI_02_A	human	female	maturus	40-59	enamel	M?	0.70956	0.00001		17.2	12.4	4.8	2 ml H2O, 2ml 1mol Li-Acetat-acetic acid, 3x2ml H2O, ultrasound 10 min, 50°C, centrifuge 5 min 10.000 Umdr./Min.	3h at 850°C
Polgár-Piócási-Dűlő	ALBK	37	POPI2	POPI_02_E	human	female	maturus	40-59	bone	Humerus	0.7099	0.00004		41.9	26.1	15.8	2 ml H2O, 2ml 1mol Li-Acetat-acetic acid, 3x2ml H2O, ultrasound 10 min, 50°C, centrifuge 5 min 10.000 Umdr./Min.	3h at 850°C
Polgár-Piócási-Dűlő	ALBK	38	POPI3	POPI_03_A	human	undet.	adolescent	14-16	enamel	M1 (36/46)	0.70967	0.00001		30.2	24	6.2	2 ml H2O, 2ml 1mol Li-Acetat-acetic acid, 3x2ml H2O, ultrasound 10 min, 50°C, centrifuge 5 min 10.000 Umdr./Min.	3h at 850°C
Polgár-Piócási-Dűlő	ALBK	38	POPI3	POPI_03_B	human	undet.	adolescent	14-16	enamel	Caninus	0.70968	0.00002		12.7	8.5	4.2	2 ml H2O, 2ml 1mol Li-Acetat-acetic acid, 3x2ml H2O, ultrasound 10 min, 50°C, centrifuge 5 min 10.000 Umdr./Min.	3h at 850°C
Polgár-Piócási-Dűlő	ALBK	38	POPI3	POPI_03_C	human	undet.	adolescent	14-16	enamel	M3 (?)	0.70968	0.00001		31.5	24.2	7.3	2 ml H2O, 2ml 1mol Li-Acetat-acetic acid, 3x2ml H2O, ultrasound 10 min, 50°C, centrifuge 5 min 10.000 Umdr./Min.	3h at 850°C
Polgár-Piócási-Dűlő	ALBK	38	POPI3	POPI_03_E	human	undet.	adolescent	14-16	bone	Long bone	0.7098	0.00004		40.9	25.4	15.5	2 ml H2O, 2ml 1mol Li-Acetat-acetic acid, 3x2ml H2O, ultrasound 10 min, 50°C, centrifuge 5 min 10.000 Umdr./Min.	3h at 850°C
Polgár-Piócási-Dűlő	ALBK	173	POPI5	POPI_05_A	human	male (genetic.)	maturus	50-56	enamel	M1 (36)	0.70957	0.00003		23	16.2	6.8	2 ml H2O, 2ml 1mol Li-Acetat-acetic acid, 3x2ml H2O, ultrasound 10 min, 50°C, centrifuge 5 min 10.000 Umdr./Min.	3h at 850°C
Polgár-Piócási-Dűlő	ALBK	173	POPI5	POPI_05_B	human	male (genetic.)	maturus	50-56	enamel	M3 (38)	0.70954	0.00004		35.8	27.4	8.4	2 ml H2O, 2ml 1mol Li-Acetat-acetic acid, 3x2ml H2O, ultrasound 10 min, 50°C, centrifuge 5 min 10.000 Umdr./Min.	3h at 850°C
Polgár-Piócási-Dűlő	ALBK	173	POPI5	POPI_05_E	human	male (genetic.)	maturus	50-56	bone	Femur right	0.70982	0.00005		35.9	21.9	14	2 ml H2O, 2ml 1mol Li-Acetat-acetic acid, 3x2ml H2O, ultrasound 10 min, 50°C, centrifuge 5 min 10.000 Umdr./Min.	3h at 850°C
Polgár-Piócási-Dűlő	ALBK	177	POPI6	POPI_06_A	human	female	maturus	42-46	enamel	M1 (46)	0.70957	0.00003		35.1	26	9.1	2 ml H2O, 2ml 1mol Li-Acetat-acetic acid, 3x2ml H2O, ultrasound 10 min, 50°C, centrifuge 5 min 10.000 Umdr./Min.	3h at 850°C
Polgár-Piócási-Dűlő	ALBK	177	POPI6	POPI_06_B	human	female	maturus	42-46	enamel	M2 (47)	0.70966	0.00001		17.5	11.4	6.1	2 ml H2O, 2ml 1mol Li-Acetat-acetic acid, 3x2ml H2O, ultrasound 10 min, 50°C, centrifuge 5 min 10.000 Umdr./Min.	3h at 850°C
Polgár-Piócási-Dűlő	ALBK	177	POPI6	POPI_06_C	human	female	maturus	42-46	enamel	M3 (28)	0.70968	0.00002		28.1	21.7	6.4	2 ml H2O, 2ml 1mol Li-Acetat-acetic acid, 3x2ml H2O, ultrasound 10 min, 50°C, centrifuge 5 min 10.000 Umdr./Min.	3h at 850°C
Polgár-Piócási-Dűlő	ALBK	177	POPI6	POPI_06_E	human	female	maturus	42-46	bone	Femur left	0.70975	0.00001		24.1	17	7.1	2 ml H2O, 2ml 1mol Li-Acetat-acetic acid, 3x2ml H2O, ultrasound 10 min, 50°C, centrifuge 5 min 10.000 Umdr./Min.	3h at 850°C
Pusztataksony Ledence	_	064 / 077 (3)	PULE0	PULE_0_01	animal	_	_	_	enamel	M3	0.70961	0.00005		24.2	15.7	8.5	2 ml H2O, 2ml 1mol Li-Acetat-acetic acid, 3x2ml H2O, ultrasound 10 min, 50°C, centrifuge 5 min 10.000 Umdr./Min.	3h at 850°C
Pusztataksony Ledence	Tisza	17	PULE1	PULE_01_A	human	female	adultus	23-39	enamel	M1 (36)	0.70969	0.00003		29.3	25.1	4.2	2 ml H2O, 2ml 1mol Li-Acetat-acetic acid, 3x2ml H2O, ultrasound 10 min, 50°C, centrifuge 5 min 10.000 Umdr./Min.	3h at 850°C
Pusztataksony Ledence	Tisza	17	PULE1	PULE_01_E	human	female	adultus	23-39	bone	Femur	0.70974	0.00001		31.4	21.8	9.6	2 ml H2O, 2ml 1mol Li-Acetat-acetic acid, 3x2ml H2O, ultrasound 10 min, 50°C, centrifuge 5 min 10.000 Umdr./Min.	3h at 850°C
Pusztataksony Ledence	Szakálhát	26	PULE2	PULE_02_A	human	undet.	infant II	9-10	enamel	m1 (74)	0.70957	0.00004		27.7	23.1	4.6	2 ml H2O, 2ml 1mol Li-Acetat-acetic acid, 3x2ml H2O, ultrasound 10 min, 50°C, centrifuge 5 min 10.000 Umdr./Min.	3h at 850°C
Pusztataksony Ledence	Szakálhát	26	PULE2	PULE_02_B	human	undet.	infant II	9-10	enamel	M1 (46)	0.70959	0.00004		36	29.9	6.1	2 ml H2O, 2ml 1mol Li-Acetat-acetic acid, 3x2ml H2O, ultrasound 10 min, 50°C, centrifuge 5 min 10.000 Umdr./Min.	3h at 850°C
Pusztataksony Ledence	Szakálhát	26	PULE2	PULE_02_E	human	undet.	infant II	9-10	bone	Femur	0.70946	0.00003		30.5	21.4	9.1	2 ml H2O, 2ml 1mol Li-Acetat-acetic acid, 3x2ml H2O, ultrasound 10 min, 50°C, centrifuge 5 min 10.000 Umdr./Min.	3h at 850°C
Pusztataksony Ledence	Tisza	36	PULE3	PULE_03_A	human	undet.	neon.	no data	enamel	m2 (75)	0.70968	0.00001		31.1	25.1	6	2 ml H2O, 2ml 1mol Li-Acetat-acetic acid, 3x2ml H2O, ultrasound 10 min, 50°C, centrifuge 5 min 10.000 Umdr./Min.	3h at 850°C
Pusztataksony Ledence	Szakálhát	40	PULE4	PULE_04_A	human	undet.	infant I	5-7	enamel	m1 (64)	0.70957	0.00004		21.4	17.2	4.2	2 ml H2O, 2ml 1mol Li-Acetat-acetic acid, 3x2ml H2O, ultrasound 10 min, 50°C, centrifuge 5 min 10.000 Umdr./Min.	3h at 850°C
Pusztataksony Ledence	Szakálhát	40	PULE4	PULE_04_B	human	undet.	infant I	5-7	enamel	M1 Maxilla	0.70959	0.00003		24.4	19.7	4.7	2 ml H2O, 2ml 1mol Li-Acetat-acetic acid, 3x2ml H2O, ultrasound 10 min, 50°C, centrifuge 5 min 10.000 Umdr./Min.	3h at 850°C
Pusztataksony Ledence	Szakálhát	41	PULE5	PULE_05_A	human	male	maturus	38-52	enamel	M1 Mandibula	0.70952	0.00002		28.9	23.3	5.6	2 ml H2O, 2ml 1mol Li-Acetat-acetic acid, 3x2ml H2O, ultrasound 10 min, 50°C, centrifuge 5 min 10.000 Umdr./Min.	3h at 850°C
Pusztataksony Ledence	Szakálhát	41	PULE5	PULE_05_B	human	male	maturus	38-52	enamel	M2 Mandibula	0.7096	0.00003		23.7	11.7	12	2 ml H2O, 2ml 1mol Li-Acetat-acetic acid, 3x2ml H2O, ultrasound 10 min, 50°C, centrifuge 5 min 10.000 Umdr./Min.	3h at 850°C
Pusztataksony Ledence	Tisza	56	PULE6	PULE_06_E	human	female	adultus/maturus	no data	bone	rib	0.70968	0.00003		31.1	16.7	14.4	2 ml H2O, 2ml 1mol Li-Acetat-acetic acid, 3x2ml H2O, ultrasound 10 min, 50°C, centrifuge 5 min 10.000 Umdr./Min.	3h at 850°C
Pusztataksony Ledence	Tisza	85	PULE7	PULE_07_A	human	female	adultus/maturus	no data	enamel	PM (??)	0.7096	0.00003		25.4	20.8	4.6	2 ml H2O, 2ml 1mol Li-Acetat-acetic acid, 3x2ml H2O, ultrasound 10 min, 50°C, centrifuge 5 min 10.000 Umdr./Min.	3h at 850°C
Pusztataksony Ledence	Tisza	85	PULE7	PULE_07_B	human	female	adultus/maturus	no data	enamel	M3 Maxilla	0.70957	0.00004		23.8	13.1	10.7	2 ml H2O, 2ml 1mol Li-Acetat-acetic acid, 3x2ml H2O, ultrasound 10 min, 50°C, centrifuge 5 min 10.000 Umdr./Min.	3h at 850°C
Pusztataksony Ledence	Szakálhát	87	PULE8	PULE_08_A	human	male	adultus	28-56	enamel	M1 (46)	0.70961	0.00001		22.8	14.5	8.3	2 ml H2O, 2ml 1mol Li-Acetat-acetic acid, 3x2ml H2O, ultrasound 10 min, 50°C, centrifuge 5 min 10.000 Umdr./Min.	3h at 850°C
Pusztataksony Ledence	Szakálhát	87	PULE8	PULE_08_B	human	male	adultus	28-56	enamel	M3 (38)	0.70957	0.00003		29.1	23.9	5.2	2 ml H2O, 2ml 1mol Li-Acetat-acetic acid, 3x2ml H2O, ultrasound 10 min, 50°C, centrifuge 5 min 10.000 Umdr./Min.	3h at 850°C
Pusztataksony Ledence	Tiszapolgár	130	PULE9	PULE_09_A	human	male (genetic.)	adultus	no data	enamel	M1 (46)	0.70962	0.00002		20.7	14.8	5.9	2 ml H2O, 2ml 1mol Li-Acetat-acetic acid, 3x2ml H2O, ultrasound 10 min, 50°C, centrifuge 5 min 10.000 Umdr./Min.	3h at 850°C
Pusztataksony Ledence	Tiszapolgár	130	PULE9	PULE_09_B	human	male (genetic.)	adultus	no data	enamel	M3 (48)	0.70963	0.00004		26.2	21	5.2	2 ml H2O, 2ml 1mol Li-Acetat-acetic acid, 3x2ml H2O, ultrasound 10 min, 50°C, centrifuge 5 min 10.000 Umdr./Min.	3h at 850°C
Pusztataksony Ledence	Tiszapolgár	130	PULE9	PULE_09_E	human	male (genetic.)	adultus	no data	bone	Femur	0.70965	0.00001		27.8	16.4	11.4	2 ml H2O, 2ml 1mol Li-Acetat-acetic acid, 3x2ml H2O, ultrasound 10 min, 50°C, centrifuge 5 min 10.000 Umdr./Min.	3h at 850°C
Pusztataksony Ledence	Szakálhát	155	PULE10	PULE_10_A	human	male	adolescent	16-18	enamel	M1 (36)	0.70967	0.00002		33.8	28.9	4.9	2 ml H2O, 2ml 1mol Li-Acetat-acetic acid, 3x2ml H2O, ultrasound 10 min, 50°C, centrifuge 5 min 10.000 Umdr./Min.	3h at 850°C
Pusztataksony Ledence	Szakálhát	155	PULE10	PULE_10_B	human	male	adolescent	16-18	enamel	M2 (17)	0.70963	0.00005		22.7	12.5	10.2	2 ml H2O, 2ml 1mol Li-Acetat-acetic acid, 3x2ml H2O, ultrasound 10 min, 50°C, centrifuge 5 min 10.000 Umdr./Min.	3h at 850°C
Pusztataksony Ledence	Tiszapolgár	236	PULE13	PULE_13_A	human	male	adultus	no data	enamel	M2 (37)	0.70955	0.00002		19	14.3	4.7	2 ml H2O, 2ml 1mol Li-Acetat-acetic acid, 3x2ml H2O, ultrasound 10 min, 50°C, centrifuge 5 min 10.000 Umdr./Min.	3h at 850°C
Pusztataksony Ledence	Tiszapolgár	236	PULE13	PULE_13_B	human	male	adultus	no data	enamel	M3 (48)	0.70976	0.00004		28	21.6	6.4	2 ml H2O, 2ml 1mol Li-Acetat-acetic acid, 3x2ml H2O, ultrasound 10 min, 50°C, centrifuge 5 min 10.000 Umdr./Min.	3h at 850°C
Pusztataksony Ledence	Tisza	283	PULE14	PULE_14_A	human	undet.	infant I	no data	enamel	m1 (74)	0.70962	0.00003		35.9	30.3	5.6	2 ml H2O, 2ml 1mol Li-Acetat-acetic acid, 3x2ml H2O, ultrasound 10 min, 50°C, centrifuge 5 min 10.000 Umdr./Min.	3h at 850°C
Pusztataksony Ledence	Szakálhát	193	PULE15	PULE_15_A	human	female	adultus	23-27	enamel	M1 (16)	0.70984	0.00002		32.9	27.3	5.6	2 ml H2O, 2ml 1mol Li-Acetat-acetic acid, 3x2ml H2O, ultrasound 10 min, 50°C, centrifuge 5 min 10.000 Umdr./Min.	3h at 850°C
Pusztataksony Ledence	Szakálhát	193	PULE15	PULE_15_B	human	female	adultus	23-27	enamel	M3 (18)	0.70987	0.00003		37.3	31.7	5.6	2 ml H2O, 2ml 1mol Li-Acetat-acetic acid, 3x2ml H2O, ultrasound 10 min, 50°C, centrifuge 5 min 10.000 Umdr./Min.	3h at 850°C
Pusztataksony Ledence	Tisza	312	PULE17	PULE_17_A	human	undet.	infant I	no data	enamel	m1 (84)	0.7096	0.00004		26.8	17.8	9	2 ml H2O, 2ml 1mol Li-Acetat-acetic acid, 3x2ml H2O, ultrasound 10 min, 50°C, centrifuge 5 min 10.000 Umdr./Min.	3h at 850°C
Pusztataksony Ledence	Szakálhát	335	PULE18	PULE_18_A	human	female	adultus	30-36	enamel	M1 (46)	0.70959	0.00001		29.9	25.3	4.6	2 ml H2O, 2ml 1mol Li-Acetat-acetic acid, 3x2ml H2O, ultrasound 10 min, 50°C, centrifuge 5 min 10.000 Umdr./Min.	3h at 850°C
Pusztataksony Ledence	Szakálhát	335	PULE18	PULE_18_B	human	female	adultus	30-36	enamel	M2 (47)	0.70953	0.00004		29.2	19.6	9.6	2 ml H2O, 2ml 1mol Li-Acetat-acetic acid, 3x2ml H2O, ultrasound 10 min, 50°C, centrifuge 5 min 10.000 Umdr./Min.	3h at 850°C
Pusztataksony Ledence	Szakálhát	335	PULE18	PULE_18_C	human	female	adultus	30-36	enamel	M3 (48)	0.70965	0.00001		23.6	20.1	3.5	2 ml H2O, 2ml 1mol Li-Acetat-acetic acid, 3x2ml H2O, ultrasound 10 min, 50°C, centrifuge 5 min 10.000 Umdr./Min.	3h at 850°C
Pusztataksony Ledence	Szakálhát	335	PULE18	PULE_18_E	human	female	adultus	30-36	bone	Femur right	0.70969	0.00004		34.4	20.5	13.9	2 ml H2O, 2ml 1mol Li-Acetat-acetic acid, 3x2ml H2O, ultrasound 10 min, 50°C, centrifuge 5 min 10.000 Umdr./Min.	3h at 850°C
Pusztataksony Ledence	Szakálhát	365	PULE20	PULE_20_A	human	female	maturus	48-57	enamel	M1 (26)	0.70969	0.00005		24.2	20.2	4	2 ml H2O, 2ml 1mol Li-Acetat-acetic acid, 3x2ml H2O, ultrasound 10 min, 50°C, centrifuge 5 min 10.000 Umdr./Min.	3h at 850°C
Pusztataksony Ledence	Szakálhát	365	PULE20	PULE_20_B	human	female	maturus	48-57	enamel	M2 (27)	0.70962	0.00003		28.2	17.1	11.1	2 ml H2O, 2ml 1mol Li-Acetat-acetic acid, 3x2ml H2O, ultrasound 10 min, 50°C, centrifuge 5 min 10.000 Umdr./Min.	3h at 850°C
Pusztataksony Ledence	Szakálhát	366	PULE21	PULE_21_A	human	male	maturus	39-45	enamel	M1 (36)	0.70953	0.00001		20.1	15.6	4.5	2 ml H2O, 2ml 1mol Li-Acetat-acetic acid, 3x2ml H2O, ultrasound 10 min, 50°C, centrifuge 5 min 10.000 Umdr./Min.	3h at 850°C
Pusztataksony Ledence	Szakálhát	366	PULE21	PULE_21_B	human	male	maturus	39-45	enamel	M3 Maxilla	0.70964	0.00003		35.2	29.1	6.1	2 ml H2O, 2ml 1mol Li-Acetat-acetic acid, 3x2ml H2O, ultrasound 10 min, 50°C, centrifuge 5 min 10.000 Umdr./Min.	3h at 850°C
Pusztataksony Ledence	Tiszapolgár	396	PULE22	PULE_22_A	human	male	adultus	no data	enamel	M1 (36)	0.70986	0.00003		17.1	14	3.1	2 ml H2O, 2ml 1mol Li-Acetat-acetic acid, 3x2ml H2O, ultrasound 10 min, 50°C, centrifuge 5 min 10.000 Umdr./Min.	3h at 850°C
Pusztataksony Ledence	Tiszapolgár	396	PULE22	PULE_22_B	human	male	adultus	no data	enamel	M2 (37)	0.70985	0.00003		12.1	6	6.1	2 ml H2O, 2ml 1mol Li-Acetat-acetic acid, 3x2ml H2O, ultrasound 10 min, 50°C, centrifuge 5 min 10.000 Umdr./Min.	3h at 850°C
Pusztataksony Ledence	Szakálhát	407	PULE23	PULE_23_A	human	female	maturus	45-51	enamel	M2 (17)	0.70954	0.00002		23.3	18.4	4.9	2 ml H2O, 2ml 1mol Li-Acetat-acetic acid, 3x2ml H2O, ultrasound 10 min, 50°C, centrifuge 5 min 10.000 Umdr./Min.	3h at 850°C
Pusztataksony Ledence	Tisza	460	PULE24	PULE_24_A	human	female (genetic.)	maturus	49-55	enamel	M2 (37)	0.70995	0.00004		18.9	13.6	5.3	2 ml H2O, 2ml 1mol Li-Acetat-acetic acid, 3x2ml H2O, ultrasound 10 min, 50°C, centrifuge 5 min 10.000 Umdr./Min.	3h at 850°C
Pusztataksony Ledence	Tisza	460	PULE24	PULE_24_B	human	female (genetic.)	maturus	49-55	enamel	M3 (18)	0.71012	0.00001		24.3	17.5	6.8	2 ml H2O, 2ml 1mol Li-Acetat-acetic acid, 3x2ml H2O, ultrasound 10 min, 50°C, centrifuge 5 min 10.000 Umdr./Min.	3h at 850°C
Pusztataksony Ledence	Tisza	513	PULE25	PULE_25_A	human	male	maturus	47-51	enamel	M1 (36)	0.70979	0.00003		16.1	11.4	4.7	2 ml H2O, 2ml 1mol Li-Acetat-acetic acid, 3x2ml H2O, ultrasound 10 min, 50°C, centrifuge 5 min 10.000 Umdr./Min.	3h at 850°C
Pusztataksony Ledence	Tisza	513	PULE25	PULE_25_B	human	male	maturus	47-51	enamel	M3 (38)	0.70977	0.00001		19.7	14.6	5.1	2 ml H2O, 2ml 1mol Li-Acetat-acetic acid, 3x2ml H2O, ultrasound 10 min, 50°C, centrifuge 5 min 10.000 Umdr./Min.	3h at 850°C
Pusztataksony Ledence	Tisza	513	PULE25	PULE_25_E	human	male	maturus	47-51	bone	rib	0.70969	0.00004		39.1	24.6	14.5	2 ml H2O, 2ml 1mol Li-Acetat-acetic acid, 3x2ml H2O, ultrasound 10 min, 50°C, centrifuge 5 min 10.000 Umdr./Min.	3h at 850°C
Pusztataksony Ledence	Tisza	537	PULE26	PULE_26_A	human	female (genetic.)	adultus	30-36	enamel	M1 (36)	0.70963	0.00003		24.5	19.2	5.3	2 ml H2O, 2ml 1mol Li-Acetat-acetic acid, 3x2ml H2O, ultrasound 10 min, 50°C, centrifuge 5 min 10.000 Umdr./Min.	3h at 850°C
Pusztataksony Ledence	Tisza	537	PULE26	PULE_26_B	human	female (genetic.)	adultus	30-36	enamel	M3 (28)	0.7096	0.00004		25	19.8	5.2	2 ml H2O, 2ml 1mol Li-Acetat-acetic acid, 3x2ml H2O, ultrasound 10 min, 50°C, centrifuge 5 min 10.000 Umdr./Min.	3h at 850°C
Pusztataksony Ledence	no data	064 / 077 (4)	PULEC	PULE_C_01	animal	_	_	_	enamel	M2	0.70983	0.00001		17.7	11.6	6.1	2 ml H2O, 2ml 1mol Li-Acetat-acetic acid, 3x2ml H2O, ultrasound 10 min, 50°C, centrifuge 5 min 10.000 Umdr./Min.	3h at 850°C
Pusztataksony Ledence	no data	500 / 647	PULEM	PULE_M_01	animal	_	_	_	shell	_	0.70952	0.00005		30.7	12.8	17.9	2 ml H2O, 2ml 1mol Li-Acetat-acetic acid, 3x2ml H2O, ultrasound 10 min, 50°C, centrifuge 5 min 10.000 Umdr./Min.	3h at 850°C
Pusztataksony Ledence	no data	199 / 263	PULEM	PULE_M_02	animal	_	_	_	shell	_	0.70965	0.00001		27.6	12.8	14.8	2 ml H2O, 2ml 1mol Li-Acetat-acetic acid, 3x2ml H2O, ultrasound 10 min, 50°C, centrifuge 5 min 10.000 Umdr./Min.	3h at 850°C
Pusztataksony Ledence	no data	064 / 0077 (1)	PULES	PULE_S_01	animal	_	_	_	enamel	M2	0.70966	0.00001		20.4	15.5	4.9	2 ml H2O, 2ml 1mol Li-Acetat-acetic acid, 3x2ml H2O, ultrasound 10 min, 50°C, centrifuge 5 min 10.000 Umdr./Min.	3h at 850°C
Pusztataksony Ledence	no data	25 / 25	PULES	PULE_S_02	animal	_	_	_	enamel	PM4	0.70967	0.00004		19.3	13.7	5.6	2 ml H2O, 2ml 1mol Li-Acetat-acetic acid, 3x2ml H2O, ultrasound 10 min, 50°C, centrifuge 5 min 10.000 Umdr./Min.	3h at 850°C
Pusztataksony Ledence	no data	0189 / 0249	PULES	PULE_S_03	animal	_	_	_	enamel	M2	0.70935	0.00002		32.6	24.7	7.9	2 ml H2O, 2ml 1mol Li-Acetat-acetic acid, 3x2ml H2O, ultrasound 10 min, 50°C, centrifuge 5 min 10.000 Umdr./Min.	3h at 850°C
Pusztataksony Ledence	no data	064 / 077 (2)	PULES	PULE_S_04	animal	_	_	_	enamel	M2	0.71054	0.00003		22.8	17.2	5.6	2 ml H2O, 2ml 1mol Li-Acetat-acetic acid, 3x2ml H2O, ultrasound 10 min, 50°C, centrifuge 5 min 10.000 Umdr./Min.	3h at 850°C
Pusztataksony Ledence	Szakálhát	89	PULE21	PULE2_01_A	human	female	adolescent/adultus	18-28	enamel	M1 (46)	0.70977	0.00003		22.3	15.3	7	2 ml H2O, 2ml 1mol Li-Acetat-acetic acid, 3x2ml H2O, ultrasound 10 min, 50°C, centrifuge 5 min 10.000 Umdr./Min.	3h at 850°C
Pusztataksony Ledence	Szakálhát	89	PULE21	PULE2_01_B	human	female	adolescent/adultus	18-28	enamel	M3 (48)	0.70967	0.00004		24.1	14.1	10	2 ml H2O, 2ml 1mol Li-Acetat-acetic acid, 3x2ml H2O, ultrasound 10 min, 50°C, centrifuge 5 min 10.000 Umdr./Min.	3h at 850°C
Pusztataksony Ledence	Szakálhát	89	PULE21	PULE2_01_C	human	female	adolescent/adultus	18-28	enamel	M2 (47)	0.70956	0.00003		24.2	15.6	8.6	2 ml H2O, 2ml 1mol Li-Acetat-acetic acid, 3x2ml H2O, ultrasound 10 min, 50°C, centrifuge 5 min 10.000 Umdr./Min.	3h at 850°C
Pusztataksony Ledence	Szakálhát	89	PULE21	PULE2_01_E	human	female	adolescent/adultus	18-28	bone	Femur	0.70959	0.00001		24.8	16.7	8.1	2 ml H2O, 2ml 1mol Li-Acetat-acetic acid, 3x2ml H2O, ultrasound 10 min, 50°C, centrifuge 5 min 10.000 Umdr./Min.	3h at 850°C
Pusztataksony Ledence	Tiszapolgár	162	PULE22	PULE2_02_A	human	female	maturus	40-46	enamel	M1 (46)	0.70986	0.00001		19.6	11.3	8.3	2 ml H2O, 2ml 1mol Li-Acetat-acetic acid, 3x2ml H2O, ultrasound 10 min, 50°C, centrifuge 5 min 10.000 Umdr./Min.	3h at 850°C
Pusztataksony Ledence	Tiszapolgár	162	PULE22	PULE2_02_B	human	female	maturus	40-46	enamel	M3 (18)	0.70959	0.00005		23.2	14.6	8.6	2 ml H2O, 2ml 1mol Li-Acetat-acetic acid, 3x2ml H2O, ultrasound 10 min, 50°C, centrifuge 5 min 10.000 Umdr./Min.	3h at 850°C
Pusztataksony Ledence	Tiszapolgár	162	PULE22	PULE2_02_E	human	female	maturus	40-46	bone	????	0.70946	0.00001		22	13.8	8.2	2 ml H2O, 2ml 1mol Li-Acetat-acetic acid, 3x2ml H2O, ultrasound 10 min, 50°C, centrifuge 5 min 10.000 Umdr./Min.	3h at 850°C
Pusztataksony Ledence	Szakálhát	170	PULE23	PULE2_03_A	human	male	adolescent	17-22	enamel	M1 (16)	0.70962	0.00001		22.4	13.5	8.9	2 ml H2O, 2ml 1mol Li-Acetat-acetic acid, 3x2ml H2O, ultrasound 10 min, 50°C, centrifuge 5 min 10.000 Umdr./Min.	3h at 850°C
Pusztataksony Ledence	Szakálhát	170	PULE23	PULE2_03_B	human	male	adolescent	17-22	enamel	M3 (48)	0.70961	0.00003		38.1	28.4	9.7	2 ml H2O, 2ml 1mol Li-Acetat-acetic acid, 3x2ml H2O, ultrasound 10 min, 50°C, centrifuge 5 min 10.000 Umdr./Min.	3h at 850°C
Pusztataksony Ledence	Szakálhát	170	PULE23	PULE2_03_C	human	male	adolescent	17-22	enamel	M2 (27)	0.70959	0.00002		31.9	23.8	8.1	2 ml H2O, 2ml 1mol Li-Acetat-acetic acid, 3x2ml H2O, ultrasound 10 min, 50°C, centrifuge 5 min 10.000 Umdr./Min.	3h at 850°C
Pusztataksony Ledence	Szakálhát	170	PULE23	PULE2_03_E	human	male	adolescent	17-22	bone	Femur	0.70958	0.00002		21.6	15.2	6.4	2 ml H2O, 2ml 1mol Li-Acetat-acetic acid, 3x2ml H2O, ultrasound 10 min, 50°C, centrifuge 5 min 10.000 Umdr./Min.	3h at 850°C
Radovanci Sopot Kultur	Sopot	no data	RADO1	RADO_01_A	human	female	adultus	25-30	enamel	M1 (46)	0.70999	0.00001		20.9	16	4.9	2 ml H2O, 2ml 1mol Li-Acetat-acetic acid, 3x2ml H2O, ultrasound 10 min, 50°C, centrifuge 5 min 10.000 Umdr./Min.	3h at 850°C
Radovanci Sopot Kultur	Sopot	no data	RADO1	RADO_01_B	human	female	adultus	25-30	enamel	M2 (47)	0.70998	0.00002		17.5	13.3	4.2	2 ml H2O, 2ml 1mol Li-Acetat-acetic acid, 3x2ml H2O, ultrasound 10 min, 50°C, centrifuge 5 min 10.000 Umdr./Min.	3h at 850°C
Radovanci Sopot Kultur	Sopot	no data	RADO1	RADO_01_E	human	female	adultus	25-30	bone	Humerus	0.71043	0.00004		35.5	25.4	10.1	2 ml H2O, 2ml 1mol Li-Acetat-acetic acid, 3x2ml H2O, ultrasound 10 min, 50°C, centrifuge 5 min 10.000 Umdr./Min.	3h at 850°C
Sajoszentpeter-vasúti örhaz	Bükk	78	SAVÖ1	SAVÖ_01_B	human	female	no data	no data	enamel	M2 (47)	0.71036	0.00003		35.2	28.4	6.8	2 ml H2O, 2ml 1mol Li-Acetat-acetic acid, 3x2ml H2O, ultrasound 10 min, 50°C, centrifuge 5 min 10.000 Umdr./Min.	3h at 850°C
Sajoszentpeter-vasúti örhaz	ALBK	189	SAVÖ3	SAVÖ_03_B	human	female	adolescent	17-20	enamel	M3 (48)	0.71034	0.00003		27.6	20.4	7.2	2 ml H2O, 2ml 1mol Li-Acetat-acetic acid, 3x2ml H2O, ultrasound 10 min, 50°C, centrifuge 5 min 10.000 Umdr./Min.	3h at 850°C
Szederkèny-Kukorica-dülö, 95.lh.	Vinča	119	SEKU1	SEKU_01_A	human	no data	no data	no data	enamel	M1 (46)	0.70945	0.00003		20.6	14.6	6	2 ml H2O, 2ml 1mol Li-Acetat-acetic acid, 3x2ml H2O, ultrasound 10 min, 50°C, centrifuge 5 min 10.000 Umdr./Min.	3h at 850°C
Szederkèny-Kukorica-dülö, 95.lh.	Vinča	119	SEKU1	SEKU_01_C	human	no data	no data	no data	enamel	M2 (47)	0.70934	0.00001		18.3	13.9	4.4	2 ml H2O, 2ml 1mol Li-Acetat-acetic acid, 3x2ml H2O, ultrasound 10 min, 50°C, centrifuge 5 min 10.000 Umdr./Min.	3h at 850°C
Szederkèny-Kukorica-dülö, 95.lh.	Vinča	119	SEKU1	SEKU_01_E	human	no data	no data	no data	bone	rib	0.70953	0.00002		21.7	13.7	8	2 ml H2O, 2ml 1mol Li-Acetat-acetic acid, 3x2ml H2O, ultrasound 10 min, 50°C, centrifuge 5 min 10.000 Umdr./Min.	3h at 850°C
Szederkèny-Kukorica-dülö, 95.lh.	Vinča	270	SEKU3	SEKU_03_A	human	undet.	adultus	25-35	enamel	M1 (36)	0.70974	0.00003		21.8	17.6	4.2	2 ml H2O, 2ml 1mol Li-Acetat-acetic acid, 3x2ml H2O, ultrasound 10 min, 50°C, centrifuge 5 min 10.000 Umdr./Min.	3h at 850°C
Szederkèny-Kukorica-dülö, 95.lh.	Vinča	270	SEKU3	SEKU_03_B	human	undet.	adultus	25-35	enamel	M3 (38)	0.70977	0.00003		25.6	20.2	5.4	2 ml H2O, 2ml 1mol Li-Acetat-acetic acid, 3x2ml H2O, ultrasound 10 min, 50°C, centrifuge 5 min 10.000 Umdr./Min.	3h at 850°C
Szederkèny-Kukorica-dülö, 95.lh.	Vinča	344	SEKU4	SEKU_04_A	human	no data	no data	no data	enamel	PM2 (25)	0.70949	0.00003		15.4	11.2	4.2	2 ml H2O, 2ml 1mol Li-Acetat-acetic acid, 3x2ml H2O, ultrasound 10 min, 50°C, centrifuge 5 min 10.000 Umdr./Min.	3h at 850°C
Szederkèny-Kukorica-dülö, 95.lh.	Vinča	344	SEKU4	SEKU_04_E	human	no data	no data	no data	bone	Femur	0.70952	0.00001		30	18.9	11.1	2 ml H2O, 2ml 1mol Li-Acetat-acetic acid, 3x2ml H2O, ultrasound 10 min, 50°C, centrifuge 5 min 10.000 Umdr./Min.	3h at 850°C
Szederkèny-Kukorica-dülö, 95.lh.	Vinča	367	SEKU5	SEKU_05_A	human	female	adultus	30-35	enamel	M1 (16)	0.71025	0.00004		20.5	11.5	9	2 ml H2O, 2ml 1mol Li-Acetat-acetic acid, 3x2ml H2O, ultrasound 10 min, 50°C, centrifuge 5 min 10.000 Umdr./Min.	3h at 850°C
Szederkèny-Kukorica-dülö, 95.lh.	Vinča	367	SEKU5	SEKU_05_B	human	female	adultus	30-35	enamel	M3 (28)	0.70959	0.00003		25.3	21	4.3	2 ml H2O, 2ml 1mol Li-Acetat-acetic acid, 3x2ml H2O, ultrasound 10 min, 50°C, centrifuge 5 min 10.000 Umdr./Min.	3h at 850°C
Szederkèny-Kukorica-dülö, 95.lh.	Vinča	367	SEKU5	SEKU_05_E	human	female	adultus	30-35	bone	Humerus right	0.70959	0.00003		19.7	11.4	8.3	2 ml H2O, 2ml 1mol Li-Acetat-acetic acid, 3x2ml H2O, ultrasound 10 min, 50°C, centrifuge 5 min 10.000 Umdr./Min.	3h at 850°C
Szederkèny-Kukorica-dülö, 95.lh.	Vinča	2398	SEKU6	SEKU_06_A	human	female (genetic.)	no data	no data	enamel	M1 (26)	0.70933	0.00001		24.5	20	4.5	2 ml H2O, 2ml 1mol Li-Acetat-acetic acid, 3x2ml H2O, ultrasound 10 min, 50°C, centrifuge 5 min 10.000 Umdr./Min.	3h at 850°C
Szederkèny-Kukorica-dülö, 95.lh.	Vinča	2398	SEKU6	SEKU_06_B	human	female (genetic.)	no data	no data	enamel	M2 (27)	0.70986	0.00003		29.1	23.5	5.6	2 ml H2O, 2ml 1mol Li-Acetat-acetic acid, 3x2ml H2O, ultrasound 10 min, 50°C, centrifuge 5 min 10.000 Umdr./Min.	3h at 850°C
Szederkèny-Kukorica-dülö, 95.lh.	Vinča	2398	SEKU6	SEKU_06_E	human	female (genetic.)	no data	no data	bone	rib	0.70954	0.00004		20.4	12.9	7.5	2 ml H2O, 2ml 1mol Li-Acetat-acetic acid, 3x2ml H2O, ultrasound 10 min, 50°C, centrifuge 5 min 10.000 Umdr./Min.	3h at 850°C
Szederkèny-Kukorica-dülö, 95.lh.	Vinča	3413	SEKU7	SEKU_07_A	human	undet.	adolescent	16-18	enamel	M1 (36)	0.70952	0.00004		23.1	17.6	5.5	2 ml H2O, 2ml 1mol Li-Acetat-acetic acid, 3x2ml H2O, ultrasound 10 min, 50°C, centrifuge 5 min 10.000 Umdr./Min.	3h at 850°C
Szederkèny-Kukorica-dülö, 95.lh.	Vinča	3413	SEKU7	SEKU_07_B	human	undet.	adolescent	16-18	enamel	M3 (38)	0.70967	0.00005		31.6	24.8	6.8	2 ml H2O, 2ml 1mol Li-Acetat-acetic acid, 3x2ml H2O, ultrasound 10 min, 50°C, centrifuge 5 min 10.000 Umdr./Min.	3h at 850°C
Szederkèny-Kukorica-dülö, 95.lh.	Vinča	3413	SEKU7	SEKU_07_E	human	undet.	adolescent	16-18	bone	rib	0.70951	0.00006		29.5	17	12.5	2 ml H2O, 2ml 1mol Li-Acetat-acetic acid, 3x2ml H2O, ultrasound 10 min, 50°C, centrifuge 5 min 10.000 Umdr./Min.	3h at 850°C
Szederkèny-Kukorica-dülö, 95.lh.	Vinča	2436	SEKU8	SEKU_08_A	human	female	maturus	45-55	enamel	M1 (16)	0.70972	0.00003		22.4	16.9	5.5	2 ml H2O, 2ml 1mol Li-Acetat-acetic acid, 3x2ml H2O, ultrasound 10 min, 50°C, centrifuge 5 min 10.000 Umdr./Min.	3h at 850°C
Szederkèny-Kukorica-dülö, 95.lh.	Vinča	2491	SEKU10	SEKU_10_A	human	male	adultus	30-40	enamel	M1 (16)	0.70971	0.00005		19.7	15.3	4.4	2 ml H2O, 2ml 1mol Li-Acetat-acetic acid, 3x2ml H2O, ultrasound 10 min, 50°C, centrifuge 5 min 10.000 Umdr./Min.	3h at 850°C
Szederkèny-Kukorica-dülö, 95.lh.	Vinča	2491	SEKU10	SEKU_10_B	human	male	adultus	30-40	enamel	M3 (18)	0.70975	0.00003		31.3	25.6	5.7	2 ml H2O, 2ml 1mol Li-Acetat-acetic acid, 3x2ml H2O, ultrasound 10 min, 50°C, centrifuge 5 min 10.000 Umdr./Min.	3h at 850°C
Szederkèny-Kukorica-dülö, 95.lh.	Vinča	2842	SEKU11	SEKU_11_A	human	undet.	adultus	20-25	enamel	M1 (26)	0.71114	0.00003		27.8	21.2	6.6	2 ml H2O, 2ml 1mol Li-Acetat-acetic acid, 3x2ml H2O, ultrasound 10 min, 50°C, centrifuge 5 min 10.000 Umdr./Min.	3h at 850°C
Szederkèny-Kukorica-dülö, 95.lh.	Vinča	2842	SEKU11	SEKU_11_B	human	undet.	adultus	20-25	enamel	M2 (27)	0.71145	0.00004		37.4	28.3	9.1	2 ml H2O, 2ml 1mol Li-Acetat-acetic acid, 3x2ml H2O, ultrasound 10 min, 50°C, centrifuge 5 min 10.000 Umdr./Min.	3h at 850°C
Szederkèny-Kukorica-dülö, 95.lh.	Vinča	2842	SEKU11	SEKU_11_E	human	undet.	adultus	20-25	bone	no data	0.70979	0.00001		27.3	18	9.3	2 ml H2O, 2ml 1mol Li-Acetat-acetic acid, 3x2ml H2O, ultrasound 10 min, 50°C, centrifuge 5 min 10.000 Umdr./Min.	3h at 850°C
Szegvár Tűzköves	Tisza	1	SZEG1	SZEG_01_A	human	no data	no data	no data	enamel	M1 (36)	0.70949	0.00004		14.8	8.9	5.9	2 ml H2O, 2ml 1mol Li-Acetat-acetic acid, 3x2ml H2O, ultrasound 10 min, 50°C, centrifuge 5 min 10.000 Umdr./Min.	3h at 850°C
Szegvár Tűzköves	Tisza	1	SZEG1	SZEG_01_B	human	no data	no data	no data	enamel	M3 (38)	0.70926	0.00007		15.1	8.8	6.3	2 ml H2O, 2ml 1mol Li-Acetat-acetic acid, 3x2ml H2O, ultrasound 10 min, 50°C, centrifuge 5 min 10.000 Umdr./Min.	3h at 850°C
Szegvár Tűzköves	Tisza	1	SZEG1	SZEG_01_E	human	no data	no data	no data	bone	Femur	0.70954	0.00005	bone fragment	19.6	7.6	12	2 ml H2O, 2ml 1mol Li-Acetat-acetic acid, 3x2ml H2O, ultrasound 10 min, 50°C, centrifuge 5 min 10.000 Umdr./Min.	3h at 850°C
Szemely-Hegyes M60/83. lh.	Sopot	627	SZEH2	SZEH_02_A	human	female	adultus	30-39	enamel	M1 (16)	0.7095	0.00003		28.7	21.5	7.2	2 ml H2O, 2ml 1mol Li-Acetat-acetic acid, 3x2ml H2O, ultrasound 10 min, 50°C, centrifuge 5 min 10.000 Umdr./Min.	3h at 850°C
Szemely-Hegyes M60/83. lh.	Sopot	627	SZEH2	SZEH_02_B	human	female	adultus	30-39	enamel	M2 (17)	0.70952	0.00005		27.5	21.3	6.2	2 ml H2O, 2ml 1mol Li-Acetat-acetic acid, 3x2ml H2O, ultrasound 10 min, 50°C, centrifuge 5 min 10.000 Umdr./Min.	3h at 850°C
Szemely-Hegyes M60/83. lh.	Sopot	627	SZEH2	SZEH_02_C	human	female	adultus	30-39	enamel	M3 (48)	0.70955	0.00003		32.1	26.4	5.7	2 ml H2O, 2ml 1mol Li-Acetat-acetic acid, 3x2ml H2O, ultrasound 10 min, 50°C, centrifuge 5 min 10.000 Umdr./Min.	3h at 850°C
Szemely-Hegyes M60/83. lh.	Sopot	627	SZEH2	SZEH_02_E	human	female	adultus	30-39	bone	Femur right	0.70971	0.00001		40.6	27.2	13.4	2 ml H2O, 2ml 1mol Li-Acetat-acetic acid, 3x2ml H2O, ultrasound 10 min, 50°C, centrifuge 5 min 10.000 Umdr./Min.	3h at 850°C
Szemely-Hegyes M60/83. lh.	Sopot	883	SZEH3	SZEH_03_A	human	female??	adultus	25-30	enamel	M1 (36)	0.70972	0.00005		18.3	13.2	5.1	2 ml H2O, 2ml 1mol Li-Acetat-acetic acid, 3x2ml H2O, ultrasound 10 min, 50°C, centrifuge 5 min 10.000 Umdr./Min.	3h at 850°C
Szemely-Hegyes M60/83. lh.	Sopot	883	SZEH3	SZEH_03_B	human	female??	adultus	25-30	enamel	M3 (48)	0.70976	0.00004		27.1	21.3	5.8	2 ml H2O, 2ml 1mol Li-Acetat-acetic acid, 3x2ml H2O, ultrasound 10 min, 50°C, centrifuge 5 min 10.000 Umdr./Min.	3h at 850°C
Szemely-Hegyes M60/83. lh.	Sopot	883	SZEH3	SZEH_03_E	human	female??	adultus	25-30	bone	Femur right	0.70986	0.00005		33.3	23	10.3	2 ml H2O, 2ml 1mol Li-Acetat-acetic acid, 3x2ml H2O, ultrasound 10 min, 50°C, centrifuge 5 min 10.000 Umdr./Min.	3h at 850°C
Szemely-Hegyes M60/83. lh.	TLBK	1001	SZEH4	SZEH_04_A	human	female (genetic.)	adultus	30-39	enamel	M1 (36)	0.70924	0.00004		15.8	10.8	5	2 ml H2O, 2ml 1mol Li-Acetat-acetic acid, 3x2ml H2O, ultrasound 10 min, 50°C, centrifuge 5 min 10.000 Umdr./Min.	3h at 850°C
Szemely-Hegyes M60/83. lh.	TLBK	1001	SZEH4	SZEH_04_B	human	female (genetic.)	adultus	30-39	enamel	M2 (27)	0.70921	0.00003		24.7	17.8	6.9	2 ml H2O, 2ml 1mol Li-Acetat-acetic acid, 3x2ml H2O, ultrasound 10 min, 50°C, centrifuge 5 min 10.000 Umdr./Min.	3h at 850°C
Szemely-Hegyes M60/83. lh.	TLBK	1001	SZEH4	SZEH_04_C	human	female (genetic.)	adultus	30-39	enamel	M3 (28)	0.70917	0.00004		26.1	18.9	7.2	2 ml H2O, 2ml 1mol Li-Acetat-acetic acid, 3x2ml H2O, ultrasound 10 min, 50°C, centrifuge 5 min 10.000 Umdr./Min.	3h at 850°C
Szemely-Hegyes M60/83. lh.	TLBK	1001	SZEH4	SZEH_04_E	human	female (genetic.)	adultus	30-39	bone	Femur right	0.70952	0.00003		30.8	21.1	9.7	2 ml H2O, 2ml 1mol Li-Acetat-acetic acid, 3x2ml H2O, ultrasound 10 min, 50°C, centrifuge 5 min 10.000 Umdr./Min.	3h at 850°C
Szemely-Hegyes M60/83. lh.	Sopot	1003	SZEH5	SZEH_05_A	human	male (genetic.)	adolescent	15-20	enamel	M1 (26)	0.70941	0.00004		27.4	21.1	6.3	2 ml H2O, 2ml 1mol Li-Acetat-acetic acid, 3x2ml H2O, ultrasound 10 min, 50°C, centrifuge 5 min 10.000 Umdr./Min.	3h at 850°C
Szemely-Hegyes M60/83. lh.	Sopot	1003	SZEH5	SZEH_05_B	human	male (genetic.)	adolescent	15-20	enamel	M2 (27)	0.70943	0.00003		30.6	23.4	7.2	2 ml H2O, 2ml 1mol Li-Acetat-acetic acid, 3x2ml H2O, ultrasound 10 min, 50°C, centrifuge 5 min 10.000 Umdr./Min.	3h at 850°C
Szemely-Hegyes M60/83. lh.	Sopot	1003	SZEH5	SZEH_05_C	human	male (genetic.)	adolescent	15-20	enamel	M3 (18/28)	0.70939	0.00005		25.3	19.2	6.1	2 ml H2O, 2ml 1mol Li-Acetat-acetic acid, 3x2ml H2O, ultrasound 10 min, 50°C, centrifuge 5 min 10.000 Umdr./Min.	3h at 850°C
Szemely-Hegyes M60/83. lh.	Sopot	1003	SZEH5	SZEH_05_E	human	male (genetic.)	adolescent	15-20	bone	Long bone	0.70971	0.00005		33.7	24	9.7	2 ml H2O, 2ml 1mol Li-Acetat-acetic acid, 3x2ml H2O, ultrasound 10 min, 50°C, centrifuge 5 min 10.000 Umdr./Min.	3h at 850°C
Szemely-Hegyes M60/83. lh.	TLBK?	1070	SZEH6	SZEH_06_A	human	undet.	infant II	8-9	enamel	M1 (16)	0.71002	0.00005		25.7	19.7	6	2 ml H2O, 2ml 1mol Li-Acetat-acetic acid, 3x2ml H2O, ultrasound 10 min, 50°C, centrifuge 5 min 10.000 Umdr./Min.	3h at 850°C
Szemely-Hegyes M60/83. lh.	TLBK?	1108	SZEH8	SZEH_08_A	human	male	adultus	30-35	enamel	M2 (47)	0.70934	0.00004		18.4	12	6.4	2 ml H2O, 2ml 1mol Li-Acetat-acetic acid, 3x2ml H2O, ultrasound 10 min, 50°C, centrifuge 5 min 10.000 Umdr./Min.	3h at 850°C
Szemely-Hegyes M60/83. lh.	TLBK?	1108	SZEH8	SZEH_08_B	human	male	adultus	30-35	enamel	M3 (48)	0.7094	0.00002		38	10.4	10.6	2 ml H2O, 2ml 1mol Li-Acetat-acetic acid, 3x2ml H2O, ultrasound 10 min, 50°C, centrifuge 5 min 10.000 Umdr./Min.	3h at 850°C
Szemely-Hegyes M60/83. lh.	TLBK?	1108	SZEH8	SZEH_08_E	human	male	adultus	30-35	bone	Femur	0.70962	0.00002		35.4	27.4	20	2 ml H2O, 2ml 1mol Li-Acetat-acetic acid, 3x2ml H2O, ultrasound 10 min, 50°C, centrifuge 5 min 10.000 Umdr./Min.	3h at 850°C
Szemely-Hegyes M60/83. lh.	TLBK	1139	SZEH9	SZEH_09_A	human	undet.	infant II	ca. 9	enamel	M1 (16)	0.70973	0.00004		20.9	15.4	5.5	2 ml H2O, 2ml 1mol Li-Acetat-acetic acid, 3x2ml H2O, ultrasound 10 min, 50°C, centrifuge 5 min 10.000 Umdr./Min.	3h at 850°C
Szemely-Hegyes M60/83. lh.	no data	1199/1305	SZEHM	SZEH_M_01	animal	_	_	_	shell	_	0.70975	0.00001		44.9	21.1	23.8	2 ml H2O, 2ml 1mol Li-Acetat-acetic acid, 3x2ml H2O, ultrasound 10 min, 50°C, centrifuge 5 min 10.000 Umdr./Min.	3h at 850°C
Szemely-Hegyes M60/83. lh.	no data	0325/0774	SZEHM	SZEH_M_02	animal	_	_	_	shell	_	0.70991	0.00003		43.2	20.9	22.3	2 ml H2O, 2ml 1mol Li-Acetat-acetic acid, 3x2ml H2O, ultrasound 10 min, 50°C, centrifuge 5 min 10.000 Umdr./Min.	3h at 850°C
Szemely-Hegyes M60/83. lh.	no data	0539/0453	SZEHS	SZEH_S_01	animal	_	_	_	enamel	M1 (Max.)	0.70938	0.00004		22	17.3	4.7	2 ml H2O, 2ml 1mol Li-Acetat-acetic acid, 3x2ml H2O, ultrasound 10 min, 50°C, centrifuge 5 min 10.000 Umdr./Min.	3h at 850°C
Szemely-Hegyes M60/83. lh.	no data	0579/0464	SZEHS	SZEH_S_02	animal	_	_	_	enamel	M2	0.70979	0.00004		35.2	29.9	5.3	2 ml H2O, 2ml 1mol Li-Acetat-acetic acid, 3x2ml H2O, ultrasound 10 min, 50°C, centrifuge 5 min 10.000 Umdr./Min.	3h at 850°C
Szemely-Hegyes M60/83. lh.	no data	0376/0412	SZEHS	SZEH_S_03	animal	_	_	_	enamel	M2	0.70956	0.00004		26.7	21.4	5.3	2 ml H2O, 2ml 1mol Li-Acetat-acetic acid, 3x2ml H2O, ultrasound 10 min, 50°C, centrifuge 5 min 10.000 Umdr./Min.	3h at 850°C
Tiszabura Bonishat	ALBK	86	TIBO1	TIBO_01_A	human	undet.	infant I	1,5-2	enamel	m1 (74) ?	0.70962	0.00005		23.7	17.8	5.9	2 ml H2O, 2ml 1mol Li-Acetat-acetic acid, 3x2ml H2O, ultrasound 10 min, 50°C, centrifuge 5 min 10.000 Umdr./Min.	3h at 850°C
Tiszabura Bonishat	ALBK	86	TIBO1	TIBO_01_E	human	undet.	infant I	1,5-2	bone	Pars Petrosa right	0.70995	0.00002		20.9	14.5	6.4	2 ml H2O, 2ml 1mol Li-Acetat-acetic acid, 3x2ml H2O, ultrasound 10 min, 50°C, centrifuge 5 min 10.000 Umdr./Min.	3h at 850°C
Tiszabura Bonishat	ALBK	118	TIBO2	TIBO_02_A	human	male	maturus	no data	enamel	M1 (16)	0.70969	0.00001		14	7.6	6.4	2 ml H2O, 2ml 1mol Li-Acetat-acetic acid, 3x2ml H2O, ultrasound 10 min, 50°C, centrifuge 5 min 10.000 Umdr./Min.	3h at 850°C
Tiszabura Bonishat	ALBK	118	TIBO2	TIBO_02_B	human	male	maturus	no data	enamel	M3 Maxilla	0.70974	0.00003		27.7	19	8.7	2 ml H2O, 2ml 1mol Li-Acetat-acetic acid, 3x2ml H2O, ultrasound 10 min, 50°C, centrifuge 5 min 10.000 Umdr./Min.	3h at 850°C
Tiszabura Bonishat	ALBK	273	TIBO3	TIBO_03_A	human	undet.	infant II	ca.13	enamel	M1 (36)	0.70977	0.00005		24.5	17.4	7.1	2 ml H2O, 2ml 1mol Li-Acetat-acetic acid, 3x2ml H2O, ultrasound 10 min, 50°C, centrifuge 5 min 10.000 Umdr./Min.	3h at 850°C
Tiszabura Bonishat	ALBK	273	TIBO4	TIBO_04_A	human	male	adultus	no data	enamel	M1 (36)	0.70943	0.00003		27.4	20.8	6.6	2 ml H2O, 2ml 1mol Li-Acetat-acetic acid, 3x2ml H2O, ultrasound 10 min, 50°C, centrifuge 5 min 10.000 Umdr./Min.	3h at 850°C
Tiszabura Bonishat	ALBK	273	TIBO4	TIBO_04_B	human	male	adultus	no data	enamel	M2 (37)	0.70945	0.00003		17.5	9.2	8.3	2 ml H2O, 2ml 1mol Li-Acetat-acetic acid, 3x2ml H2O, ultrasound 10 min, 50°C, centrifuge 5 min 10.000 Umdr./Min.	3h at 850°C
Tiszabura Bonishat	ALBK	273	TIBO5	TIBO_05_A	human	female	adultus	no data	enamel	M1 Mandibula	0.70939	0.00004		25.6	18.1	7.5	2 ml H2O, 2ml 1mol Li-Acetat-acetic acid, 3x2ml H2O, ultrasound 10 min, 50°C, centrifuge 5 min 10.000 Umdr./Min.	3h at 850°C
Tiszabura Bonishat	ALBK	273	TIBO5	TIBO_05_E	human	female	adultus	no data	bone	Femur right	0.70966	0.00004		21.9	11.4	10.5	2 ml H2O, 2ml 1mol Li-Acetat-acetic acid, 3x2ml H2O, ultrasound 10 min, 50°C, centrifuge 5 min 10.000 Umdr./Min.	3h at 850°C
Tiszabura Bonishat	no data	no data	TIBOB	TIBO_B_01	animal	_	_	_	no data	no data	0.7104	0.00001		no data	no data	no data	no data	no data
Tiszabura Bonishat	no data	84 / 111	TIBOM	TIBO_M_01	animal	_	_	_	shell	_	0.70971	0.00003		29.6	13.9	15.7	2 ml H2O, 2ml 1mol Li-Acetat-acetic acid, 3x2ml H2O, ultrasound 10 min, 50°C, centrifuge 5 min 10.000 Umdr./Min.	3h at 850°C
Tiszaszőlős - Domaháza-puszta, Réti-dűlő	Szakálhát	1	TIDO1	TIDO_01_A	human	male	maturus	40-46	enamel	M1 (46)	0.70977	0.00008		17.6	13.1	4.5	2 ml H2O, 2ml 1mol Li-Acetat-acetic acid, 3x2ml H2O, ultrasound 10 min, 50°C, centrifuge 5 min 10.000 Umdr./Min.	3h at 850°C
Tiszaszőlős - Domaháza-puszta, Réti-dűlő	Kőrös	2	TIDO2	TIDO_02_A	human	male	adultus	31-37	enamel	M1 (26)	0.71002	0.00006		15.5	8.7	6.8	2 ml H2O, 2ml 1mol Li-Acetat-acetic acid, 3x2ml H2O, ultrasound 10 min, 50°C, centrifuge 5 min 10.000 Umdr./Min.	3h at 850°C
Tiszaszőlős - Domaháza-puszta, Réti-dűlő	Kőrös	5 (4?)	TIDO3	TIDO_03_A	human	male	adultus/maturus	23-59	enamel	M1 (36)	0.70972	0.00002		20.9	13.3	7.6	2 ml H2O, 2ml 1mol Li-Acetat-acetic acid, 3x2ml H2O, ultrasound 10 min, 50°C, centrifuge 5 min 10.000 Umdr./Min.	3h at 850°C
Tiszaszőlős - Domaháza-puszta, Réti-dűlő	Kőrös	5 (4?)	TIDO3	TIDO_03_B	human	male	adultus/maturus	23-59	enamel	M2 (17)	0.71039	0.00004		17.7	10.7	7	no data	no data
Tiszaszőlős - Domaháza-puszta, Réti-dűlő	Szakálhát or early Tisza	6	TIDO4	TIDO_04_A	human	male	adultus	34-40	enamel	M2 (47)	0.71046	0.00001		15.9	5.5	10.4	2 ml H2O, 2ml 1mol Li-Acetat-acetic acid, 3x2ml H2O, ultrasound 10 min, 50°C, centrifuge 5 min 10.000 Umdr./Min.	3h at 850°C
Tiszaszőlős - Domaháza-puszta, Réti-dűlő	Szakálhát or early Tisza	6	TIDO4	TIDO_04_B	human	male	adultus	34-40	enamel	M3 (48)	0.70969	0.00005		16.1	7.4	8.7	2 ml H2O, 2ml 1mol Li-Acetat-acetic acid, 3x2ml H2O, ultrasound 10 min, 50°C, centrifuge 5 min 10.000 Umdr./Min.	3h at 850°C
Tiszaszőlős - Domaháza-puszta, Réti-dűlő	ALBK	7	TIDO5	TIDO_05_A	human	undet.	no data	no data	enamel	M1 (36)	0.70975	0.00006		17.2	10.7	6.5	2 ml H2O, 2ml 1mol Li-Acetat-acetic acid, 3x2ml H2O, ultrasound 10 min, 50°C, centrifuge 5 min 10.000 Umdr./Min.	3h at 850°C
Tiszaszőlős - Domaháza-puszta, Réti-dűlő	ALBK	7	TIDO5	TIDO_05_B	human	undet.	no data	no data	enamel	M3 (38)	0.70989	0.00002		20.1	13.9	6.2	2 ml H2O, 2ml 1mol Li-Acetat-acetic acid, 3x2ml H2O, ultrasound 10 min, 50°C, centrifuge 5 min 10.000 Umdr./Min.	3h at 850°C
Tiszaszőlős - Domaháza-puszta, Réti-dűlő	no data	6	TIDOC	TIDO_C_01	animal	_	_	_	enamel	no data	0.70965	0.00003		23.2	17.5	5.7	2 ml H2O, 2ml 1mol Li-Acetat-acetic acid, 3x2ml H2O, ultrasound 10 min, 50°C, centrifuge 5 min 10.000 Umdr./Min.	3h at 850°C
Tiszaszőlős - Domaháza-puszta, Réti-dűlő	no data	6	TIDOS	TIDO_S_01	animal	_	_	_	enamel	no data	0.70951	0.00003		31.2	25.8	5.4	2 ml H2O, 2ml 1mol Li-Acetat-acetic acid, 3x2ml H2O, ultrasound 10 min, 50°C, centrifuge 5 min 10.000 Umdr./Min.	3h at 850°C
Tiszalök Hajnalos	no data	45	TIHA1	TIHA_01_A	human	no data	no data	no data	enamel	M1 (46)	0.70999	0.00001		34.3	27.2	7.1	2 ml H2O, 2ml 1mol Li-Acetat-acetic acid, 3x2ml H2O, ultrasound 10 min, 50°C, centrifuge 5 min 10.000 Umdr./Min.	3h at 850°C
Tiszalök Hajnalos	no data	45	TIHA1	TIHA_01_B	human	no data	no data	no data	enamel	M3 (48)	0.70998	0.00001		27.7	22	5.7	2 ml H2O, 2ml 1mol Li-Acetat-acetic acid, 3x2ml H2O, ultrasound 10 min, 50°C, centrifuge 5 min 10.000 Umdr./Min.	3h at 850°C
Tiszalök Hajnalos	no data	45	TIHA1	TIHA_01_E	human	no data	no data	no data	bone	Femur right	0.71013	0.00004	bone fragment	25	16.3	8.7	2 ml H2O, 2ml 1mol Li-Acetat-acetic acid, 3x2ml H2O, ultrasound 10 min, 50°C, centrifuge 5 min 10.000 Umdr./Min.	3h at 850°C
Tiszadob-Okenéz	Tiszadob/Bükk	251-01	TISO1	TISO_01_A	human	male (genetic.)	infant II	8-10	enamel	M1/2 (36/37)	0.70972	0.00003		33.3	23.7	9.6	2 ml H2O, 2ml 1mol Li-Acetat-acetic acid, 3x2ml H2O, ultrasound 10 min, 50°C, centrifuge 5 min 10.000 Umdr./Min.	3h at 850°C
Tiszadob-Okenéz	Tiszadob/Bükk	251-01	TISO1	TISO_01_B	human	male (genetic.)	infant II	8-10	enamel	M3 (38)	0.7097	0.00004		29.2	22.1	7.1	2 ml H2O, 2ml 1mol Li-Acetat-acetic acid, 3x2ml H2O, ultrasound 10 min, 50°C, centrifuge 5 min 10.000 Umdr./Min.	3h at 850°C
Tiszadob-Okenéz	Tiszadob/Bükk	251-01	TISO1	TISO_01_E	human	male (genetic.)	infant II	8-10	bone	Long bone	0.70955	0.00003		27.8	13.7	14.1	2 ml H2O, 2ml 1mol Li-Acetat-acetic acid, 3x2ml H2O, ultrasound 10 min, 50°C, centrifuge 5 min 10.000 Umdr./Min.	3h at 850°C
Tiszadob-Okenéz	Tiszadob/Bükk	328	TISO3	TISO_03_A	human	female	adultus	23-40	enamel	M1 (16)	0.70982	0.00004		20.6	14.8	5.8	2 ml H2O, 2ml 1mol Li-Acetat-acetic acid, 3x2ml H2O, ultrasound 10 min, 50°C, centrifuge 5 min 10.000 Umdr./Min.	3h at 850°C
Tiszadob-Okenéz	Tiszadob/Bükk	328	TISO3	TISO_03_B	human	female	adultus	23-40	enamel	M3 (18)	0.70988	0.00004		18.7	13.8	4.9	2 ml H2O, 2ml 1mol Li-Acetat-acetic acid, 3x2ml H2O, ultrasound 10 min, 50°C, centrifuge 5 min 10.000 Umdr./Min.	3h at 850°C
Tiszadob-Okenéz	Tiszadob/Bükk	42-424?	TISO4	TISO_04_A	human	undet.	no data	no data	enamel	M1 (36)	0.71017	0.00004		18.8	14.1	4.7	2 ml H2O, 2ml 1mol Li-Acetat-acetic acid, 3x2ml H2O, ultrasound 10 min, 50°C, centrifuge 5 min 10.000 Umdr./Min.	3h at 850°C
Tiszadob-Okenéz	Tiszadob/Bükk	42-424?	TISO4	TISO_04_B	human	undet.	no data	no data	enamel	PM1 (34)	0.71019	0.00001		14.9	10.5	4.4	2 ml H2O, 2ml 1mol Li-Acetat-acetic acid, 3x2ml H2O, ultrasound 10 min, 50°C, centrifuge 5 min 10.000 Umdr./Min.	3h at 850°C
Tiszadob-Okenéz	Tiszadob/Bükk	423-03	TISO5	TISO_05_A	human	female	adultus	23-40	enamel	M1/M2 (26/27)	0.70943	0.00003		33.3	23.7	9.6	2 ml H2O, 2ml 1mol Li-Acetat-acetic acid, 3x2ml H2O, ultrasound 10 min, 50°C, centrifuge 5 min 10.000 Umdr./Min.	3h at 850°C
Tiszadob-Okenéz	Tiszadob/Bükk	423-03	TISO5	TISO_05_B	human	female	adultus	23-40	enamel	M2/M3 (27/28)	0.70973	0.00004		26.8	20.6	6.2	2 ml H2O, 2ml 1mol Li-Acetat-acetic acid, 3x2ml H2O, ultrasound 10 min, 50°C, centrifuge 5 min 10.000 Umdr./Min.	3h at 850°C
Tiszadob-Okenéz	Tiszadob/Bükk	424	TISO6	TISO_06_A	human	male?	adolescent	17-18	enamel	M1 (36)	0.7097	0.00004		16.2	10.9	5.3	2 ml H2O, 2ml 1mol Li-Acetat-acetic acid, 3x2ml H2O, ultrasound 10 min, 50°C, centrifuge 5 min 10.000 Umdr./Min.	3h at 850°C
Tiszadob-Okenéz	Tiszadob/Bükk	424	TISO6	TISO_06_B	human	male?	adolescent	17-18	enamel	M2 (37)	0.70966	0.00004		20.8	13.2	7.6	2 ml H2O, 2ml 1mol Li-Acetat-acetic acid, 3x2ml H2O, ultrasound 10 min, 50°C, centrifuge 5 min 10.000 Umdr./Min.	3h at 850°C
Tiszadob-Okenéz	Tiszadob/Bükk	424	TISO6	TISO_06_C	human	male?	adolescent	17-18	enamel	M3 (48)	0.70957	0.00004		35.5	27.5	8	2 ml H2O, 2ml 1mol Li-Acetat-acetic acid, 3x2ml H2O, ultrasound 10 min, 50°C, centrifuge 5 min 10.000 Umdr./Min.	3h at 850°C
Tiszadob-Okenéz	Tiszadob/Bükk	424	TISO6	TISO_06_E	human	male?	adolescent	17-18	bone	rib	0.70946	0.00003		29.6	18.3	11.3	2 ml H2O, 2ml 1mol Li-Acetat-acetic acid, 3x2ml H2O, ultrasound 10 min, 50°C, centrifuge 5 min 10.000 Umdr./Min.	3h at 850°C
Tiszadob-Okenéz	Tiszadob/Bükk	428	TISO7	TISO_07_A	human	male	maturus	40-60	enamel	M1 (46)	0.70976	0.00004		15.4	8.8	6.6	2 ml H2O, 2ml 1mol Li-Acetat-acetic acid, 3x2ml H2O, ultrasound 10 min, 50°C, centrifuge 5 min 10.000 Umdr./Min.	3h at 850°C
Tiszadob-Okenéz	Tiszadob/Bükk	428	TISO7	TISO_07_B	human	male	maturus	40-60	enamel	M2 (47)	0.70948	0.00005		12.1	7.4	4.7	2 ml H2O, 2ml 1mol Li-Acetat-acetic acid, 3x2ml H2O, ultrasound 10 min, 50°C, centrifuge 5 min 10.000 Umdr./Min.	3h at 850°C
Tiszadob-Okenéz	Tiszadob/Bükk	428	TISO7	TISO_07_C	human	male	maturus	40-60	enamel	M3 (Maxilla)	0.70944	0.00001		28.9	23.3	5.6	2 ml H2O, 2ml 1mol Li-Acetat-acetic acid, 3x2ml H2O, ultrasound 10 min, 50°C, centrifuge 5 min 10.000 Umdr./Min.	3h at 850°C
Tiszadob-Okenéz	Tiszadob/Bükk	428	TISO7	TISO_07_E	human	male	maturus	40-60	bone	rib	0.70944	0.00001		37.3	21.8	15.5	2 ml H2O, 2ml 1mol Li-Acetat-acetic acid, 3x2ml H2O, ultrasound 10 min, 50°C, centrifuge 5 min 10.000 Umdr./Min.	3h at 850°C
Tiszadob-Okenéz	Tiszadob/Bükk	464	TISO10	TISO_10_A	human	undet.	infant II	11-12	enamel	M1 (36)	0.70952	0.00005		25	16.8	8.2	2 ml H2O, 2ml 1mol Li-Acetat-acetic acid, 3x2ml H2O, ultrasound 10 min, 50°C, centrifuge 5 min 10.000 Umdr./Min.	3h at 850°C
Tiszadob-Okenéz	Tiszadob/Bükk	464	TISO10	TISO_10_B	human	undet.	infant II	11-12	enamel	M1 (46)	0.70945	0.00005		17	12	5	2 ml H2O, 2ml 1mol Li-Acetat-acetic acid, 3x2ml H2O, ultrasound 10 min, 50°C, centrifuge 5 min 10.000 Umdr./Min.	3h at 850°C
Tiszadob-Okenéz	Tiszadob/Bükk	472	TISO11	TISO_11_A	human	male	adultus	23-40	enamel	M1 (46)	0.70954	0.00004		14.6	11.5	3.1	2 ml H2O, 2ml 1mol Li-Acetat-acetic acid, 3x2ml H2O, ultrasound 10 min, 50°C, centrifuge 5 min 10.000 Umdr./Min.	3h at 850°C
Tiszadob-Okenéz	Tiszadob/Bükk	472	TISO11	TISO_11_B	human	male	adultus	23-40	enamel	M3 (18)	0.70959	0.00004		32.7	27.1	5.6	2 ml H2O, 2ml 1mol Li-Acetat-acetic acid, 3x2ml H2O, ultrasound 10 min, 50°C, centrifuge 5 min 10.000 Umdr./Min.	3h at 850°C
Tiszadob-Okenéz	Tiszadob/Bükk	478-01	TISO13	TISO_13_A	human	male	adultus/maturus	23-x	enamel	M2 (47)	0.70957	0.00001		19.3	9.8	9.5	2 ml H2O, 2ml 1mol Li-Acetat-acetic acid, 3x2ml H2O, ultrasound 10 min, 50°C, centrifuge 5 min 10.000 Umdr./Min.	3h at 850°C
Tiszadob-Okenéz	Tiszadob/Bükk	478-01	TISO13	TISO_13_B	human	male	adultus/maturus	23-x	enamel	M3 Mandibula	0.7096	0.00003		25.6	17.8	7.8	2 ml H2O, 2ml 1mol Li-Acetat-acetic acid, 3x2ml H2O, ultrasound 10 min, 50°C, centrifuge 5 min 10.000 Umdr./Min.	3h at 850°C
Tiszadob-Okenéz	Tiszadob/Bükk	478-01	TISO13	TISO_13_E	human	male	adultus/maturus	23-x	bone	rib	0.70953	0.00004		31.4	18.9	12.5	2 ml H2O, 2ml 1mol Li-Acetat-acetic acid, 3x2ml H2O, ultrasound 10 min, 50°C, centrifuge 5 min 10.000 Umdr./Min.	3h at 850°C
Tiszadob-Okenéz	Tiszadob/Bükk	494-01	TISO14	TISO_14_A	human	undet.	infant II	9-10	enamel	m2 (85)	0.7095	0.00005		33.9	24.8	9.1	2 ml H2O, 2ml 1mol Li-Acetat-acetic acid, 3x2ml H2O, ultrasound 10 min, 50°C, centrifuge 5 min 10.000 Umdr./Min.	3h at 850°C
Tiszadob-Okenéz	Tiszadob/Bükk	494-01	TISO14	TISO_14_B	human	undet.	infant II	9-10	enamel	M1 (36)	0.70943	0.00003		34.6	25.4	9.2	2 ml H2O, 2ml 1mol Li-Acetat-acetic acid, 3x2ml H2O, ultrasound 10 min, 50°C, centrifuge 5 min 10.000 Umdr./Min.	3h at 850°C
Tiszadob-Okenéz	Tiszadob/Bükk	494-01	TISO14	TISO_14_E	human	undet.	infant II	9-10	bone	no data	0.70947	0.00003		24.7	10.4	14.3	2 ml H2O, 2ml 1mol Li-Acetat-acetic acid, 3x2ml H2O, ultrasound 10 min, 50°C, centrifuge 5 min 10.000 Umdr./Min.	3h at 850°C
Tiszadob-Okenéz	Tiszadob/Bükk	496	TISO15	TISO_15_A	human	undet.	infant I	6	enamel	m2 (85)	0.70954	0.00002		22.8	16.2	6.6	2 ml H2O, 2ml 1mol Li-Acetat-acetic acid, 3x2ml H2O, ultrasound 10 min, 50°C, centrifuge 5 min 10.000 Umdr./Min.	3h at 850°C
Tiszadob-Okenéz	Tiszadob/Bükk	604	TISO17	TISO_17_A	human	female	senil	36-75	enamel	M1 (36)	0.70974	0.00005		15.6	8.3	7.3	2 ml H2O, 2ml 1mol Li-Acetat-acetic acid, 3x2ml H2O, ultrasound 10 min, 50°C, centrifuge 5 min 10.000 Umdr./Min.	3h at 850°C
Tiszadob-Okenéz	Tiszadob/Bükk	604	TISO17	TISO_17_B	human	female	senil	63-75	enamel	M3 (48)	0.70978	0.00001		20.9	12	8.9	2 ml H2O, 2ml 1mol Li-Acetat-acetic acid, 3x2ml H2O, ultrasound 10 min, 50°C, centrifuge 5 min 10.000 Umdr./Min.	3h at 850°C
Tiszadob-Okenéz	no data	422	TISOC	TISO_C_01	animal	_	_	_	enamel	no data	0.70955	0.00003		15.5	11.2	4.3	2 ml H2O, 2ml 1mol Li-Acetat-acetic acid, 3x2ml H2O, ultrasound 10 min, 50°C, centrifuge 5 min 10.000 Umdr./Min.	3h at 850°C
Tiszadob-Okenéz	no data	423	TISOC	TISO_C_02	animal	_	_	_	enamel	no data	0.7096	0.00004		24.8	18.3	6.5	2 ml H2O, 2ml 1mol Li-Acetat-acetic acid, 3x2ml H2O, ultrasound 10 min, 50°C, centrifuge 5 min 10.000 Umdr./Min.	3h at 850°C
Tiszadob-Okenéz	no data	464	TISOS	TISO_S_01	animal	_	_	_	enamel	no data	0.70948	0.00005		24.9	20.2	4.7	2 ml H2O, 2ml 1mol Li-Acetat-acetic acid, 3x2ml H2O, ultrasound 10 min, 50°C, centrifuge 5 min 10.000 Umdr./Min.	3h at 850°C
Tiszaföldvár Téglagyár	Szakálhát	41	TITE1	TITE_01_A	human	male	maturus	50-60	enamel	PM1/2 (14/15)	0.70981	0.00003		22.2	14.8	7.4	2 ml H2O, 2ml 1mol Li-Acetat-acetic acid, 3x2ml H2O, ultrasound 10 min, 50°C, centrifuge 5 min 10.000 Umdr./Min.	3h at 850°C
Tiszaföldvár Téglagyár	Szakálhát	41	TITE1	TITE_01_E	human	male	maturus	50-60	bone	Femur left	0.70947	0.00005		34.7	20.8	13.9	2 ml H2O, 2ml 1mol Li-Acetat-acetic acid, 3x2ml H2O, ultrasound 10 min, 50°C, centrifuge 5 min 10.000 Umdr./Min.	3h at 850°C
Tiszaföldvár Téglagyár	Szakálhát	42	TITE2	TITE_02_A	human	undet.	infant II	8-9	enamel	M1 (16)	0.70946	0.00003		25.2	18.2	7	2 ml H2O, 2ml 1mol Li-Acetat-acetic acid, 3x2ml H2O, ultrasound 10 min, 50°C, centrifuge 5 min 10.000 Umdr./Min.	3h at 850°C
Tiszaföldvár Téglagyár	Szakálhát	42	TITE2	TITE_02_E	human	undet.	infant II	8-9	bone	Femur right	0.70947	0.00002		33.3	17.9	15.4	2 ml H2O, 2ml 1mol Li-Acetat-acetic acid, 3x2ml H2O, ultrasound 10 min, 50°C, centrifuge 5 min 10.000 Umdr./Min.	3h at 850°C
Tiszaföldvár Téglagyár	Szakálhát	98	TITE3	TITE_03_A	human	female	maturus	40-50	enamel	PM	0.70959	0.00001		13.4	8.9	4.5	2 ml H2O, 2ml 1mol Li-Acetat-acetic acid, 3x2ml H2O, ultrasound 10 min, 50°C, centrifuge 5 min 10.000 Umdr./Min.	3h at 850°C
Tiszaföldvár Téglagyár	Szakálhát	98	TITE3	TITE_03_B	human	female	maturus	40-50	enamel	M1 (46)	0.70958	0.00004		19.1	13.5	5.6	2 ml H2O, 2ml 1mol Li-Acetat-acetic acid, 3x2ml H2O, ultrasound 10 min, 50°C, centrifuge 5 min 10.000 Umdr./Min.	3h at 850°C
Tiszaföldvár Téglagyár	Szakálhát	98	TITE3	TITE_03_C	human	female	maturus	40-50	enamel	M2 (27)	0.70954	0.00003		33.7	27.9	5.8	2 ml H2O, 2ml 1mol Li-Acetat-acetic acid, 3x2ml H2O, ultrasound 10 min, 50°C, centrifuge 5 min 10.000 Umdr./Min.	3h at 850°C
Tiszaföldvár Téglagyár	Szakálhát	98	TITE3	TITE_03_E	human	female	maturus	40-50	bone	Femur	0.70956	0.00003		27.2	18	9.2	2 ml H2O, 2ml 1mol Li-Acetat-acetic acid, 3x2ml H2O, ultrasound 10 min, 50°C, centrifuge 5 min 10.000 Umdr./Min.	3h at 850°C
Tiszaföldvár Téglagyár	Szakálhát	13b	TITE4	TITE_04_A	human	male	maturus	30-50	enamel	M1 (36)	0.70949	0.00003		15.4	8.9	6.5	2 ml H2O, 2ml 1mol Li-Acetat-acetic acid, 3x2ml H2O, ultrasound 10 min, 50°C, centrifuge 5 min 10.000 Umdr./Min.	3h at 850°C
Tiszaföldvár Téglagyár	Szakálhát	13b	TITE4	TITE_04_B	human	male	maturus	30-50	enamel	M3 (38)	0.70951	0.00004		24.1	16.1	8	2 ml H2O, 2ml 1mol Li-Acetat-acetic acid, 3x2ml H2O, ultrasound 10 min, 50°C, centrifuge 5 min 10.000 Umdr./Min.	3h at 850°C
Tolna-Mözs TO 003	Balaton-Lasinja	81/162	TOLM1	TOLM_01_A	human	undet.	infant II	8-9	enamel	Incisivus	0.70931	0.00001		19.7	12.1	7.6	2 ml H2O, 2ml 1mol Li-Acetat-acetic acid, 3x2ml H2O, ultrasound 10 min, 50°C, centrifuge 5 min 10.000 Umdr./Min.	3h at 850°C
Tolna-Mözs TO 003	Balaton-Lasinja	81/162	TOLM1	TOLM_01_E	human	undet.	infant II	8-9	bone	Femur	0.70929	0.00001		39.9	29.7	10.2	2 ml H2O, 2ml 1mol Li-Acetat-acetic acid, 3x2ml H2O, ultrasound 10 min, 50°C, centrifuge 5 min 10.000 Umdr./Min.	3h at 850°C
Tolna-Mözs TO 003	Balaton-Lasinja	190/306	TOLM2	TOLM_02_A	human	undet.	adultus	23-30	enamel	M2 (47)	0.70929	0.00001		21.5	17.9	3.6	2 ml H2O, 2ml 1mol Li-Acetat-acetic acid, 3x2ml H2O, ultrasound 10 min, 50°C, centrifuge 5 min 10.000 Umdr./Min.	3h at 850°C
Tolna-Mözs TO 003	Balaton-Lasinja	190/306	TOLM2	TOLM_02_B	human	undet.	adultus	23-30	enamel	M3 (48)	0.70924	0.00003		30.7	25.4	5.3	2 ml H2O, 2ml 1mol Li-Acetat-acetic acid, 3x2ml H2O, ultrasound 10 min, 50°C, centrifuge 5 min 10.000 Umdr./Min.	3h at 850°C
Tolna-Mözs TO 003	Balaton-Lasinja	190/306	TOLM2	TOLM_02_E	human	undet.	adultus	23-30	no data	no data	0.70927	0.00003		no data	no data	no data	no data	no data
Tolna-Mözs TO 026	TLBK	1649	TOLM4	TOLM_04_A	human	male	adultus/maturus	35-45	enamel	M2 (37)	0.70925	0.00001		20	16.3	3.7	2 ml H2O, 2ml 1mol Li-Acetat-acetic acid, 3x2ml H2O, ultrasound 10 min, 50°C, centrifuge 5 min 10.000 Umdr./Min.	3h at 850°C
Tolna-Mözs TO 026	TLBK	1649	TOLM4	TOLM_04_B	human	male	adultus/maturus	35-45	enamel	M3 (38)	0.70922	0.00004		25.9	20	5.9	2 ml H2O, 2ml 1mol Li-Acetat-acetic acid, 3x2ml H2O, ultrasound 10 min, 50°C, centrifuge 5 min 10.000 Umdr./Min.	3h at 850°C
Tolna-Mözs TO 026	no data	2253/2310	TOLMS	TOLM_S_01	animal	_	_	_	enamel	no data	0.70925	0.00005		23.4	18	5.4	2 ml H2O, 2ml 1mol Li-Acetat-acetic acid, 3x2ml H2O, ultrasound 10 min, 50°C, centrifuge 5 min 10.000 Umdr./Min.	3h at 850°C
Tolna-Mözs TO 026	no data	2293/2352	TOLMS	TOLM_S_02	animal	_	_	_	enamel	no data	0.70914	0.00002		29.4	23.2	6.2	2 ml H2O, 2ml 1mol Li-Acetat-acetic acid, 3x2ml H2O, ultrasound 10 min, 50°C, centrifuge 5 min 10.000 Umdr./Min.	3h at 850°C
Debrecen Tócópart Erdöalja	Esztár	101	TOPE1	TOPE_01_A	human	no data	no data	no data	enamel	M1 (46)	0.70986	0.00004		23.9	18.9	5	2 ml H2O, 2ml 1mol Li-Acetat-acetic acid, 3x2ml H2O, ultrasound 10 min, 50°C, centrifuge 5 min 10.000 Umdr./Min.	3h at 850°C
Debrecen Tócópart Erdöalja	Esztár	101	TOPE1	TOPE_01_B	human	no data	no data	no data	enamel	M3 Maxilla	0.70984	0.00002		30.2	25.6	4.6	2 ml H2O, 2ml 1mol Li-Acetat-acetic acid, 3x2ml H2O, ultrasound 10 min, 50°C, centrifuge 5 min 10.000 Umdr./Min.	3h at 850°C
Debrecen Tócópart Erdöalja	Esztár	221	TOPE2	TOPE_02_A	human	no data	no data	no data	enamel	M1 (46)	0.70995	0.00004		29.1	14.3	14.8	2 ml H2O, 2ml 1mol Li-Acetat-acetic acid, 3x2ml H2O, ultrasound 10 min, 50°C, centrifuge 5 min 10.000 Umdr./Min.	3h at 850°C
Debrecen Tócópart Erdöalja	Esztár	221	TOPE2	TOPE_02_B	human	no data	no data	no data	enamel	M3 (38)	0.70993	0.00004		33	27	6	2 ml H2O, 2ml 1mol Li-Acetat-acetic acid, 3x2ml H2O, ultrasound 10 min, 50°C, centrifuge 5 min 10.000 Umdr./Min.	3h at 850°C
Debrecen Tócópart Erdöalja	Esztár	221	TOPE2	TOPE_02_E	human	no data	no data	no data	bone	Humerus right	0.70995	0.00005		17.8	20.1	-2.3	2 ml H2O, 2ml 1mol Li-Acetat-acetic acid, 3x2ml H2O, ultrasound 10 min, 50°C, centrifuge 5 min 10.000 Umdr./Min.	3h at 850°C
Debrecen Tócópart Erdöalja	Esztár	223	TOPE4	TOPE_04_A	human	male?	adultus	25-30	enamel	M1 (26)	0.70978	0.00003		31.9	10.3	21.6	2 ml H2O, 2ml 1mol Li-Acetat-acetic acid, 3x2ml H2O, ultrasound 10 min, 50°C, centrifuge 5 min 10.000 Umdr./Min.	3h at 850°C
Debrecen Tócópart Erdöalja	Esztár	353	TOPE6	TOPE_06_A	human	male	maturus	40-50	enamel	M1 (36)	0.70978	0.00004		35	24.3	10.7	2 ml H2O, 2ml 1mol Li-Acetat-acetic acid, 3x2ml H2O, ultrasound 10 min, 50°C, centrifuge 5 min 10.000 Umdr./Min.	3h at 850°C
Debrecen Tócópart Erdöalja	Esztár	353	TOPE6	TOPE_06_B	human	male	maturus	40-50	enamel	M3 (28)	0.70982	0.00003		20.6	14.2	6.4	2 ml H2O, 2ml 1mol Li-Acetat-acetic acid, 3x2ml H2O, ultrasound 10 min, 50°C, centrifuge 5 min 10.000 Umdr./Min.	3h at 850°C
Debrecen Tócópart Erdöalja	Esztár	930	TOPE7	TOPE_07_A	human	male?	adultus	30-35	enamel	M1 (36)	0.71041	0.00004		15.9	11.4	4.5	2 ml H2O, 2ml 1mol Li-Acetat-acetic acid, 3x2ml H2O, ultrasound 10 min, 50°C, centrifuge 5 min 10.000 Umdr./Min.	3h at 850°C
Debrecen Tócópart Erdöalja	Esztár	930	TOPE7	TOPE_07_B	human	male?	adultus	30-35	enamel	M3 (48)	0.71052	0.00003		25.4	18.8	6.6	2 ml H2O, 2ml 1mol Li-Acetat-acetic acid, 3x2ml H2O, ultrasound 10 min, 50°C, centrifuge 5 min 10.000 Umdr./Min.	3h at 850°C
Debrecen Tócópart Erdöalja	Esztár	889	TOPE8	TOPE_08_A	human	male	maturus	50-59	enamel	M1 (46)	0.70995	0.00003		17.7	13.3	4.4	2 ml H2O, 2ml 1mol Li-Acetat-acetic acid, 3x2ml H2O, ultrasound 10 min, 50°C, centrifuge 5 min 10.000 Umdr./Min.	3h at 850°C
Debrecen Tócópart Erdöalja	Esztár	889	TOPE9	TOPE_09_A	human	male	maturus	50-59	enamel	M1 (46)	0.70996	0.00002		17.7	13	4.7	2 ml H2O, 2ml 1mol Li-Acetat-acetic acid, 3x2ml H2O, ultrasound 10 min, 50°C, centrifuge 5 min 10.000 Umdr./Min.	3h at 850°C
Debrecen Tócópart Erdöalja	Esztár	889	TOPE9	TOPE_09_B	human	male	maturus	50-59	enamel	M2 (47)	0.70999	0.00005		25.9	21.7	4.2	2 ml H2O, 2ml 1mol Li-Acetat-acetic acid, 3x2ml H2O, ultrasound 10 min, 50°C, centrifuge 5 min 10.000 Umdr./Min.	3h at 850°C
Debrecen Tócópart Erdöalja	Esztár	1412	TOPE11	TOPE_11_A	human	male	maturus	40-59	enamel	M1 (46)	0.70996	0.00004		14.9	11.4	3.5	2 ml H2O, 2ml 1mol Li-Acetat-acetic acid, 3x2ml H2O, ultrasound 10 min, 50°C, centrifuge 5 min 10.000 Umdr./Min.	3h at 850°C
Debrecen Tócópart Erdöalja	Esztár	1412	TOPE11	TOPE_11_B	human	male	maturus	40-59	enamel	M3 Mandibula	0.71014	0.00002		18.7	13.6	5.1	2 ml H2O, 2ml 1mol Li-Acetat-acetic acid, 3x2ml H2O, ultrasound 10 min, 50°C, centrifuge 5 min 10.000 Umdr./Min.	3h at 850°C
Debrecen Tócópart Erdöalja	Esztár	1412	TOPE11	TOPE_11_E	human	male	maturus	40-59	bone	Femur	0.70994	0.00001		20	12.5	7.5	2 ml H2O, 2ml 1mol Li-Acetat-acetic acid, 3x2ml H2O, ultrasound 10 min, 50°C, centrifuge 5 min 10.000 Umdr./Min.	3h at 850°C
Debrecen Tócópart Erdöalja	Esztár	1421	TOPE13	TOPE_13_A	human	female	maturus	40-59	enamel	M3 (48)	0.70984	0.00002		25.4	20	5.4	2 ml H2O, 2ml 1mol Li-Acetat-acetic acid, 3x2ml H2O, ultrasound 10 min, 50°C, centrifuge 5 min 10.000 Umdr./Min.	3h at 850°C
Debrecen Tócópart Erdöalja	Esztár	1421	TOPE13	TOPE_13_E	human	female	maturus	40-59	bone	Femur left	0.70994	0.00002		31	18.3	12.7	2 ml H2O, 2ml 1mol Li-Acetat-acetic acid, 3x2ml H2O, ultrasound 10 min, 50°C, centrifuge 5 min 10.000 Umdr./Min.	3h at 850°C
Debrecen Tócópart Erdöalja	no data	0978/ 1594	TOPES	TOPE_S_01	animal	_	_	_	enamel	PM4	0.70991	0.00003		36.9	30.3	6.6	2 ml H2O, 2ml 1mol Li-Acetat-acetic acid, 3x2ml H2O, ultrasound 10 min, 50°C, centrifuge 5 min 10.000 Umdr./Min.	3h at 850°C
Debrecen Tócópart Erdöalja	no data	920 / 1556 (1)	TOPES	TOPE_S_02	animal	_	_	_	enamel	M2	0.70989	0.00003		31	22.3	8.7	2 ml H2O, 2ml 1mol Li-Acetat-acetic acid, 3x2ml H2O, ultrasound 10 min, 50°C, centrifuge 5 min 10.000 Umdr./Min.	3h at 850°C
Debrecen Tócópart Erdöalja	no data	920 / 1556 (2)	TOPES	TOPE_S_03	animal	_	_	_	enamel	PM3	0.7099	0.00005		23.6	16.9	6.7	2 ml H2O, 2ml 1mol Li-Acetat-acetic acid, 3x2ml H2O, ultrasound 10 min, 50°C, centrifuge 5 min 10.000 Umdr./Min.	3h at 850°C
Debrecen Tócópart Erdöalja	no data	920 / 1556 (3)	TOPES	TOPE_S_04	animal	_	_	_	enamel	M2	0.71004	0.00002		18.2	11	7.2	2 ml H2O, 2ml 1mol Li-Acetat-acetic acid, 3x2ml H2O, ultrasound 10 min, 50°C, centrifuge 5 min 10.000 Umdr./Min.	3h at 850°C
Versend-Gilencsa	Vinča	415	VEGI1	VEGI_01_A	human	female	adultus	37-43	enamel	C (43)	0.70963	0.00002		21.1	15.7	5.4	2 ml H2O, 2ml 1mol Li-Acetat-acetic acid, 3x2ml H2O, ultrasound 10 min, 50°C, centrifuge 5 min 10.000 Umdr./Min.	3h at 850°C
Versend-Gilencsa	Vinča	415	VEGI1	VEGI_01_B	human	female	adultus	37-43	enamel	M2 (17)	0.70956	0.00002		25.6	20.8	4.8	2 ml H2O, 2ml 1mol Li-Acetat-acetic acid, 3x2ml H2O, ultrasound 10 min, 50°C, centrifuge 5 min 10.000 Umdr./Min.	3h at 850°C
Versend-Gilencsa	Vinča	415	VEGI1	VEGI_01_E	human	female	adultus	37-43	bone	Femur right	0.7097	0.00004	bone fragment	18	12.4	5.6	2 ml H2O, 2ml 1mol Li-Acetat-acetic acid, 3x2ml H2O, ultrasound 10 min, 50°C, centrifuge 5 min 10.000 Umdr./Min.	3h at 850°C
Versend-Gilencsa	Vinča	1032	VEGI2	VEGI_02_A	human	undet.	adolescent	14-16	enamel	M1 (46)	0.70954	0.00002		23.9	17.9	6	2 ml H2O, 2ml 1mol Li-Acetat-acetic acid, 3x2ml H2O, ultrasound 10 min, 50°C, centrifuge 5 min 10.000 Umdr./Min.	3h at 850°C
Versend-Gilencsa	Vinča	1032	VEGI2	VEGI_02_B	human	undet.	adolescent	14-16	enamel	M2 (47)	0.70959	0.00004		20.3	15.7	4.6	2 ml H2O, 2ml 1mol Li-Acetat-acetic acid, 3x2ml H2O, ultrasound 10 min, 50°C, centrifuge 5 min 10.000 Umdr./Min.	3h at 850°C
Versend-Gilencsa	Vinča	1032	VEGI2	VEGI_02_E	human	undet.	adolescent	14-16	bone	Femur right	0.70958	0.00004	bone fragment	27.3	15.6	11.7	2 ml H2O, 2ml 1mol Li-Acetat-acetic acid, 3x2ml H2O, ultrasound 10 min, 50°C, centrifuge 5 min 10.000 Umdr./Min.	3h at 850°C
Versend-Gilencsa	Vinča	1039	VEGI3	VEGI_03_A	human	male	adultus	24-30	enamel	M1 (46)	0.70998	0.00003		20.7	15.8	4.9	2 ml H2O, 2ml 1mol Li-Acetat-acetic acid, 3x2ml H2O, ultrasound 10 min, 50°C, centrifuge 5 min 10.000 Umdr./Min.	3h at 850°C
Versend-Gilencsa	Vinča	1049	VEGI4	VEGI_04_A	human	male	maturus	40-46	enamel	C (33)	0.70974	0.00003		7.6	4.3	3.3	2 ml H2O, 2ml 1mol Li-Acetat-acetic acid, 3x2ml H2O, ultrasound 10 min, 50°C, centrifuge 5 min 10.000 Umdr./Min.	3h at 850°C
Versend-Gilencsa	Vinča	1078	VEGI5	VEGI_05_A	human	male	adultus	34-40	enamel	M1 (36)	0.70966	0.00002		23.1	18.1	5	2 ml H2O, 2ml 1mol Li-Acetat-acetic acid, 3x2ml H2O, ultrasound 10 min, 50°C, centrifuge 5 min 10.000 Umdr./Min.	3h at 850°C
Versend-Gilencsa	Vinča	1078	VEGI5	VEGI_05_B	human	male	adultus	34-40	enamel	M3 (38)	0.70969	0.00004		30.6	24.5	6.1	2 ml H2O, 2ml 1mol Li-Acetat-acetic acid, 3x2ml H2O, ultrasound 10 min, 50°C, centrifuge 5 min 10.000 Umdr./Min.	3h at 850°C
Versend-Gilencsa	Vinča	1098	VEGI6	VEGI_06_A	human	female	maturus	46-62	enamel	M1 (36)	0.7097	0.00002		21	15.8	5.2	2 ml H2O, 2ml 1mol Li-Acetat-acetic acid, 3x2ml H2O, ultrasound 10 min, 50°C, centrifuge 5 min 10.000 Umdr./Min.	3h at 850°C
Versend-Gilencsa	Vinča	1098	VEGI6	VEGI_06_B	human	female	maturus	46-62	enamel	M3 (38)	0.70981	0.00001		26.7	19.5	7.2	2 ml H2O, 2ml 1mol Li-Acetat-acetic acid, 3x2ml H2O, ultrasound 10 min, 50°C, centrifuge 5 min 10.000 Umdr./Min.	3h at 850°C
Versend-Gilencsa	Vinča	1098	VEGI6	VEGI_06_E	human	female	maturus	46-62	bone	Femur right	0.70983	0.00002		19.8	11.3	8.5	2 ml H2O, 2ml 1mol Li-Acetat-acetic acid, 3x2ml H2O, ultrasound 10 min, 50°C, centrifuge 5 min 10.000 Umdr./Min.	3h at 850°C
Versend-Gilencsa	Vinča	1110	VEGI7	VEGI_07_A	human	undet.	infant II	8 - 9	enamel	M1 (26)	0.71014	0.00005		32.6	25.5	7.1	2 ml H2O, 2ml 1mol Li-Acetat-acetic acid, 3x2ml H2O, ultrasound 10 min, 50°C, centrifuge 5 min 10.000 Umdr./Min.	3h at 850°C
Versend-Gilencsa	Vinča	1110	VEGI7	VEGI_07_B	human	undet.	infant II	8 - 9	enamel	m2 (65)	0.71016	0.00003		24.4	17.8	6.6	2 ml H2O, 2ml 1mol Li-Acetat-acetic acid, 3x2ml H2O, ultrasound 10 min, 50°C, centrifuge 5 min 10.000 Umdr./Min.	3h at 850°C
Versend-Gilencsa	Vinča	1115	VEGI8	VEGI_08_A	human	undet.	adolescent	15-17	enamel	PM1 (34)	0.70978	0.00004		34.7	24	10.7	2 ml H2O, 2ml 1mol Li-Acetat-acetic acid, 3x2ml H2O, ultrasound 10 min, 50°C, centrifuge 5 min 10.000 Umdr./Min.	3h at 850°C
Versend-Gilencsa	Vinča	1121	VEGI9	VEGI_09_A	human	undet.	adolescent	no data	enamel	M1 (36)	0.70937	0.00002		23.2	14.1	9.1	2 ml H2O, 2ml 1mol Li-Acetat-acetic acid, 3x2ml H2O, ultrasound 10 min, 50°C, centrifuge 5 min 10.000 Umdr./Min.	3h at 850°C
Versend-Gilencsa	Vinča	1121	VEGI9	VEGI_09_B	human	undet.	adolescent	no data	enamel	M1 (38)	0.70953	0.00001		34.5	27.6	6.9	2 ml H2O, 2ml 1mol Li-Acetat-acetic acid, 3x2ml H2O, ultrasound 10 min, 50°C, centrifuge 5 min 10.000 Umdr./Min.	3h at 850°C
Versend-Gilencsa	no data	1124	VEGI10	VEGI_10_A	human	female	adultus	no data	enamel	M1 (36)	0.71126	0.00002		18	14	4	2 ml H2O, 2ml 1mol Li-Acetat-acetic acid, 3x2ml H2O, ultrasound 10 min, 50°C, centrifuge 5 min 10.000 Umdr./Min.	3h at 850°C
Versend-Gilencsa	no data	1124	VEGI10	VEGI_10_B	human	female	adultus	no data	enamel	M1 (38)	0.71055	0.00002		37	29.7	7.3	2 ml H2O, 2ml 1mol Li-Acetat-acetic acid, 3x2ml H2O, ultrasound 10 min, 50°C, centrifuge 5 min 10.000 Umdr./Min.	3h at 850°C
Versend-Gilencsa	no data	1124	VEGI10	VEGI_10_E	human	female	adultus	no data	bone	Femur right	0.70979	0.00003	bone fragment	21.3	18.3	3	2 ml H2O, 2ml 1mol Li-Acetat-acetic acid, 3x2ml H2O, ultrasound 10 min, 50°C, centrifuge 5 min 10.000 Umdr./Min.	3h at 850°C
Versend-Gilencsa	Vinča	1162	VEGI11	VEGI_11_A	human	male	adultus	no data	enamel	M1 (26)	0.70939	0.00003		29.7	23.6	6.1	2 ml H2O, 2ml 1mol Li-Acetat-acetic acid, 3x2ml H2O, ultrasound 10 min, 50°C, centrifuge 5 min 10.000 Umdr./Min.	3h at 850°C
Versend-Gilencsa	Hungarian Conquest Period	1163	VEGI12	VEGI_12_A	human	no data	no data	no data	enamel	M1 (36)	0.70963	0.00003		38.9	34.2	4.7	2 ml H2O, 2ml 1mol Li-Acetat-acetic acid, 3x2ml H2O, ultrasound 10 min, 50°C, centrifuge 5 min 10.000 Umdr./Min.	3h at 850°C
Versend-Gilencsa	Vinča	1290	VEGI13	VEGI_13_A	human	undet.	infant II	13-14	enamel	M1 (36)	0.70926	0.00005		36.8	29.3	7.5	2 ml H2O, 2ml 1mol Li-Acetat-acetic acid, 3x2ml H2O, ultrasound 10 min, 50°C, centrifuge 5 min 10.000 Umdr./Min.	3h at 850°C
Versend-Gilencsa	Vinča	1290	VEGI13	VEGI_13_B	human	undet.	infant II	13-14	enamel	M2 (37)	0.70933	0.00003		31.7	25.7	6	2 ml H2O, 2ml 1mol Li-Acetat-acetic acid, 3x2ml H2O, ultrasound 10 min, 50°C, centrifuge 5 min 10.000 Umdr./Min.	3h at 850°C
Versend-Gilencsa	Vinča	1561	VEGI17	VEGI_17_A	human	female	adultus	25-34	enamel	M1 (46)	0.71052	0.00003		15.8	12.6	3.2	2 ml H2O, 2ml 1mol Li-Acetat-acetic acid, 3x2ml H2O, ultrasound 10 min, 50°C, centrifuge 5 min 10.000 Umdr./Min.	3h at 850°C
Versend-Gilencsa	Vinča	1561	VEGI17	VEGI_17_B	human	female	adultus	25-34	enamel	M3 (48)	0.7111	0.00003		25.3	20.7	4.6	2 ml H2O, 2ml 1mol Li-Acetat-acetic acid, 3x2ml H2O, ultrasound 10 min, 50°C, centrifuge 5 min 10.000 Umdr./Min.	3h at 850°C
Versend-Gilencsa	Vinča	1561	VEGI17	VEGI_17_E	human	female	adultus	25-34	bone	pelvis	0.7096	0.00004		27	17.7	9.3	2 ml H2O, 2ml 1mol Li-Acetat-acetic acid, 3x2ml H2O, ultrasound 10 min, 50°C, centrifuge 5 min 10.000 Umdr./Min.	3h at 850°C
Versend-Gilencsa	no data	1703	VEGI18	VEGI_18_A	human	undet.	infant I	6-7	enamel	M1 (36)	0.70958	0.00003		23.7	16.3	7.4	2 ml H2O, 2ml 1mol Li-Acetat-acetic acid, 3x2ml H2O, ultrasound 10 min, 50°C, centrifuge 5 min 10.000 Umdr./Min.	3h at 850°C
Versend-Gilencsa	no data	1720	VEGI19	VEGI_19_A	human	undet.	infant II	13-15	enamel	M1 (36)	0.70998	0.00005		28.6	22.3	6.3	2 ml H2O, 2ml 1mol Li-Acetat-acetic acid, 3x2ml H2O, ultrasound 10 min, 50°C, centrifuge 5 min 10.000 Umdr./Min.	3h at 850°C
Versend-Gilencsa	no data	1720	VEGI19	VEGI_19_B	human	undet.	infant II	13-15	enamel	M2 (37)	0.7097	0.00005		25.6	20.2	5.4	2 ml H2O, 2ml 1mol Li-Acetat-acetic acid, 3x2ml H2O, ultrasound 10 min, 50°C, centrifuge 5 min 10.000 Umdr./Min.	3h at 850°C
Versend-Gilencsa	Vinča	1972	VEGI20	VEGI_20_A	human	female	adolescent	14-16	enamel	M1 (36)	0.70976	0.00001		33.6	26.3	7.3	2 ml H2O, 2ml 1mol Li-Acetat-acetic acid, 3x2ml H2O, ultrasound 10 min, 50°C, centrifuge 5 min 10.000 Umdr./Min.	3h at 850°C
Versend-Gilencsa	Vinča	1972	VEGI20	VEGI_20_B	human	female	adolescent	14-16	enamel	M2 (37)	0.70971	0.00003		36.8	30.8	6	2 ml H2O, 2ml 1mol Li-Acetat-acetic acid, 3x2ml H2O, ultrasound 10 min, 50°C, centrifuge 5 min 10.000 Umdr./Min.	3h at 850°C
Versend-Gilencsa	no data	1995	VEGI21	VEGI_21_A	human	female	adultus/maturus	34-43	enamel	M1 (36)	0.70967	0.00003		34.5	26.7	7.8	2 ml H2O, 2ml 1mol Li-Acetat-acetic acid, 3x2ml H2O, ultrasound 10 min, 50°C, centrifuge 5 min 10.000 Umdr./Min.	3h at 850°C
Versend-Gilencsa	no data	1995	VEGI21	VEGI_21_B	human	female	adultus/maturus	34-43	enamel	M3 (38)	0.70981	0.00001		19.2	15.7	3.5	2 ml H2O, 2ml 1mol Li-Acetat-acetic acid, 3x2ml H2O, ultrasound 10 min, 50°C, centrifuge 5 min 10.000 Umdr./Min.	3h at 850°C
Versend-Gilencsa	no data	1995	VEGI21	VEGI_21_C	human	female	adultus/maturus	34-43	enamel	M2 (37)	0.70968	0.00003		26.4	21.5	4.9	2 ml H2O, 2ml 1mol Li-Acetat-acetic acid, 3x2ml H2O, ultrasound 10 min, 50°C, centrifuge 5 min 10.000 Umdr./Min.	3h at 850°C
Versend-Gilencsa	no data	1995	VEGI21	VEGI_21_E	human	female	adultus/maturus	34-43	bone	Femur right	0.7098	0.00002	bone fragment	16.3	11	5.3	2 ml H2O, 2ml 1mol Li-Acetat-acetic acid, 3x2ml H2O, ultrasound 10 min, 50°C, centrifuge 5 min 10.000 Umdr./Min.	3h at 850°C
Versend-Gilencsa	Vinča	2030	VEGI22	VEGI_22_A	human	female	adultus	34-40	enamel	M1 (46)	0.71081	0.00005		26.8	22.1	4.7	2 ml H2O, 2ml 1mol Li-Acetat-acetic acid, 3x2ml H2O, ultrasound 10 min, 50°C, centrifuge 5 min 10.000 Umdr./Min.	3h at 850°C
Versend-Gilencsa	Vinča	2030	VEGI22	VEGI_22_B	human	female	adultus	34-40	enamel	M3 (48)	0.71038	0.00004		19.4	14.8	4.6	2 ml H2O, 2ml 1mol Li-Acetat-acetic acid, 3x2ml H2O, ultrasound 10 min, 50°C, centrifuge 5 min 10.000 Umdr./Min.	3h at 850°C
Versend-Gilencsa	Vinča	2030	VEGI22	VEGI_22_E	human	female	adultus	34-40	bone	Femur right	0.70986	0.00002	bone fragment	21.8	15.2	6.6	2 ml H2O, 2ml 1mol Li-Acetat-acetic acid, 3x2ml H2O, ultrasound 10 min, 50°C, centrifuge 5 min 10.000 Umdr./Min.	3h at 850°C
Versend-Gilencsa	Vinča	2032	VEGI23	VEGI_23_A	human	female	adultus	no data	enamel	M1 (46)	0.70971	0.00005		26.2	21.1	5.1	2 ml H2O, 2ml 1mol Li-Acetat-acetic acid, 3x2ml H2O, ultrasound 10 min, 50°C, centrifuge 5 min 10.000 Umdr./Min.	3h at 850°C
Versend-Gilencsa	Vinča	1721	VEGI25	VEGI_25_A	human	no data	no data	no data	enamel	M1 (46)	0.70978	0.00001		25	20.1	4.9	2 ml H2O, 2ml 1mol Li-Acetat-acetic acid, 3x2ml H2O, ultrasound 10 min, 50°C, centrifuge 5 min 10.000 Umdr./Min.	3h at 850°C
Versend-Gilencsa	Vinča	1721	VEGI25	VEGI_25_B	human	no data	no data	no data	enamel	M2 (47)	0.70979	0.00003		28.8	24	4.8	2 ml H2O, 2ml 1mol Li-Acetat-acetic acid, 3x2ml H2O, ultrasound 10 min, 50°C, centrifuge 5 min 10.000 Umdr./Min.	3h at 850°C
Versend-Gilencsa	no data	6760	VEGIS	VEGI_S_01	animal	_	_	_	enamel	no data	0.70959	0.00003		28.8	22	6.8	2 ml H2O, 2ml 1mol Li-Acetat-acetic acid, 3x2ml H2O, ultrasound 10 min, 50°C, centrifuge 5 min 10.000 Umdr./Min.	3h at 850°C
Versend-Gilencsa	no data	6762	VEGIS	VEGI_S_02	animal	_	_	_	enamel	no data	0.70951	0.00004		34.8	28.8	6	2 ml H2O, 2ml 1mol Li-Acetat-acetic acid, 3x2ml H2O, ultrasound 10 min, 50°C, centrifuge 5 min 10.000 Umdr./Min.	3h at 850°C
Versend-Gilencsa	no data	4921	VEGIS	VEGI_S_03	animal	_	_	_	enamel	no data	0.70963	0.00001		40.6	33.3	7.3	2 ml H2O, 2ml 1mol Li-Acetat-acetic acid, 3x2ml H2O, ultrasound 10 min, 50°C, centrifuge 5 min 10.000 Umdr./Min.	3h at 850°C
Versend-Gilencsa	no data	5606	VEGIS	VEGI_S_04	animal	_	_	_	enamel	no data	0.70981	0.00003		32.9	25.8	7.1	2 ml H2O, 2ml 1mol Li-Acetat-acetic acid, 3x2ml H2O, ultrasound 10 min, 50°C, centrifuge 5 min 10.000 Umdr./Min.	3h at 850°C
Veszprém-Jutasi-Munkacsy út	Lengyel II	102	VEJ1	VEJ_01_D	human	female	maturus	50-60	enamel	M1 (36)	0.71061	0.00001		18.7	12.2	6.5	2 ml H2O, 2ml 1mol Li-Acetat-acetic acid, 3x2ml H2O, ultrasound 10 min, 50°C, centrifuge 5 min 10.000 Umdr./Min.	3h at 850°C
Veszprém-Jutasi-Munkacsy út	Lengyel II	102	VEJ1	VEJ_01_A	human	female	maturus	50-60	enamel	M2 (37)	0.71053	0.00005		17.5	10	7.5	2 ml H2O, 2ml 1mol Li-Acetat-acetic acid, 3x2ml H2O, ultrasound 10 min, 50°C, centrifuge 5 min 10.000 Umdr./Min.	3h at 850°C
Veszprém-Jutasi-Munkacsy út	Lengyel II	102	VEJ1	VEJ_01_B	human	female	maturus	50-60	enamel	M3 (38)	0.70966	0.00004		19.9	8.5	11.4	2 ml H2O, 2ml 1mol Li-Acetat-acetic acid, 3x2ml H2O, ultrasound 10 min, 50°C, centrifuge 5 min 10.000 Umdr./Min.	3h at 850°C
Veszprém-Jutasi-Munkacsy út	Lengyel II	98	VEJ2	VEJ_02_B	human	male	senil	50-70	enamel	M3 (38)	0.70952	0.00003		15.7	9.3	6.4	2 ml H2O, 2ml 1mol Li-Acetat-acetic acid, 3x2ml H2O, ultrasound 10 min, 50°C, centrifuge 5 min 10.000 Umdr./Min.	3h at 850°C
Veszprém-Jutasi-Munkacsy út	Lengyel II	98	VEJ2	VEJ_02_E	human	male	senil	50-70	bone	rib	0.70955	0.00003	bone fragment	15	6.3	8.7	2 ml H2O, 2ml 1mol Li-Acetat-acetic acid, 3x2ml H2O, ultrasound 10 min, 50°C, centrifuge 5 min 10.000 Umdr./Min.	3h at 850°C
Veszprém-Jutasi-Munkacsy út	Lengyel II	100	VEJ3	VEJ_03_A	human	undet.	infant I	2,5-3	enamel	Deciduous tooth	0.70952	0.00001		15.5	8.6	6.9	2 ml H2O, 2ml 1mol Li-Acetat-acetic acid, 3x2ml H2O, ultrasound 10 min, 50°C, centrifuge 5 min 10.000 Umdr./Min.	3h at 850°C
Veszprém-Jutasi-Munkacsy út	Lengyel II	71	VEJ4	VEJ_04_A	human	undet.	adolescent	17-19	enamel	M1 (36)	0.70972	0.00002		28.1	18.4	9.7	2 ml H2O, 2ml 1mol Li-Acetat-acetic acid, 3x2ml H2O, ultrasound 10 min, 50°C, centrifuge 5 min 10.000 Umdr./Min.	3h at 850°C
Veszprém-Jutasi-Munkacsy út	Lengyel II	71	VEJ4	VEJ_04_C	human	undet.	adolescent	17-19	enamel	M2 (37)	0.70962	0.00003		26.4	19.1	7.3	2 ml H2O, 2ml 1mol Li-Acetat-acetic acid, 3x2ml H2O, ultrasound 10 min, 50°C, centrifuge 5 min 10.000 Umdr./Min.	3h at 850°C
Veszprém-Jutasi-Munkacsy út	Lengyel II	219	VEJ5	VEJ_05_A	human	male	maturus	50-60	enamel	M2 (37)	0.70916	0.00004		14.6	7.3	7.3	2 ml H2O, 2ml 1mol Li-Acetat-acetic acid, 3x2ml H2O, ultrasound 10 min, 50°C, centrifuge 5 min 10.000 Umdr./Min.	3h at 850°C
Veszprém-Jutasi-Munkacsy út	Lengyel II	219	VEJ5	VEJ_05_B	human	male	maturus	50-60	enamel	M3 (38)	0.70915	0.00005		25	13.7	11.3	2 ml H2O, 2ml 1mol Li-Acetat-acetic acid, 3x2ml H2O, ultrasound 10 min, 50°C, centrifuge 5 min 10.000 Umdr./Min.	3h at 850°C
Veszprém-Jutasi-Munkacsy út	Lengyel II	219	VEJ5	VEJ_05_C	human	male	maturus	50-60	enamel	M2 (37)	0.70935	0.00006		16.4	8.2	8.2	2 ml H2O, 2ml 1mol Li-Acetat-acetic acid, 3x2ml H2O, ultrasound 10 min, 50°C, centrifuge 5 min 10.000 Umdr./Min.	3h at 850°C
Veszprém-Jutasi-Munkacsy út	Lengyel II	219	VEJ5	VEJ_05_E	human	male	maturus	50-60	bone	rib	0.7094	0.00004	bone fragment	16	5.9	10.1	2 ml H2O, 2ml 1mol Li-Acetat-acetic acid, 3x2ml H2O, ultrasound 10 min, 50°C, centrifuge 5 min 10.000 Umdr./Min.	3h at 850°C
Veszprém-Jutasi-Munkacsy út	Lengyel II	228	VEJ6	VEJ_06_D	human	female	adultus	28-37	enamel	M1 (36)	0.7094	0.00004		22.4	14.7	7.7	2 ml H2O, 2ml 1mol Li-Acetat-acetic acid, 3x2ml H2O, ultrasound 10 min, 50°C, centrifuge 5 min 10.000 Umdr./Min.	3h at 850°C
Veszprém-Jutasi-Munkacsy út	Lengyel II	228	VEJ6	VEJ_06_A	human	female	adultus	28-37	enamel	M2 (37)	0.7105	0.00003		27.2	16.5	10.7	2 ml H2O, 2ml 1mol Li-Acetat-acetic acid, 3x2ml H2O, ultrasound 10 min, 50°C, centrifuge 5 min 10.000 Umdr./Min.	3h at 850°C
Veszprém-Jutasi-Munkacsy út	Lengyel II	228	VEJ6	VEJ_06_B	human	female	adultus	28-37	enamel	M3 (38)	0.70957	0.00003		23.4	13.9	9.5	2 ml H2O, 2ml 1mol Li-Acetat-acetic acid, 3x2ml H2O, ultrasound 10 min, 50°C, centrifuge 5 min 10.000 Umdr./Min.	3h at 850°C
Veszprém-Jutasi-Munkacsy út	Lengyel II	228	VEJ6	VEJ_06_E	human	female	adultus	28-37	bone	rib	0.70918	0.00003	bone fragment	20.2	10.4	9.8	2 ml H2O, 2ml 1mol Li-Acetat-acetic acid, 3x2ml H2O, ultrasound 10 min, 50°C, centrifuge 5 min 10.000 Umdr./Min.	3h at 850°C
Veszprém-Jutasi-Munkacsy út	Lengyel II	229	VEJ7	VEJ_07_D	human	female	maturus	47-56	enamel	M1 (36)	0.70979	0.00003		18.1	10.2	7.9	2 ml H2O, 2ml 1mol Li-Acetat-acetic acid, 3x2ml H2O, ultrasound 10 min, 50°C, centrifuge 5 min 10.000 Umdr./Min.	3h at 850°C
Veszprém-Jutasi-Munkacsy út	Lengyel II	229	VEJ7	VEJ_07_A	human	female	maturus	47-56	enamel	M2 (37)	0.70936	0.00004		14.9	7.2	7.7	2 ml H2O, 2ml 1mol Li-Acetat-acetic acid, 3x2ml H2O, ultrasound 10 min, 50°C, centrifuge 5 min 10.000 Umdr./Min.	3h at 850°C
Veszprém-Jutasi-Munkacsy út	Lengyel II	229	VEJ7	VEJ_07_B	human	female	maturus	47-56	enamel	M3 (38)	0.71022	0.00006		18.6	13.5	5.1	2 ml H2O, 2ml 1mol Li-Acetat-acetic acid, 3x2ml H2O, ultrasound 10 min, 50°C, centrifuge 5 min 10.000 Umdr./Min.	3h at 850°C
Veszprém-Jutasi-Munkacsy út	Lengyel II?	158	VEJ8	VEJ_08_A	human	male	adultus	30-40	enamel	M3 (?)	0.7099	0.00003		19.5	9.4	10.1	2 ml H2O, 2ml 1mol Li-Acetat-acetic acid, 3x2ml H2O, ultrasound 10 min, 50°C, centrifuge 5 min 10.000 Umdr./Min.	3h at 850°C
Veszprém-Jutasi-Munkacsy út	Balaton-Lasinja	280	VEJ9	VEJ_09_A	human	male (genetic.)	infant II	8-9	no data	no data	0.70995	0.00005		no data	no data	no data	no data	no data
Veszprém-Jutasi-Munkacsy út	Balaton-Lasinja	555	VEJ10	VEJ_10_A	human	male	adultus	23-40	enamel	M1 (36)	0.70943	0.00001		17	11	6	2 ml H2O, 2ml 1mol Li-Acetat-acetic acid, 3x2ml H2O, ultrasound 10 min, 50°C, centrifuge 5 min 10.000 Umdr./Min.	3h at 850°C
Veszprém-Jutasi-Munkacsy út	Balaton-Lasinja	555	VEJ10	VEJ_10_B	human	male	adultus	23-40	enamel	M3 (38)	0.70932	0.00001		25.3	15.6	9.7	2 ml H2O, 2ml 1mol Li-Acetat-acetic acid, 3x2ml H2O, ultrasound 10 min, 50°C, centrifuge 5 min 10.000 Umdr./Min.	3h at 850°C
Veszprém-Jutasi-Munkacsy út	Balaton-Lasinja	556	VEJ11	VEJ_11_A	human	female	maturus	40-x	enamel	M1 (46)	0.70966	0.00001		15.3	10	5.3	2 ml H2O, 2ml 1mol Li-Acetat-acetic acid, 3x2ml H2O, ultrasound 10 min, 50°C, centrifuge 5 min 10.000 Umdr./Min.	3h at 850°C
Veszprém-Jutasi-Munkacsy út	Balaton-Lasinja	556	VEJ11	VEJ_11_B	human	female	maturus	40-x	enamel	M3 (48)	0.70939	0.00003		20.1	13.6	6.5	2 ml H2O, 2ml 1mol Li-Acetat-acetic acid, 3x2ml H2O, ultrasound 10 min, 50°C, centrifuge 5 min 10.000 Umdr./Min.	3h at 850°C
Veszprém-Jutasi-Munkacsy út	Balaton-Lasinja	562	VEJ12	VEJ_12_B	human	male	maturus	50-60	enamel	M3 (38)	0.70947	0.00004		22.1	15	7.1	2 ml H2O, 2ml 1mol Li-Acetat-acetic acid, 3x2ml H2O, ultrasound 10 min, 50°C, centrifuge 5 min 10.000 Umdr./Min.	3h at 850°C
Veszprém-Jutasi-Munkacsy út	Balaton-Lasinja	562	VEJ12	VEJ_12_E	human	male	maturus	50-60	bone	Fibula	0.70938	0.00005	bone fragment	18.7	8.8	9.9	2 ml H2O, 2ml 1mol Li-Acetat-acetic acid, 3x2ml H2O, ultrasound 10 min, 50°C, centrifuge 5 min 10.000 Umdr./Min.	3h at 850°C
Veszprém-Jutasi-Munkacsy út	no data	198.1	VEJS	VEJ_S_01	animal	_	_	_	enamel	Caninus	0.70974	0.00004		30.7	25.3	5.4	2 ml H2O, 2ml 1mol Li-Acetat-acetic acid, 3x2ml H2O, ultrasound 10 min, 50°C, centrifuge 5 min 10.000 Umdr./Min.	3h at 850°C
Veszprém-Jutasi-Munkacsy út	no data	195	VEJS	VEJ_S_02	animal	_	_	_	enamel	no data	0.71035	0.00004		28.6	23.4	5.2	2 ml H2O, 2ml 1mol Li-Acetat-acetic acid, 3x2ml H2O, ultrasound 10 min, 50°C, centrifuge 5 min 10.000 Umdr./Min.	3h at 850°C
Veszprém-Jutasi-Munkacsy út	no data	198.2	VEJS	VEJ_S_03	animal	_	_	_	enamel	no data	0.70891	0.00002		20.3	15.1	5.2	2 ml H2O, 2ml 1mol Li-Acetat-acetic acid, 3x2ml H2O, ultrasound 10 min, 50°C, centrifuge 5 min 10.000 Umdr./Min.	3h at 850°C
Vinkovci Jugobanka 1978 Starčevo Kultur	Starčevo	3	VINJ1	VINJ_01_A	human	undet.	infant II	7-8	enamel	M1 (16)	0.70943	0.00004		17.9	11.5	6.4	2 ml H2O, 2ml 1mol Li-Acetat-acetic acid, 3x2ml H2O, ultrasound 10 min, 50°C, centrifuge 5 min 10.000 Umdr./Min.	3h at 850°C
Vinkovci Jugobanka 1978 Starčevo Kultur	Starčevo	4a	VINJ2	VINJ_02_A	human	female	adolescent	15-20	enamel	M1 (26)	0.71237	0.00003		22.1	12.1	10	2 ml H2O, 2ml 1mol Li-Acetat-acetic acid, 3x2ml H2O, ultrasound 10 min, 50°C, centrifuge 5 min 10.000 Umdr./Min.	3h at 850°C
Vinkovci Jugobanka 1978 Starčevo Kultur	Starčevo	4a	VINJ2	VINJ_02_B	human	female	adolescent	15-20	enamel	PM1 (24)	0.71237	0.00006		22.6	16	6.6	2 ml H2O, 2ml 1mol Li-Acetat-acetic acid, 3x2ml H2O, ultrasound 10 min, 50°C, centrifuge 5 min 10.000 Umdr./Min.	3h at 850°C
Vinkovci Jugobanka 1978 Starčevo Kultur	Starčevo	7a	VINJ3	VINJ_03_E	human	female	adultus	35-40	bone	Humerus right	0.71008	0.00002	bone fragment	20.6	10.7	9.9	2 ml H2O, 2ml 1mol Li-Acetat-acetic acid, 3x2ml H2O, ultrasound 10 min, 50°C, centrifuge 5 min 10.000 Umdr./Min.	3h at 850°C
Vinkovci Jugobanka 1978 Starčevo Kultur	Middle Ages	7b	VINJ4	VINJ_04_A	human	male	maturus	40-50	enamel	C (13)	0.70839	0.00001		15.3	7.6	7.7	2 ml H2O, 2ml 1mol Li-Acetat-acetic acid, 3x2ml H2O, ultrasound 10 min, 50°C, centrifuge 5 min 10.000 Umdr./Min.	3h at 850°C
Vinkovci Nama 1977 Starčevo Kultur	Starčevo	7	VINK1	VINK_01_A	human	male	adolescent	17-19	enamel	M1 (26)	0.70976	0.00006		17.2	9	8.2	2 ml H2O, 2ml 1mol Li-Acetat-acetic acid, 3x2ml H2O, ultrasound 10 min, 50°C, centrifuge 5 min 10.000 Umdr./Min.	3h at 850°C
Vinkovci Nama 1977 Starčevo Kultur	Starčevo	7	VINK1	VINK_01_B	human	male	adolescent	17-19	enamel	M2 (27)	0.7102	0.00005		31.3	24.1	7.2
Vinkovci Nama 1977 Starčevo Kultur	Starčevo	7	VINK1	VINK_01_E	human	male	adolescent	17-19	bone	Femur left	0.7098	0.00003	bone fragment	17.4	10.8	6.6	2 ml H2O, 2ml 1mol Li-Acetat-acetic acid, 3x2ml H2O, ultrasound 10 min, 50°C, centrifuge 5 min 10.000 Umdr./Min.	3h at 850°C
Vinkovci Nama 1977 Starčevo Kultur	Starčevo	8	VINK2	VINK_02_A	human	male	adolescent	14-16	enamel	M1 (16)	0.70969	0.00004		17.8	9.8	8	2 ml H2O, 2ml 1mol Li-Acetat-acetic acid, 3x2ml H2O, ultrasound 10 min, 50°C, centrifuge 5 min 10.000 Umdr./Min.	3h at 850°C
Vinkovci Nama 1977 Starčevo Kultur	Starčevo	8	VINK2	VINK_02_B	human	male	adolescent	14-16	enamel	M3 (48)	0.70957	0.00009		17.6	10.9	6.7	2 ml H2O, 2ml 1mol Li-Acetat-acetic acid, 3x2ml H2O, ultrasound 10 min, 50°C, centrifuge 5 min 10.000 Umdr./Min.	3h at 850°C
Vinkovci Nama 1977 Starčevo Kultur	Starčevo	11	VINK3	VINK_03_A	human	female	adultus	25-29	enamel	M1 (36)	0.70997	0.00002		13.2	6.4	6.8	2 ml H2O, 2ml 1mol Li-Acetat-acetic acid, 3x2ml H2O, ultrasound 10 min, 50°C, centrifuge 5 min 10.000 Umdr./Min.	3h at 850°C
Vinkovci Nama 1977 Starčevo Kultur	Starčevo	11	VINK3	VINK_03_B	human	female	adultus	25-29	enamel	M3 (18)	0.71004	0.00006		22.1	12.7	9.4	2 ml H2O, 2ml 1mol Li-Acetat-acetic acid, 3x2ml H2O, ultrasound 10 min, 50°C, centrifuge 5 min 10.000 Umdr./Min.	3h at 850°C
Vinkovci Nama 1977 Starčevo Kultur	Starčevo	11	VINK3	VINK_03_E	human	female	adultus	25-29	bone	Femur right	0.7103	0.00012	bone fragment	15	8.9	6.1	2 ml H2O, 2ml 1mol Li-Acetat-acetic acid, 3x2ml H2O, ultrasound 10 min, 50°C, centrifuge 5 min 10.000 Umdr./Min.	3h at 850°C
Vinkovci Nama 1977 Starčevo Kultur	Starčevo	12a	VINK4	VINK_04_E	human	female	adultus	40-44	bone	Femur	0.71011	0.00001	bone fragment	15.9	9	6.9	2 ml H2O, 2ml 1mol Li-Acetat-acetic acid, 3x2ml H2O, ultrasound 10 min, 50°C, centrifuge 5 min 10.000 Umdr./Min.	3h at 850°C
Vinkovci Nama 1977 Starčevo Kultur	Starčevo	13	VINK5	VINK_05_A	human	male	adultus	35-39	enamel	M2 (17)	0.70982	0.00009		14.9	7.5	7.4	2 ml H2O, 2ml 1mol Li-Acetat-acetic acid, 3x2ml H2O, ultrasound 10 min, 50°C, centrifuge 5 min 10.000 Umdr./Min.	3h at 850°C
Vinkovci Nama 1977 Starčevo Kultur	Starčevo	13	VINK5	VINK_05_B	human	male	adultus	35-39	enamel	M3 (18)	0.70984	0.00012		16.6	6.5	10.1	2 ml H2O, 2ml 1mol Li-Acetat-acetic acid, 3x2ml H2O, ultrasound 10 min, 50°C, centrifuge 5 min 10.000 Umdr./Min.	3h at 850°C
Vinkovci Nama 1977 Starčevo Kultur	Starčevo	15	VINK6	VINK_06_A	human	male	adultus	40-44	enamel	M1 (16)	0.71043	0.00002		16.7	9.8	6.9	2 ml H2O, 2ml 1mol Li-Acetat-acetic acid, 3x2ml H2O, ultrasound 10 min, 50°C, centrifuge 5 min 10.000 Umdr./Min.	3h at 850°C
Vinkovci Nama 1977 Starčevo Kultur	Starčevo	15	VINK6	VINK_06_B	human	male	adultus	40-44	enamel	M3 (28)	0.71014	0.00002		17.1	9.2	7.9	2 ml H2O, 2ml 1mol Li-Acetat-acetic acid, 3x2ml H2O, ultrasound 10 min, 50°C, centrifuge 5 min 10.000 Umdr./Min.	3h at 850°C
Vinkovci Nama 1977 Starčevo Kultur	Starčevo	15	VINK6	VINK_06_E	human	male	adultus	40-44	bone	Femur left	0.71017	0.00002	bone fragment	16.1	9.8	6.3	2 ml H2O, 2ml 1mol Li-Acetat-acetic acid, 3x2ml H2O, ultrasound 10 min, 50°C, centrifuge 5 min 10.000 Umdr./Min.	3h at 850°C
Visonta	ALBK	1A/1.sír	VISO1	VISO_01_A	human	male	adultus/maturus	no data	enamel	M1 (26)	0.71012	0.00003		33.8	25	8.8	2 ml H2O, 2ml 1mol Li-Acetat-acetic acid, 3x2ml H2O, ultrasound 10 min, 50°C, centrifuge 5 min 10.000 Umdr./Min.	3h at 850°C
Visonta	ALBK	1A/1.sír	VISO1	VISO_01_B	human	male	adultus/maturus	no data	enamel	PM	0.71022	0.00002		36.7	29.1	7.6	2 ml H2O, 2ml 1mol Li-Acetat-acetic acid, 3x2ml H2O, ultrasound 10 min, 50°C, centrifuge 5 min 10.000 Umdr./Min.	3h at 850°C
Visonta	ALBK	1A/1.sír	VISO1	VISO_01_C	human	male	adultus/maturus	no data	enamel		0.7103	0.00002		37.4	27.8	9.6	2 ml H2O, 2ml 1mol Li-Acetat-acetic acid, 3x2ml H2O, ultrasound 10 min, 50°C, centrifuge 5 min 10.000 Umdr./Min.	3h at 850°C
Visonta	ALBK	1A/1.sír	VISO1	VISO_01_E	human	male	adultus/maturus	no data	bone	Femur	0.71081	0.00002		26.9	17.1	9.8	2 ml H2O, 2ml 1mol Li-Acetat-acetic acid, 3x2ml H2O, ultrasound 10 min, 50°C, centrifuge 5 min 10.000 Umdr./Min.	3h at 850°C
Vukovar Gimnazija 1999 Starčevo Kultur	Starčevo	1	VUKG1	VUKG_01_A	human	male	adultus	35-40	enamel	M1 (26)	0.7094	0.00002		20.6	13	7.6	2 ml H2O, 2ml 1mol Li-Acetat-acetic acid, 3x2ml H2O, ultrasound 10 min, 50°C, centrifuge 5 min 10.000 Umdr./Min.	3h at 850°C
Vukovar Gimnazija 1999 Starčevo Kultur	Starčevo	1	VUKG1	VUKG_01_B	human	male	adultus	35-40	enamel	M3 (38)	0.70931	0.00005		19.4	12.6	6.8	2 ml H2O, 2ml 1mol Li-Acetat-acetic acid, 3x2ml H2O, ultrasound 10 min, 50°C, centrifuge 5 min 10.000 Umdr./Min.	3h at 850°C
Vukovar Gimnazija 1999 Starčevo Kultur	Starčevo	1	VUKG1	VUKG_01_E	human	male	adultus	35-40	bone	Skull	0.70964	0.00006	bone fragment	15.3	8.8	6.5	2 ml H2O, 2ml 1mol Li-Acetat-acetic acid, 3x2ml H2O, ultrasound 10 min, 50°C, centrifuge 5 min 10.000 Umdr./Min.	3h at 850°C
Vukovar Gimnazija 1999 Starčevo Kultur	Starčevo	2	VUKG2	VUKG_02_E	human	female	maturus	40-45	bone	Femur left	0.70971	0.00002	bone fragment	19.5	11.7	7.8	2 ml H2O, 2ml 1mol Li-Acetat-acetic acid, 3x2ml H2O, ultrasound 10 min, 50°C, centrifuge 5 min 10.000 Umdr./Min.	3h at 850°C
Vukovar Gimnazija 1999 Starčevo Kultur	Starčevo	3	VUKG3	VUKG_03_A	human	undet.	infant II	12,5-13,5	enamel	M1 (26)	0.70985	0.00005		24.2	14.8	9.4	2 ml H2O, 2ml 1mol Li-Acetat-acetic acid, 3x2ml H2O, ultrasound 10 min, 50°C, centrifuge 5 min 10.000 Umdr./Min.	3h at 850°C
Vukovar Gimnazija 1999 Starčevo Kultur	Starčevo	3	VUKG3	VUKG_03_E	human	undet.	infant II	12,5-13,5	bone	Femur left	0.70931	0.00004	bone fragment	17.5	11.6	5.9	2 ml H2O, 2ml 1mol Li-Acetat-acetic acid, 3x2ml H2O, ultrasound 10 min, 50°C, centrifuge 5 min 10.000 Umdr./Min.	3h at 850°C
Vukovar Gimnazija 1999 Starčevo Kultur	Starčevo	4	VUKG4	VUKG_04_A	human	undet.	infant II	11,5-12,5	enamel	M1 (36)	0.70958	0.00002		25.9	17.8	8.1	2 ml H2O, 2ml 1mol Li-Acetat-acetic acid, 3x2ml H2O, ultrasound 10 min, 50°C, centrifuge 5 min 10.000 Umdr./Min.	3h at 850°C
Vukovar Gimnazija 1999 Starčevo Kultur	Starčevo	4	VUKG4	VUKG_04_B	human	undet.	infant II	11,5-12,5	enamel	M3 (18)	0.70931	0.00003		19	13.6	5.4	2 ml H2O, 2ml 1mol Li-Acetat-acetic acid, 3x2ml H2O, ultrasound 10 min, 50°C, centrifuge 5 min 10.000 Umdr./Min.	3h at 850°C

## Sheet: Tab. C_O_details
S1 Table, Table C: Details on the samples for oxygen stable isotope analyses
Sample Name	Tooth	Mean value	SD	Number of analyses	Date of analysis	comment
ALE 1A	M1 (?)	16.1192	0.16122	2	1.8.13
ALE 2B	M3 (28)	15.3572	0.264138	3	1.8.13
ALE 2C	M1 (26)	16.5552	0.164037	3	1.8.13
ALE 3A	M1 (36)	18.2969	0.202199	3	1.8.13
ALE 5A	M1 (46)	15.9868	0.0961665	2	1.8.13
ALE 5B	M3 (48)	16.9363	0.0233345	2	1.8.13
ALE 7A	M1 (46)	17.3438	0.202267	3	1.8.13
ALE 8A	M1 (16)	16.7818	0.122609	3	1.8.13
ALE 8B	M3 (18)	15.4485	0.265229	3	1.8.13
ALE 9A	M1 (46)	18.2048	0.0636632	3	1.8.13
ALE 9B	M3 (38)	17.2403	0.0318198	2	1.8.13
ALE 10A	M1 (46)	17.2098	0.326683	2	1.8.13
ALE 10B	M3 (48)	16.2305	0.00750555	3	1.8.13
ALE 11A	M1 (16)	17.4398	0.193621	3	1.8.13
ALE 12A	M1 (36)	17.3763	0.122329	2	1.8.13
ALE 12B	M3 (38)	16.1208	0.152227	3	1.8.13
ALE 12C	no data	17.4048	0.00424264	2	1.8.13
ALE 13A	M1 (26)	18.6352	0.143319	3	1.8.13
ALE 15B	M3 (38)	15.2515	0.17556	3	1.8.13
ALE 16 B	M3 (38)	16.3658	0.154149	2	1.8.13
ALE 16D	no data	16.3068	0.194584	3	1.8.13
ALE 17A	M1 (26)	16.5415	0.0534072	3	1.8.13
ALE 18B	M2 (47)	16.3978	0.0721249	2	1.8.13
ALE 19A	M1 (36)	17.6488	0.168383	3	1.8.13
BAL 1A	M1 (36)	16.3308	0.264458	2	31.07.13
BAL 1B	P2 (35)	16.4868	0.353553	2	31.07.13	high SD for only two samples
BAL 2A	M1 (46)	16.9292	0.0722311	3	31.07.13
BAL 3A	M1 (46)	16.3912	0.299052	3	31.07.13
BAL 4A	M1 (46)	17.0325	0.0763959	3	31.07.13
BAL 4B	M3 (48)?	16.0668	0.211915	3	31.07.13
BAL 5A	M1 (46)	16.8702	0.307638	3	31.07.13
BAL 5B	M3 (48)	15.9142	0.213027	3	31.07.13
BAL 6A	M1 (46)	16.9525	0.0660025	3	31.07.13
BAL 7A	M1 (36)	17.8383	0.0657609	2	31.07.13
BAL 7B	M3 (38)	16.5103	0.00494975	2	31.07.13
BAL 8A	m2 (85)	17.0373	0.0954594	2	31.07.13
BAL 9A	M1 (36)	16.5515	0.0155671	3	31.07.13
BAL 10A	M1 (36)	16.0738	0.113137	2	31.07.13
BAL 11A	M1 (36)	16.8508	0.00282843	2	31.07.13
BAL 12A	M1 (46)	16.5272	0.174477	3	20.8.13
BAL 14A	M1 (46)	16.5104	0.243952	2	20.8.13
BAL 14B	M3 (48)	17.6729	0.0735391	2	20.8.13
BAL 15A	M1 (46)	16.4489	0.349069	3	20.8.13
BAL 16A	M1 (46)	16.6689	0.258801	2	20.8.13	high SD for only two samples
BAL 16B	M1 (48)	16.7539	0.0072111	3	20.8.13
BAL 18A	M2/3 (47/48)	16.9892	0.160301	3	20.8.13
BAL 19A	M1 (36)?	16.2936	0.0745743	3	20.8.13
BAL 21A	M1 (16)	17.0766	0.0445009	3	20.8.13
BAL 21B	M3 (18)	16.1294	0.0982878	2	20.8.13
BAL 22A	M1 (26)	16.5749	0.427092	2	20.8.13	high SD for only two samples
BAL 24A	M1 (26)	16.3129	0.0865043	3	20.8.13
BAL 24B	M1 (38)	16.0686	0.258001	3	20.8.13
BAM 1B	M1 (16)	14.8299	0.505261	2	6.3.14	high SD for only two samples
BAM 2B	M3 (18)	16.0466	0.258953	3	6.3.14
BAM 2C	M1 (46)	17.0986	0.222686	2	6.3.14
BAM 4A	M1 (36)	16.5949	0.238526	2	6.3.14
BAM 4B	M3 (38)	15.5584	0.0398518	3	6.3.14
BAM 5A	M1 (36)	16.753	0.00160787	2	6.3.14
BAM 6B	M2 (27)	16.1266	0.208798	3	6.3.14
BAM 8B	no data	14.6406	0.171485	3	6.3.14	low peak
BAM 10A	M1 (46)	15.6528	0.465135	2	6.3.14	high SD for only two samples
BAM 10B	M2 (47)	14.4065	0.233423	2	6.3.14
BAM 11A	M1 (46)	15.7164	0.293539	3	6.3.14
BAM 11B	M3 (48)	16.5601	0.179397	2	6.3.14
BAM 13A	M1 (16)	17.2718	0.298669	2	6.3.14	high SD for only two samples
BAM 15A	M1 (46)	17.514	0.0813713	3	2.6.14
BAM 15B	M2 (47)	16.7208	0.290216	2	2.6.14	high SD for only two samples
BAM 15C	M3 (28)	17.4492	0.0828497	3	2.6.14
BAM 16A	M1/2	15.7248	0.124175	3	2.6.14
BAM 16B	M3 (28)	13.3317	0.293608	2	2.6.14	high SD for only two samples
BAM 17A	M1 (36)	16.9895	0.15305	3	2.6.14
BAM 18A	M1 (36)	16.0787	0.0164346	2	2.6.14
BAM 18B	M3 (38)	15.3559	0.248807	3	2.6.14
BAM 19A	no data	15.8632	0.158027	2	2.6.14
BAM 19B	M2 (37)	15.364	0.201981	3	2.6.14
BAM 20A	M1 (46)	15.2163	0.183761	2	2.6.14
BAM 20B	M3 (48)	13.7139	0.194041	3	2.6.14
BAM 24B	M3 (48)	15.5424	0.291195	2	2.6.14
BAM 25A	M1 (46)	14.7266	0.29267	3	2.6.14	two significantly different signals for the same tooth
BAM 25A	M1 (46)	16.2565	0.145259	3	2.6.14
BAM 25B	M3 (48)	15.5903	0.244571	3	2.6.14
BAM 26B	M3 (48)	16.2771	0.193591	3	2.6.14
BENA 1A	M1 (46)	15.5861	0.0644866	3	13.6.51
BENA 1B	M3 (48)	15.6054	0.0684006	3	13.6.54
BENA 2A	M1 (46)	16.471	0.0602206	3	13.6.57
BENA 2B	M3 (48)	15.6282	0.0920861	3	13.6.63
BENA 3A	m2 (85)	15.4757	0.254708	3	13.6.66
BENA 4A	M1 (16)	16.092	0.0845307	3	13.6.69
BENA 5A	M1 (36/46)	16.3342	0.0476022	3	13.6.72
BENA 6A	M1 (26)	17.7103	0.0404636	2	13.6.75
BENA 6B	M3 (48)	15.4497	0.112771	3	13.6.78
BENA 7A	M1 (16)	16.5751	0.203249	3	13.6.81
BENA 7B	M3 (28)	16.034	0.153375	3	13.6.60
BENA 8A	M1 (Mandibula)	16.3615	0.154825	3	13.6.84
BÖVÖ 1A	M2 (17)	15.3177	0.294305	3	26.8.14
BÖVÖ 1B	M3 (?)	15.586	0.0903684	3	26.8.14
BÖVÖ 2A	M1 (26)	16.1268	0.258672	3	27.8.14
BÖVÖ 2B	M3 (38)	15.6825	0.0727245	3	27.8.14
BÖVÖ 3A	M1 (36)	16.5612	0.0133482	2	27.8.14
BÖVÖ 3B	M3 (Mandibula)	16.4816	0.19114	3	27.8.14
BÖVÖ 4A	M1 (46)	16.7954	0.105131	3	27.8.14
BÖVÖ 5A	M1 (36)	17.4807	0.0566609	3	27.8.14
BÖVÖ 5B	M3 (?)	16.141	0.283864	3	27.8.14
BUD 1A	M1 (36)	16.6959	0.177658	2	10.6.14
BUD 2A	M1 (36)	15.7193	0.12761	3	10.6.14
BUD 2B	M3 (38)	14.4926	0.0232637	3	10.6.14
BUD 3A	M1 (26)	14.8548	0.305492	3	10.6.14
BUD 3B	M3 (28)	15.457	0.0559636	3	10.6.14
BUD 4A	M1 (26)	16.2253	0.0238821	3	10.6.14
BUD 4B	M3 (28)	15.2941	0.114339	3	13.6.15
BUD 7A	M1 (26)	16.0725	0.0970032	3	13.6.18
BUD 8A	M3 (28)	16.2445	0.0277777	3	13.6.21
BUD 9A	M1 (36)	16.1683	0.0922683	3	13.6.24
BUD 10A	M1 (36)	16.4951	0.116017	3	13.6.27
BUD 12A	M1 (36)	16.1679	0.00518763	2	13.6.30
BUD 12B	M3 (38)	15.2644	0.0843098	3	13.6.33
BUD 13A	M1 (36)	16.4157	0.0136643	3	13.6.36
BUD 13B	M3 (48)	15.5285	0.271441	3	13.6.39
BUD 14A	M1 (46)	16.2871	0.0421261	3	13.6.42
BUD 14B	M3 (38)	16.2417	0.156879	3	13.6.45
BUD 15A	M1 (26)	15.7065	0.101911	3	13.6.48
CGIP 2A	M1 (26)	16.2892	0.0887693	3	26.9.14
CGIP 2B	M3 (48)	14.4219	0.072665	3	26.9.14
CGIP 3B	M2 (37/47)	16.1751	0.112468	3	26.9.14
CGIP 4B	no data	16.0906	0.0342153	3	26.9.14
CGIP 5A	I1 11	16.0256	0.298059	3	26.9.14
CGIP 5B	no data	15.9057	0.255306	3	26.9.14
CGIP 6A	M1 (36)	15.9486	0.00425899	2	26.9.14
CGIP 9A	M1 (16)	16.1223	0.0821625	3	26.9.14
CGIP 9B	M2 (17)	15.2509	0.0590213	3	26.9.14
CSAT 1A	M1 (16)	15.7342	0.191825	3	5.6.14
CSAT 2A	M2 (17)	17.0011	0.173571	3	5.6.14
CSAT 2B	M3 (?)	15.8113	0.225257	3	5.6.14
CSAT 3A	M1 (26)	16.6409	0.122177	3	5.6.14
CSAT 3B	M3 (28)	16.7129	0.171544	3	5.6.14
CSAT 5B	M3 (38)	16.0322	0.00478415	3	5.6.14
CSAT 6A	M1 (46)	15.8678	0.207532	3	5.6.14
CSAT 7A	M1 (36)	16.2171	0.0378481	3	5.6.14
CSAT 7B	M3 (18)	16.1247	0.095555	2	5.6.14
CSAT 9A	M1 (46)	16.2224	0.0125323	2	5.6.14
CSAT 10A	(right Maxilla)	16.306	0.213541	3	5.6.14
CSAT 11A	M1 (16)	16.2899	0.178143	3	5.6.14
CSAT 12A	m2 (85)	16.3067	0.0928257	3	5.6.14
CSAT 12B	M1 (46)	16.3873	0.0487038	3	5.6.14
CSAT 15A	M1 (46)	15.5409	0.0296724	2	5.6.14
CSAT 16A	M1 (36)	15.9227	0.0853735	3	5.6.14
CSAT 16B	M3 (48)	15.61	0.119791	3	5.6.14
CSAT 17A	M1 (26)	16.2589	0.047461	2	5.6.14
CSAT 18A	M1 (16)	16.6197	0.109268	2	5.6.14
CSAT 18B	M3 (48)	16.3635	0.156195	3	10.6.14
CSAT 19A	M1 (46)	16.0329	0.216352	3	5.6.14
CSAT 19B	M3 (48)	15.8806	0.157367	3	10.6.14
CSAT 20A	M1 (46)	16.4435	0.0914558	3	10.6.14
CSAT 20B	M3 (48)	15.925	0.0524518	3	10.6.14
CSAT 21A	m2 (75)	17.4733	0.0284068	3	10.6.14
CSAT 21B	M1 (36)	16.9224	0.17467	3	10.6.14
CSAT 22A	M1 (36)	16.9534	0.0659252	2	10.6.14
CSAT 24B	M3 (28)	15.5492	0.253072	3	10.6.14
CSAT 26A	M1 (46)	16.2783	0.0867222	2	10.6.14
CSAT 26B	M3 (48)	15.6816	0.0681526	3	10.6.14
CSAT 27A	M1 (26)	15.8579	0.098784	3	10.6.14
CSAT 27B	M3 (48)	16.0656	0.0534952	3	10.6.14
CSAT 29A	m1 (84)	16.6386	0.0476717	2	10.6.14
CSAT 29B	M1 (16)	16.6063	0.193006	3	10.6.14
CSAT 30A	M1 (26)	16.2678	0.312978	3	10.6.14
CSAT 30B	M3 (28)	15.8939	0.282549	3	10.6.14
CSAT 30C	M2 (27)	15.6791	0.2451	3	10.6.14
EBVÖ 3A	M1 (36)	14.1216	0.117122	2	26.8.14
EBVÖ 4A	M3 (38)	16.4281	0.126583	3	26.8.14
EBVÖ 5A	M1 (26)	14.3628	0.217896	3	26.8.14
EBVÖ 5C	M3 (28)	14.9626	0.173072	3	26.8.14
FEB 1B	M2 (27)	16.5434	0.0142552	3	26.6.14
FEB 3A	M1 (46)	15.9911	0.0746483	3	26.6.14
FEB 3B	M1 (46)	16.3326	0.0848839	2	26.6.14
FEB 4A	M1 (36)	15.996	0.198016	3	26.6.14
HOKO 1A	M1 (16)	16.6275	0.00119331	2	4.7.14
HOKO 1B	M3 (18)	15.7271	0.0795526	2	4.7.14
HOKO 2A	M1 (26)	15.6642	0.251285	2	4.7.14
HOKO 2B	M3 (28)	16.076	0.301731	3	4.7.14
KON 1A	M1 (36)	16.2916	0.0601775	3	20.8.13
KON 1B	M3 (48)	15.9882	0.28687	3	20.8.13
KON 2A	M3 (28)	10.6564	0.231224	2	20.8.13
KON 2B	M1 (36)	14.3304	0.127986	2	20.8.13
KON 3A	M1 (16)	16.6592	0.15335	3	20.8.13
KON 3B	M3 (18)	15.8066	0.125954	3	20.8.13
KON 6A	M1 (46)	16.5382	0.162386	3	20.8.13
KON 6B	M3 (28)	16.4329	0.176777	2	20.8.13
KON 7A	M1 (26)	16.5149	0.199346	3	20.8.13
LGCS 1A	M1 (16)	15.7879	0.17112	2	20.8.13
LGCS 2A	PM (?)	15.6739	0.223446	2	20.8.13
LGCS 3A	m2 (55)	16.2159	0.195123	3	20.8.13
LGCS 4A	M1 (46)	16.1136	0.203525	3	20.8.13
M6 1A	M1 (26)	16.1423	0.0855599	2	31.07.13
M6 3A	M2 (37)	15.9958	0.216613	3	31.07.13
M6 3B	M3 (18)	16.8203	0.130815	2	31.07.13
M6 4A	PM/M3 (38)	15.3258	0.140007	2	31.07.13
M6 5A	M1 (?)	16.7748	0.161778	3	31.07.13
M6 8B	M3 (28)	16.4214	0.0159842	2	4.7.14
M6 9A	M1 (36)	15.7812	0.162026	3	31.07.13
M6 9B	M3 (18)	15.3068	0.00282843	2	31.07.13
M6 10A	M1 (16)	16.4562	0.246711	3	31.07.13
M6 12A	M1 (36)	16.3935	0.0650333	3	31.07.13
MORT 1A	C (13)	15.5985	0.373765	2	2.6.14	high SD for only two samples
MORT 2A	M2 (27)	16.3795	0.237076	2	2.6.14
MORT 2B	M3 (28)	16.7155	0.242433	3	2.6.14
MORT 4A	M1 (26)	16.8874	0.0876948	2	2.6.14
MORT 4B	M3 (l. Mandibula)	16.5852	0.112169	3	2.6.14
MORT 6A	m2 (75)	18.0282	0.267899	3	2.6.14
MORT 6B	M1 (36)	16.917	0.133626	3	2.6.14
MORT 6C	M1 (Maxilla)	17.1844	0.303959	3	4.6.14
MORT 7A	M1 (46)	16.279	0.0351352	3	4.6.14
MORT 7B	M3 (48)	15.8821	0.0944439	2	4.6.14
MORT 8A	M1 (36)	18.0476	0.0568601	3	4.6.14
MORT 9A	m2 (65)	16.9438	0.0898528	3	4.6.14
MORT 10A	m1 (54)	17.2321	0.160487	3	4.6.14
MORT 10B	i1 (51)	16.9184	0.170627	3	4.6.14
MORT 11A	M1 (46)	16.469	0.121589	2	4.6.14
MORT 12A	M1 (46)	16.6339	0.0710997	3	4.6.14
MORT 13A	M2 (37)	15.8635	0.12082	3	4.6.14
MORT 13B	M3 (38)	16.2203	0.0244555	2	4.6.14
MORT 15A	M1 (36)	15.9641	0.19678	3	4.6.14
MORT 15B	M3 (18)	17.0035	0.300604	3	4.6.14
MORT 16A	m2 (55)	16.7315	0.174746	3	4.6.14
MORT 16B	M1 (?)	16.2041	0.204572	3	4.6.14
MORT 18A	m2 (75)	18.4818	0.246974	3	4.6.14
MORT 18B	M1 (36)	18.6711	0.0346431	3	4.6.14
MORT 20A	M1 (36)	15.9754	0.35701	2	4.6.14	high SD for only two samples
MORT 20B	M3 (18)	15.622	0.165569	3	4.6.14
MORT 21A	M1 (36)	16.9822	0.192521	3	4.6.14
MORT 21C	M2 (37)	16.9952	0.228906	2	4.6.14
MORT 22A	M1 (46)	17.0949	0.118238	3	4.6.14
MORT 22B	M3 (48)	16.7508	0.193706	3	4.6.14
MORT 24A	M1 (16)	16.801	0.115251	2	5.6.14
MORT 25A	M1 (36)	16.9068	0.0115383	2	5.6.14
MORT 25B	M3 (?)	16.8952	0.175055	3	5.6.14
POPI 1A	M1 (?)	16.259	0.208661	3	26.6.14
POPI 1B	M3 (?)	15.9941	0.105006	3	26.6.14
POPI 2A	no data	15.3989	0.0449323	2	26.6.14
POPI 3A	M1 (36/46)	15.6914	0.0783419	2	26.6.14
POPI 3B	Caninus	15.6233	0.145145	3	26.6.14
POPI 3C	M3 (?)	15.3334	0.178912	3	26.6.14
POPI 5A	M1 (36)	15.7892	0.186911	2	26.9.14
POPI 5B	M3 (38)	14.2504	0.205061	3	26.9.14
POPI 6A	M1 (46)	14.766	0.211966	3	26.9.14
POPI 6B	M2 (47)	15.2788	0.116635	3	26.9.14
POPI 6C	M3 (28)	15.297	0.151172	3	26.9.14
SAVÖ 1B	M3 (38/48)	15.8083	0.0840692	3	26.9.14
SAVÖ 3B	M3 (48)	15.7037	0.0964301	3	26.9.14
STANKO 1A	M2 (27)	19.1542	0.0981699	3	1.8.13
STANKO 1B	M3 (38)	18.8695	0.154108	3	1.8.13
TIBO 2B	M3 (Maxilla)	15.1722	0.0941809	3	26.9.14
TIBO 3A	M1 (36)	16.5895	0.0238931	3	26.9.14
TIBO 4A	M1 (36)	15.9989	0.211134	3	26.9.14
TIBO 5A	M1 (Mandibula)	17.055	0.290209	3	26.9.14
TIDO 1A	M1 (46)	15.9526	0.218841	3	4.7.14
TIDO 2A	M1 (26)	17.2661	0.00142347	2	4.7.14
TIDO 3A	M1 (36)	18.6423	0.00965432	2	4.7.14
TIDO 3B	M2 (17)	17.5718	0.0673156	2	4.7.14
TIDO 4B	M3 (48)	14.948	0.0610008	2	4.7.14
TIDO 5A	M1 (36)	17.3001	0.0585678	2	4.7.14
TIDO 5B	M3 (38)	16.603	0.0854534	3	4.7.14
TIHA 1A	M1 (46)	16.8043	0.103911	3	26.6.14
TIHA 1B	M3 (48)	17.0096	0.0186391	2	26.6.14
TITE 1A	PM1/2 (14/15)	16.3843	0.259769	3	26.9.14
TITE 2A	M1 (16)	16.9943	0.228365	3	26.9.14
TITE 3B	M1 (46)	17.5135	0.159734	3	26.9.14
TITE 3C	M2 (27)	17.4416	0.0590563	3	26.9.14
TITE 4A	M1 (36)	16.8159	0.0196138	2	26.9.14
TITE 4B	M3 (38)	16.7383	0.0681641	3	26.9.14
TOLM 1A	Incisivus	17.7992	0.246539	2	26.6.14
TOLM 2A	M2 (47)	18.6933	0.0511698	3	26.6.14
TOLM 2B	M3 (48)	17.6973	0.0247383	3	26.6.14
TOLM 4A	M2 (37)	16.9758	0.0986814	3	26.6.14
TOLM 4B	M3 (38)	16.6544		1	26.6.14	only one analyses
TOPE 11A	M1 (46)	16.0849	0.0922267	3	4.7.14
TOPE 11B	M3 (Mandibula)	14.0039	0.0996605	2	4.7.14
TOPE 13A	M3 (48)	15.2692	0.211986	3	4.7.14
VEGI 1A	C (43)	15.9881	0.224237	3	4.7.14
VEGI 1B	M2 (17)	15.7329	0.165003	3	4.7.14
VEGI 2A	M1 (46)	16.1397	0.0354366	3	4.7.14
VEGI 2B	M2 (47)	15.6988	0.136266	2	4.7.14
VEGI 5A	M1 (36)	15.8683	0.148665	3	4.7.14
VEGI 5B	M3 (38)	16.167	0.302816	3	4.7.14
VEGI 6A	M1 (36)	15.5827	0.0730967	3	4.7.14
VINJ 1A	M1 (16)	15.301	0.0863501	3	26.6.14
VINJ 2A	M1 (26)	16.4238	0.00413581	2	26.6.14
VINJ 2B	PM1 (24)	16.7364	0.28447	3	26.6.14
VINJ 4A	C (13)	19.7224	0.0905186	3	26.6.14
VINK 2B	M3 (48)	15.001	0.164099	2	4.7.14
VINK 3A	M1 (36)	15.7019	0.263558	2	4.7.14
VINK 3B	M3 (18)	15.641	0.0559903	3	4.7.14
VINK 5A	M2 (17)	16.6513	0.0547044	3	4.7.14
VINK 5B	M3 (18)	16.5359	0.193165	3	4.7.14
VINK 6A	M1 (16)	16.6754	0.106182	2	4.7.14
VINK 6B	M3 (28)	15.0652	0.19837	3	4.7.14
VUKG 1A	M1 (26)	15.7871	0.243882	3	26.6.14
VUKG 1B	M3 (38)	16.6154	0.120868	3	26.6.14
VUKG 3A	M1 (26)	16.4471	0.234676	3	26.6.14
VUKG 4A	M1 (36)	17.7226	0.140773	3	26.6.14
VUKG 4B	M3 (18)	17.0853	0.0245415	2	26.6.14

## Sheet: Tab. D_O_Standards
S1 Table, Table D: Standards for oxygen stable isotope analyses
Sample Name	Correction over all standards	Outliers	Mean value without outliers	SD without outliers	Date of analysis	Comment
NBS 1		20.9428			6.3.14				Outliers
NBS 1	21.788				6.3.14				Problematic samples
NBS 1	21.9571		21.8726	0.119523	6.3.14
NBS 2	21.748				2.6.14
NBS 2	22.0923				2.6.14
NBS 2	21.8332		21.8911	0.179335	2.6.14
NBS 3	22.1259				4.6.14
NBS 3	22.3005				4.6.14
NBS 3	22.0837		22.17	0.114928	4.6.14
NBS 5	21.8603				4.6.14
NBS 5	22.1731				4.6.14
NBS 5	22.4443		22.1592	0.292209	4.6.14
NBS 6		20.9437			5.6.14	outlier
NBS 6		20.6943			5.6.14
NBS 6		21.5329	21.0569	0.43061	5.6.14
NBS 7	21.781				5.6.14
NBS 7	21.5809				5.6.14
NBS 7	22.4267		21.9295	0.442021	5.6.14
NBS 9		21.1679			10.6.14
NBS 9	22.0836				10.6.14
NBS 9	21.8037		21.9437	0.197969	10.6.14
NBS 10	21.9979				10.6.14
NBS 10	22.0447				10.6.14
NBS 10	21.706		21.9162	0.183541	10.6.14
NBS 10	22.3957				26.6.14
NBS 10	22.4908				26.6.14
NBS 10	22.4488		22.4451	0.0476365	26.6.14
NBS 11	22.3398				13.6.14
NBS 11	22.4779				13.6.14
NBS 11	22.3238		22.3805	0.0847735	13.6.14
NBS 13		22.6219			13.6.14
NBS 13	22.1425				13.6.14
NBS 13	22.4948		22.3186	0.249123	13.6.14
NBS 17	22.4602				1.8.13
NBS 17	21.9762				1.8.13
NBS 17	22.5832		22.3399	0.320893	1.8.13
NBS 18		19.5728			31.7.13	outlier
NBS 18		19.5598			31.7.13
NBS 18		18.5908	19.566	0.009	31.7.13
NBS 20	21.8819				20.8.13
NBS 20	21.8839				20.8.13
NBS 20	22.1969		21.9876	0.181291	20.8.13
NBS 21	21.8208				1.8.13
NBS 21	21.9208				1.8.13
NBS 21	22.0478		21.9298	0.113767	1.8.13
NBS 22		21.5568			1.8.13
NBS 22	22.1058				1.8.13
NBS 22	22.1018		22.1038	0.00282843	1.8.13
NBS 37	22.0568				4.7.14
NBS 37	21.7382				4.7.14
NBS 37	22.5101		22.1017	0.387902	4.7.14
NBS 38	22.5655				4.7.14
NBS 38	22.4526				4.7.14
NBS 38	22.0488		22.3556	0.271646	4.7.14
NBS 39	22.1746				26.6.14
NBS 39	22.3477				26.6.14
NBS 39	22.5442		22.3555	0.184902	26.6.14
NBS 40	22.467				26.6.14
NBS 40	22.3621				26.6.14
NBS 40	22.4622		22.4304	0.0592628	26.6.14
NBS 41	22.3294				26.9.14
NBS 41	22.358				26.9.14
NBS 41	22.5059		22.3978	0.094736	26.9.14
NBS 43	22.5726				26.8.14
NBS 43	22.3361				26.8.14
NBS 43	22.7081		22.539	0.188262	26.8.14
NBS 44		23.0895			27.8.14	outlier
NBS 44		23.2417			27.8.14
NBS 44		22.1936	22.8416	0.566326	27.8.14
NBS
Mean value	22.1869
SD	0.282482
Sample Name	Correction over all standards	Outliers	Mean value without outliers	SD without outliers	Date of analysis	Comment
HAP 1	17.2308				2.6.14
HAP 1	17.6011				2.6.14
HAP 1	16.6109		17.1476	0.500349	2.6.14
HAP 2	17.1242				2.6.14
HAP 2	17.2439				2.6.14
HAP 2	16.9982		17.1221	0.122837	2.6.14
HAP 3		16.3919			4.6.14
HAP 3	16.8478				4.6.14
HAP 3	17.0018		16.9248	0.108858	4.6.14
HAP 5	16.7201				4.6.14
HAP 5	17.0817				4.6.14
HAP 5	17.0911		16.9643	0.211494	4.6.14
HAP 6	17.3787				5.6.14
HAP 6	16.8291				5.6.14
HAP 6	17.02		17.0759	0.279001	5.6.14
HAP 7	17.2429				5.6.14
HAP 7	17.0133				5.6.14
HAP 7	16.969		17.0751	0.147039	5.6.14
HAP 9	17.1393				10.6.14
HAP 9	17.0095				10.6.14
HAP 9	16.9876		17.0455	0.0819959	10.6.14
HAP 10	17.0432				10.6.14
HAP 10	17.1259				10.6.14
HAP 10	16.9193		17.0295	0.103979	10.6.14
HAP 10	17.2092				26.6.14
HAP 10	17.2068				26.6.14
HAP 10	17.1475		17.1878	0.0349476	26.6.14
HAP 11	17.1803				13.6.14
HAP 11	16.6633				13.6.14
HAP 11	17.1099		16.9845	0.280364	13.6.14
HAP 12	16.838				29.7.14
HAP 12	16.9115				29.7.14
HAP 12	16.8205		16.8567	0.0483232	29.7.14
HAP 13	17.4321				13.6.14
HAP 13	17.2278				13.6.14
HAP 13	17.2475		17.3025	0.112667	13.6.14
HAP 17	17.3182				1.8.13
HAP 17	17.2372				1.8.13
HAP 17	17.2842		17.2799	0.0406735	1.8.13
HAP 18	17.4418				31.7.14
HAP 18	17.4078				31.7.14
HAP 18	17.3148		17.3882	0.0657445	31.7.14
HAP 20	17.3509				20.8.13
HAP 20	17.1099				20.8.13
HAP 20	17.1619		17.2076	0.126824	20.8.13
HAP 21	17.1668				1.8.13
HAP 21	17.3518		17.2593	0.130815	1.8.13
HAP 22	17.3128				1.8.13
HAP 22	17.2358				1.8.13
HAP 22	17.2278		17.2588	0.0469361	1.8.13
HAP 37	17.3246				4.7.14
HAP 37	17.2138				4.7.14
HAP 37	17.2639		17.2674	0.0554853	4.7.14
HAP 38	17.198				4.7.14
HAP 38	17.0961				4.7.14
HAP 38	17.069		17.121	0.068027	4.7.14
HAP 39	17.0555				26.6.14
HAP 39	17.0267		17.0411	0.0203718	26.6.14
HAP 40	17.0497				26.6.14
HAP 40	17.0799		17.0648	0.0213479	26.6.14
HAP 41	17.5245				26.9.14
HAP 41	17.0768				26.9.14
HAP 41	16.9112		17.1708	0.317295	26.9.14
HAP 43	17.1702				26.8.14
HAP 43	16.8803				26.8.14
HAP 43	17.1829		17.0778	0.171179	26.8.14
HAP 44	17.0268				27.8.14
HAP 44	16.9285				27.8.14
HAP 44	16.9475		16.9676	0.0521308	27.8.14
HAP
Mean value	17.1202
SD	0.195581
Sample Name	Correction over all standards	Outliers	Mean value without outliers	SD without outliers	Date of analysis	Comment
SUD 1	14.1638				2.6.14
SUD 1	14.2187				2.6.14
SUD 1		13.5514	14.1912	0.038824	2.6.14
SUD 2	13.9397				2.6.14
SUD 2	13.9153				2.6.14
SUD 2	14.0712		13.9275	0.0838483	2.6.14
SUD 3	13.6486				4.6.14
SUD 3	13.9671				4.6.14
SUD 3	14.0495		13.8884	0.211723	4.6.14
SUD 5	14.3547				4.6.14
SUD 5	14.259				4.6.14
SUD 5	14.2448		14.2862	0.0597394	4.6.14
SUD 6	14.231				5.6.14
SUD 6	14.1152				5.6.14
SUD 6	14.0625		14.1363	0.0861934	5.6.14
SUD 7		17.5574			5.6.14
SUD 7	14.3448				5.6.14
SUD 7	13.6488		13.9968	0.492098	5.6.14
SUD 9	14.1568				10.6.14
SUD 9	14.1206				10.6.14
SUD 9	14.0123		14.0966	0.0752061	10.6.14
SUD 10	14.1527				10.6.14
SUD 10	14.0573				10.6.14
SUD 10	14.0961		14.102	0.0479589	10.6.14
SUD 10	14.3804				26.6.14
SUD 10	14.3				26.6.14
SUD 10		13.6564	14.3402	0.0568865	26.6.14
SUD 11	14.3582				13.6.14
SUD 11	14.196				13.6.14
SUD 11	14.0992		14.2178	0.130826	13.6.14
SUD 12	14.4096				29.7.14
SUD 12	14.1566				29.7.14
SUD 12	13.7082		14.0915	0.35522	29.7.14
SUD 17	14.1922				1.8.13
SUD 17	14.4102				1.8.13
SUD 17	14.3842		14.3289	0.119069	1.8.13
SUD 18	14.1078				31.7.14
SUD 18	14.0988				31.7.14
SUD 18	13.9798		14.0622	0.0714446	31.7.14
SUD 20		12.7069			20.8.13
SUD 20	14.2649				20.8.13
SUD 20	14.1159		14.1904	0.105359	20.8.13
SUD 21	14.2478				1.8.13
SUD 21	14.3998		14.3238	0.10748	1.8.13
SUD 22	14.4398				1.8.13
SUD 22	14.4678				1.8.13
SUD 22	14.2638		14.3905	0.110586	1.8.13
SUD 37	14.2929				4.7.14
SUD 37	14.2774				4.7.14
SUD 37	14.3935		14.3213	0.063041	4.7.14
SUD 38	14.1982				4.7.14
SUD 38	14.1873				4.7.14
SUD 38	14.1839		14.1898	0.00745543	4.7.14
SUD 39	14.0878				26.6.14
SUD 39	14.1478				26.6.14
SUD 39	14.161		14.1322	0.0390295	26.6.14
SUD 40	14.2188				26.6.14
SUD 40	14.1989		14.2088	0.0140524	26.6.14
SUD 41	14.5988				26.9.14
SUD 41	14.3722				26.9.14
SUD 41	13.9471		14.306	0.330847	26.9.14
SUD 43	14.6259				26.8.14
SUD 43	14.2426				26.8.14
SUD 43	14.2238		14.3641	0.226884	26.8.14
SUD
Mean value	14.1862
SD	0.193024

## Sheet: Tab. E_Sr_baseline_data
S1 Table, Table E: Comparative data for strontium isotope baselines in Hungary
Site / Region	Abbr.	min	max	Source
Abony 60. lh.	ABO	0.70904	0.70938	This project
Alsónyék elkerülö 2. lh.	ALE	0.70877	0.70987	This project
Balatonszemes Bagódomb	BAB	0.70878	0.70984	This project
Bátaszák-Lajvér	BAL	0.70977	0.71016	This project
Bátaszék-Mérnöki telep	BAM	0.70912	0.70994	This project
Berettyóújfalu-Nagy-Bócs dűlő	BENA	0.70961	0.71082	This project
Bicske Galagonyás	BICS	0.70876	0.70928	This project
Borjád Kenderföldek	BORK	0.70948	0.70959	This project
Bölcske Gyürüsvölgy M3-TO 14. lh.	BÖVÖ	0,70890	0,70968	This project
Budakeszi 8. lh. Szőlőskert-Tangazdaság	BUD	0.70861	0.70957	This project
Cegléd	CEG	0.70931	0.70958	This project
Cegléd Ipari park	CGIP	0.70997	0.71022	This project
Lanycsók Csata alja	CSAT	0.70876	0.70928	This project
Deszk Ordos	DEOR	0.70928	0.70976	This project
Ebes-Zsong-völgy	EBVÖ	0.70984	0.71042	This project
Fajsz	FAGA	0.70875	0.70962	This project
Felsőörs-Bárókert	FEB	0.70887	0.71067	This project
Garadna- Elkerülö 2.lh	GAEL	0.71048	0.71161	This project
Hajdunanas-Eszlari ut, M3-46	HAJE	0.70948	0.71017	This project
Harta-Gátőrház	HARG	0.70875	0.70962	This project
Hejökürt-Lidl logisztikai központ	HELI	0.71006	0.71077	This project
Hódmezővásárhely-Gorzsa V. lh Homokbànya	HOGO	0.70928	0.70976	This project
Hódmezővásárhely Kotacpart	HOKO	0.70928	0.70976	This project
Keszthely-Fenékpuszta Pusztaszentegyházi dűlő	KEFP	0.70918	0.70975	This project
HMV Kökénydomb	KÖKE	0.70928	0.70976	This project
Kompolt-Kígyós-ér	KOKI	0.71067	0.71117	This project
Kóny 85 Enese	KON	0.7097	0.71004	This project
Lánycsók Gata Csatola	LCGS	0.70939	0.70994	This project
Lanycsók Csata alja	M6-116	0.70939	0.70994	This project
Mezökeresztes-Cethalom	MECE	0.70983	0.71015	This project
Mezőzombor – Községi temető	MEKÖ	0.70988	0.71032	This project
Mórágy Tűzkődomb B1	MORT	0.70887	0.71036	This project
Nemesvámos-Kapsa	NEK	0.70882	0.70988	This project
Polgár-Piócási-Dűlő	POPI	0.70945	0.71012	This project
Pusztataksony Ledence	PULE	0.70937	0.71	This project
Szederkèny-Kukorica-dülö 95. lh.	SEKU	0.70948	0.70959	This project
Szegvár Tűzköves	SZEG	0.70928	0.70976	This project
Szemely-Hegyes M60/83. lh.	SZEH	0.70971	0.70998	This project
Tiszabura Bonishat	TIBO	0.70937	0.71	This project
Tiszaszőlős - Domaháza-puszta, Réti-dűlő	TIDO	0.70937	0.71	This project
Tiszadob-Okenéz	TISO	0.7094	0.70962	This project
Tiszaföldvár Téglagyár	TITE	0.7094	0.7096	This project
Tolna-Mözs TO 026	TOLM	0.7091	0.70937	This project
Debrecen Tócópart Erdöalja	TOPE	0.70984	0.71004	This project
Versend-Gilencsa	VEGI	0.70945	0.70995	This project
Veszprém-Jutasi-Munkacsy út	VEJ	0.70882	0.70988	This project
Visonta	VISO	0.71081	0.71081	This project
Radovanci	RADO	0.71043	0.71043	This project
Vinkovci Jugobanka	VINJ	0.70972	0.71046	This project
Vinkovci Nama	VINK	0.70972	0.71046	This project
Vukovar Gimnazija	VUKG	0.70913	0.70998	This project
Bakony	2	0.708885	0.708885	Alt et al. 2014
Bakony	3	0.7095	0.7095	Alt et al. 2014
Bakony	4	0.706882	0.706882	Alt et al. 2014
Bakony	5	0.707383	0.707383	Alt et al. 2014
Bakony	6	0.708824	0.708824	Alt et al. 2014
Bakony	7	0.709086	0.709086	Alt et al. 2014
Bakony	8	0.712553	0.712553	Alt et al. 2014
Bakony	9	0.7112	0.7112	Alt et al. 2014
Bakony	10	0.709596	0.709596	Alt et al. 2014
Bakony	11	0.708155	0.708155	Alt et al. 2014
Bakony	12	0.711167	0.711167	Alt et al. 2014
South of Lake Balaton	13	0.70913	0.70913	Alt et al. 2014
South of Lake Balaton	14	0.709091	0.709091	Alt et al. 2014
South of Lake Balaton	15	0.709017	0.709017	Alt et al. 2014
South of Lake Balaton	16	0.709245	0.709245	Alt et al. 2014
South of Lake Balaton	18 (ground vegetation)	0.709975	0.709975	Alt et al. 2014
South of Lake Balaton	18 (tree leaves)	0.710041	0.710041	Alt et al. 2014
South of Lake Balaton	19	0.7092	0.7092	Alt et al. 2014
South of Lake Balaton	21	0.709034	0.709034	Alt et al. 2014
South of Lake Balaton	23	0.709298	0.709298	Alt et al. 2014
South of Lake Balaton	25	0.709483	0.709483	Alt et al. 2014
South of Lake Balaton	26	0.709576	0.709576	Alt et al. 2014
(water)	1	0.70857	0.70857	Alt et al. 2014
(water)	17	0.70945	0.70945	Alt et al. 2014
(water)	20	0.70943	0.70943	Alt et al. 2014
(water)	22	0.70934	0.70934	Alt et al. 2014
(water)	24	0.70912	0.70912	Alt et al. 2014
(Agricultural Field)	soil A	0.708502	0.708502	Alt et al. 2014
(Agricultural Field)	soil B	0.708519	0.708519	Alt et al. 2014
(Agricultural Field)	soil C	0.708546	0.708546	Alt et al. 2014
(Agricultural Field)	soil D	0.708543	0.708543	Alt et al. 2014
(Agricultural Field)	soil E	0.70833	0.70833	Alt et al. 2014
(Agricultural Field)	SzB1	0.708502	0.708502	Alt et al. 2014
(Garden)	SzB2	0.709119	0.709119	Alt et al. 2014
(Agricultural Field)	SzB3	0.708614	0.708614	Alt et al. 2014
(Garden)	SzB4	0.709428	0.709428	Alt et al. 2014
(Garden)	SzB5	0.709475	0.709475	Alt et al. 2014
Szólád	Szld	0.709	0.71	Alt et al. 2014
Padina	BPP	0.708253	0.711061	Borić and Price 2013
Vlasac	BPV	0.708541	0.70953	Borić and Price 2013
Lepenski Vir	BPL	0.708023	0.70962	Borić and Price 2013
Hajdučka Vodenica	BPH	0.708322	0.709657	Borić and Price 2013
Icoana	BPI	0.707712	0.711491	Borić and Price 2013
Ajmana	BPA	0.709298	0.709623	Borić and Price 2013
Schela Cladovei	BPS	0.709333	0.714806	Borić and Price 2013
Sárrétudvari-Őrhalom	Ger1	0.7101	0.7106	Gerling 2015
Kétegyháza	Ger2	0.709	0.7094	Gerling 2015
Debrecen	Ger3	0.709	0.711	Gerling 2015
Balmazújváros	Ger4	0.709	0.711	Gerling 2015
Dévaványa	Ger5	0.709	0.711	Gerling 2015
Püspokladány	Ger6	0.709	0.711	Gerling 2015
Vésztõ-Mágor	Gbl10	0.70987	0.70993	Giblin 2009
Vésztõ-Bikeri	Gbl11	0.70934	0.71026	Giblin 2009
Polgár-Piócási-dülõ	Gbl1	0.70947	0.7098	Giblin et al. 2013
Abony 36	Gbl2	0.70909	0.70953	Giblin et al. 2013
Hódmezövásárhely-Gorzsa	Gbl3	0.709616	0.709668	Giblin et al. 2013
Kisköre-Gát	Gbl4	0.709798	0.710006	Giblin et al. 2013
Polgár-Csöszhalom	Gbl5	0.709441	0.710323	Giblin et al. 2013
Hajdúböszörmény-Ficsori-tó	Gbl6	0.709794	0.710374	Giblin et al. 2013
Tiszapolgár-Basatanya	Gbl7	0.709103	0.710621	Giblin et al. 2013
Magyarhomorog	Gbl8	0.709123	0.711344	Giblin et al. 2013
Gyula	Gbl9	0.709142	0.709323	Giblin et al. 2013
Keszthely-Fenékpuszta	KFP	0.708	0.709	Heinrich-Tamáska and Schweissing 2011
Kesthely-Fenékpuszta (Late Roman-Carolingian Period)	KFP2	0.7087	0.7092	Heinrich-Tamáska and Schweissing 2011
Kesthely-Dobogo	KD	0.708	0.709	Heinrich-Tamáska and Schweissing 2011
Kölked-Feketekapu	KFk	0.7086	0.7089	Heinrich-Tamáska and Schweissing 2011
Keszthely	Pet	0.70874	0.70925	Peters et al. 2014
Budapest Békásmegyer	PR1	0.7091	0.7099	Price et al. 2004
Csepel-Vizcsö	PR2	0.70941	0.70941	Price et al. 2004
[truncated: 31 more rows]

## Sheet: Tab. F_O_baseline_data
S1 Table, Table E: Comparative data for oxygen isotope baselines at the studies sites
[truncated: 98 more rows]
