# Supplementary material for: Tracing mobility patterns through the 6th-5th millennia BC in the Carpathian Basin with strontium and oxygen stable isotope analyses
Source: PLoS One. 2020 Dec 9;15(12):e0242745. doi: 10.1371/journal.pone.0242745 (PMC7725410; doi:10.1371/journal.pone.0242745)
Supplement: S2 Table — The sampling process was permitted by the museums or scientific institutions whose collection included the sampled anthropological material. (XLSX) [file pone.0242745.s002.xlsx]

## Sheet: S2 Table
Site	Abbr.	Licensing institution	Address
Abony 60. lh.	ABO	Pest Megyei Múzeumok Igazgatósága, Kossuth Múzeum	2700 Cegléd, Múzeum utca 5
Alsónyék elkerülö 2. lh.	ALE	Wosinsky Mór Megyei Múzeum	7130 Szekszárd, Szent István út 26
Balatonszemes Bagódomb	BAB	Bölcsészettudományi Kutatóközpont, Régészeti Intézet	1097 Budapest, Tóth kálmán utca 4
Bátaszák-Lajvér	BAL	Wosinsky Mór Megyei Múzeum	7130 Szekszárd, Szent István út 26
Bátaszék-Mérnöki telep	BAM	Bölcsészettudományi Kutatóközpont, Régészeti Intézet	1097 Budapest, Tóth kálmán utca 4
Berettyóújfalu-Nagy-Bócs dűlő	BENA	Hajdú-Bihar Megyei Múzeumok Igazgatósága, Déri Múzeum	4026 Debrecen, Déri tér 1.
Bicske Galagonyás	BICS	Fejér Megyei Múzeumok Igazgatósága, Szent István Király Múzeum	8000 Székesfehérvár, Fő u. 6.
Borjád Kenderföldek	BORK	Baranya Megyei Múzeumok Igazgatósága, Janus Pannonius Múzeum	7621 Pécs, Káptalan u. 5
Bölcske Gyürüsvölgy M3-TO 14. lh.	BÖVÖ	Eötvös Loránd Tudományegyetem Régészettudományi Intézet	1088 Budapest, Múzeum krt. 4/B.
Budakeszi 8. lh. Szőlőskert-Tangazdaság	BUD	Pest Megyei Múzeumok Igazgatósága, Ferenczy Múzeum	2000 Szentendre, Kossuth Lajos u. 5
Cegléd 4/1	CEG	Pest Megyei Múzeumok Igazgatósága, Kossuth Múzeum	2700 Cegléd Múzeum utca 5
Cegled Ipari park	CGIP	Pest Megyei Múzeumok Igazgatósága, Kossuth Múzeum	2700 Cegléd Múzeum utca 5
Csabdi Télizöldes	CSAT	Fejér Megyei Múzeumok Igazgatósága, Szent István Király Múzeum	8000 Székesfehérvár, Fő u. 6.
Debrecen Tócópart Erdöalja	TOPE	Hajdú-Bihar Megyei Múzeumok Igazgatósága, Déri Múzeum	4026 Debrecen, Déri tér 1.
Deszk Ordos	DEOR	SZTE TTIK Embertani Tanszék	6726 Szeged Közép fasor 52.
Ebes- Zsong-völgy	EBVÖ	Hajdú-Bihar Megyei Múzeumok Igazgatósága, Déri Múzeum	4026 Debrecen, Déri tér 1.
Fajsz	FAGA	Bölcsészettudományi Kutatóközpont, Régészeti Intézet	1097 Budapest, Tóth kálmán utca 4
Felsőörs-Bárókert	FEB	Laczkó Dezső Múzeum	8200 Veszprém, Erzsébet stny. 1
Garadna- Elkerülö 2.lh	GAEL	Borsod-Abaúj-Zemplén Megyei Múzeumi Igazgatóság, Herman Ottó Múzeum	3529 Miskolc, Görgey Artúr u. 28
Hajdunanas-Eszlari ut, M3-45	HAJE	Eötvös Loránd Tudományegyetem Régészettudományi Intézet	1088 Budapest, Múzeum krt. 4/B.
Harta-Gátőrház	HARG	SZTE TTIK Embertani Tanszék	6726 Szeged Közép fasor 52.
Hejökürt-Lidl logisztikai központ	HELI	Borsod-Abaúj-Zemplén Megyei Múzeumi Igazgatóság, Herman Ottó Múzeum	3529 Miskolc, Görgey Artúr u. 28
HMV Kökénydomb	KÖKE	SZTE TTIK Embertani Tanszék	6726 Szeged Közép fasor 52.
Hódmezővásárhely -Gorzsa V. lh: Homokbànya	HOGO	Tornyai János Múzeum	6800 Hódmezővásárhely, Dr. Rapcsák András út 16
Hódmezővásárhely Kotacpart	HÓKO	SZTE TTIK Embertani Tanszék	6726 Szeged, Közép fasor 52.
Keszthely-Fenékpuszta Pusztaszentegyházi dűlő	KEFP	Balatoni Múzeum	8360 Keszthely, Múzeum u. 2
Kompolt-Kígyós-ér	KOKI	Heves Megyei Múzeum Szervezet, Dobó István Vármúzeum	3300, Eger, Vár 1.
Kóny 85 Enese	KON	Magyar Nemzeti Múzeum, Nemzeti Örökségvédelmi Központ	Discontinued institution after 2016
Lanycsók Csata alja	M6-116	Magyar Nemzeti Múzeum, Nemzeti Örökségvédelmi Központ	Discontinued institution after 2016
Lánycsók Gata Csatola	LGCS	Magyar Nemzeti Múzeum, Nemzeti Örökségvédelmi Központ	Discontinued institution after 2016
Mezökeresztes-Cethalom	MECE	Borsod-Abaúj-Zemplén Megyei Múzeumi Igazgatóság, Herman Ottó Múzeum	3529 Miskolc, Görgey Artúr u. 28
Mezőzombor – Községi temető	MEKÖ	Borsod-Abaúj-Zemplén Megyei Múzeumi Igazgatóság, Herman Ottó Múzeum	3529 Miskolc, Görgey Artúr u. 28
Mórágy Tűzkődomb B1	MORT	Wosinsky Mór Megyei Múzeum	7130 Szekszárd Szent István út 26
Nemesvámos-Kapsa	NEK	Laczkó Dezső Múzeum	8200 Veszprém Erzsébet sétány 1
Polgár-Piócási-Dűlő	POPI	Hajdú-Bihar Megyei Múzeumok Igazgatósága, Déri Múzeum	4026 Debrecen, Déri tér 1.
Pusztataksony Ledence	PULE	Eötvös Loránd Tudományegyetem Régészettudományi Intézet	1088 Budapest, Múzeum krt. 4/B.
Sajoszentpeter-vasúti örhaz	SAVÖ	Borsod-Abaúj-Zemplén Megyei Múzeumi Igazgatóság, Herman Ottó Múzeum	3529 Miskolc, Görgey Artúr u. 28
Szederkèny-Kukorica-dülö, 95.lh.	SEKU	Baranya Megyei Múzeumok Igazgatósága, Janus Pannonius Múzeum	7621 Pécs, Káptalan u. 5
Szegvár Tűzköves	SZEG	SZTE TTIK Embertani Tanszék	6726 Szeged, Közép fasor 52.
Szemely-Hegyes M60/83. lh.	SZEH	Baranya Megyei Múzeumok Igazgatósága, Janus Pannonius Múzeum	7621 Pécs, Káptalan u. 5
Tiszabura Bonishat	TIBO	Eötvös Loránd Tudományegyetem Régészettudományi Intézet	1088 Budapest, Múzeum krt. 4/B.
Tiszadob-Okenéz	TISO	Szabolcs-Szatmár-Bereg Megyei Múzeumi Igazgatóság, Jósa András Múzeum	4400 Nyíregyháza, Benczúr tér 21
Tiszaföldvár Téglagyár	TITE	Magyar Nemzeti Múzeum, Budapest	1088 Budapest, Múzeum krt. 14-16
Tiszalök Hajnalos	TIHA	Szabolcs-Szatmár-Bereg Megyei Múzeumi Igazgatóság, Jósa András Múzeum	4400 Nyíregyháza, Benczúr tér 21
Tiszaszőlős - Domaháza-puszta, Réti-dűlő	TIDO	Heves Megyei Múzeum Szervezet, Dobó István Vármúzeum	3300, Eger, Vár 1.
Tolna-Mözs TO 003	TOLM	Bölcsészettudományi Kutatóközpont, Régészeti Intézet	1097 Budapest, Tóth kálmán utca 4
Versend-Gilencsa	VEGI	Baranya Megyei Múzeumok Igazgatósága, Janus Pannonius Múzeum	7621 Pécs, Káptalan u. 5
Veszprém-Jutasi-Munkacsy út	VEJ	Laczkó Dezső Múzeum	8200 Veszprém Erzsébet sétány 1
Visonta	VISO	Heves Megyei Múzeum Szervezet, Dobó István Vármúzeum	3300, Eger, Vár 1.
Croatia
Radovanci Sopot Kultur	RADO	Croatian Academy of Sciences and Arts, Department for archaeology, Zagreb, Croatia	10000 Zagreb, Zrinski trg 11
Korčula, Vela Spila 2004, 08.10.2004 Mezolit	STANKO	Croatian Academy of Sciences and Arts, Department for archaeology, Zagreb, Croatia	10000 Zagreb, Zrinski trg 11
Vinkovci Nama 1977 Starčevo Kultur	VINK	Croatian Academy of Sciences and Arts, Department for archaeology, Zagreb, Croatia	10000 Zagreb, Zrinski trg 11
Vinkovci Jugobanka 1978 Starčevo Kultur	VINJ	Croatian Academy of Sciences and Arts, Department for archaeology, Zagreb, Croatia	10000 Zagreb, Zrinski trg 11
Vukovar Gimnazija 1999 Starčevo Kultur	VUKG	Croatian Academy of Sciences and Arts, Department for archaeology, Zagreb, Croatia	10000 Zagreb, Zrinski trg 11
The sampling process was carried out by Jakucs János and Anna Szécsényi-Nagy during 2010-2013 and permitted by the museum or scientific institution listed in this table whose collection included the sampled anthropological material. We also obtained approvals from the archaeologists and anthropologists who had the rights of scientific processing at that time. The use of the samples was authorized…
