# Supplementary material for: Tracing mobility patterns through the 6th-5th millennia BC in the Carpathian Basin with strontium and oxygen stable isotope analyses
Source: PLoS One. 2020 Dec 9;15(12):e0242745. doi: 10.1371/journal.pone.0242745 (PMC7725410; doi:10.1371/journal.pone.0242745)
Supplement: S3 Table — Interpretation of the strontium and oxygen stable isotope data. (XLSX) [file pone.0242745.s003.xlsx]

## Sheet: S2_Tab_Interpretation
	S2 Table: Interpretation of the strontium and oxygen stable isotope data
Sample	ID_Sample	Tooth	Interpretation 87Sr/86Sr	Comment	Interpretation δ18O	Comment	Interpretation by tooth (Sr, O)	Interpretation by individual (Sr, O)	Comment
ABO1	ABO_01_B	M1 (36)	local		_		local	local	only 87Sr/86Sr
	ABO_01_A	m2 (75)	local		_		local		only 87Sr/86Sr
ABO2	ABO_02_B	M1 (?)	local		_		local	local	only 87Sr/86Sr
	ABO_02_A	m2 (65)	local		_		local		only 87Sr/86Sr
ABO5	ABO_05_A	M1 (46)	local	mobile	_		local	mobile	only 87Sr/86Sr
	ABO_05_B	M2 (47)	non-local		_		non-local		only 87Sr/86Sr
	ABO_05_C	M3 (48)	local		_		local		only 87Sr/86Sr
ABO6	ABO_06_A	M1 (26)	local		_		local	local	only 87Sr/86Sr
	ABO_06_B	M2 (37)	local		_		local		only 87Sr/86Sr
ABO8	ABO_08_A	m2 (65)	local		_		local	local	only 87Sr/86Sr
ABO9	ABO_09_A	M1 (26)	local	mobile	_		local	mobile	only 87Sr/86Sr
	ABO_09_B	M2 (27)	local		_		local		only 87Sr/86Sr
	ABO_09_C	M3 (28)	site outlier		_		site outlier		only 87Sr/86Sr
ABO10	ABO_10_A	M1 (26)	local	mobile	_		local	mobile	only 87Sr/86Sr
	ABO_10_B	M2 (47)	local		_		local		only 87Sr/86Sr
	ABO_10_C	M3 (38)	local		_		local		only 87Sr/86Sr
ABO11	ABO_11_A	M1 (46)	local	mobile	_		local	mobile	only 87Sr/86Sr
	ABO_11_B	M2 (47)	local		_		local		only 87Sr/86Sr
	ABO_11_C	M3 (38)	local		_		local		only 87Sr/86Sr
ABO12	ABO_12_A	M1 (?)	local	mobile	_		local	mobile	only 87Sr/86Sr
	ABO_12_B	M2 (27)	local		_		local		only 87Sr/86Sr
	ABO_12_C	M3 (?)	non-local		_		non-local		only 87Sr/86Sr
ABO13	ABO_13_A	m1 (45)	non-local		_		non-local	non-local	only 87Sr/86Sr
	ABO_13_B	M2 (27)	non-local		_		non-local		only 87Sr/86Sr
	ABO_13_C	M3 (28)	non-local		_		non-local		only 87Sr/86Sr
ABO15	ABO_15_B	M1 (36)	non-local	mobile	_		non-local	non-local / mobile	only 87Sr/86Sr
	ABO_15_A	m2 (75)	local		_		local		only 87Sr/86Sr
ABO16	ABO_16_A	M1 (46)	non-local		_		non-local	non-local	only 87Sr/86Sr
	ABO_16_B	M2 (47)	non-local		_		non-local		only 87Sr/86Sr
	ABO_16_C	M3 (48)	non-local		_		non-local		only 87Sr/86Sr
ABO17	ABO_17_A	M1 (36)	local		_		local	local	only 87Sr/86Sr
	ABO_17_B	M2 (37)	local		_		local		only 87Sr/86Sr
ABO18	ABO_18_A	C (?)	non-local		_		non-local	non-local	only 87Sr/86Sr
ABO19	ABO_19_A	M3 (38)	non-local		_		non-local	non-local	only 87Sr/86Sr
ABO20	ABO_20_A	m1 (64)	local		_		local	local	only 87Sr/86Sr
ALE1	ALE_01_A	M1 (?)	non-local		local?	looks local but it may just be because of the breastfeeding signal	non-local	non-local	only 87Sr/86Sr
ALE2	ALE 2C	M1 (26)	_		local?	looks local but it may just be because of the breastfeeding signal	local?	mobile	only δ18O
	ALE 2B	M3 (28)	_		non-local?	or influenced by the river Danube?	non-local?		only δ18O
	ALE_02_D	no data	local		_		local		only 87Sr/86Sr
ALE3	ALE 3A	M1 (36)	_		non-local?	looks non-local but it may be just because of the breastfeeding signal	(non-)local?	local	only δ18O
	ALE_03_B	M2 (37)	local		_		local		only 87Sr/86Sr
ALE4	ALE_04_C	C (23)	non-local		_		non-local	non-local	only 87Sr/86Sr
	ALE_04_B	M2 (37)	non-local		_		non-local		only 87Sr/86Sr
ALE5	ALE 5A	M1 (46)	_		local	mobile	local	mobile	only δ18O
	ALE_05_B	M3 (48)	local		local		local
ALE7	ALE 7A	M1 (46)	_		local	probable breastfeeding signal	local	local	only δ18O
ALE8	ALE_08_A	M1 (16)	non-local		local	looks local but it may just be because of the breastfeeding signal	non-local	non-local
	ALE 8B	M3 (18)	_		non-local?	or influenced by the river Danube?	non-local		only δ18O
ALE9	ALE 9A	M1 (46)	_		non-local?	looks non-local but it may be just because of the breastfeeding signal	(non-)local?	local	only δ18O
	ALE 9B	M3 (38)	_		local		local		only δ18O
ALE10	ALE_10_A	M1 (46)	local		local	probable breastfeeding signal, but still local	local	local
	ALE_10_B	M3 (48)	local		local		local
ALE11	ALE 11 A	M1 (16)	_		local	probable breastfeeding signal, but still local	local	local	only δ18O
	ALE_11_B	M2 (17)	local		_		local		only 87Sr/86Sr
ALE12	ALE 12A	M1 (36)	_		local	probable breastfeeding signal, but still local	local	local	only δ18O
	ALE 12B	M3 (38)	_		local		local		only δ18O
	ALE 12C	no data	_		local	probable breastfeeding signal, but still local	local		only δ18O
ALE13	ALE 13A	M1 (26)	_		non local?	looks non-local but it may be just because of the breastfeeding signal	(non-)local?	local	only δ18O
	ALE_13_B	M2 (27)	local		_		local		only 87Sr/86Sr
ALE14	ALE_14_A	m1 (84)	local		_		local	local	only 87Sr/86Sr
ALE15	ALE_15_B	M3 (38)	non-local		non local	or influenced by the river Danube?	non-local	non-local
ALE16	ALE_16_D	M1 (36)	non-local		local	no breastfeeding signal or mobile?	non-local	non-local
	ALE 16B	M3 (38)	_		local		local		only δ18O
ALE17	ALE 17A	M1 (26)	_		local	probable breastfeeding signal	local	micro-regional	only δ18O
	ALE_17_B	M3 (38)	site outlier	local/regional	_		local		only 87Sr/86Sr
ALE18	ALE_18_B	M2 (47)	local		local		local	local
ALE19	ALE 19A	M1 (36)	_		local	probable breastfeeding signal	local	local	only δ18O: probable breastfeeding signal
BAB1	BAB_01_B	M1 (26)	local		_		local	local	only 87Sr/86Sr
	BAB_01_A	m2 (85)	local		_		local		only 87Sr/86Sr
BAB2	BAB_02_A	M3 (?)	local		_		local	local	only 87Sr/86Sr
BAB3	BAB_03_A	M1/M2 (16/17)	local		_		local	local	only 87Sr/86Sr
	BAB_03_B	M3 (38)	local		_		local		only 87Sr/86Sr
BAB4	BAB_04_A	M1 (36/46)	(site outlier)	local/regional	_		site outlier	local/regional	only 87Sr/86Sr: at least regional?
BAB5	BAB_05_B	M3 (38)	local		_		local	local	only 87Sr/86Sr
	BAB_05_A	PM1 (24)	local		_		local		only 87Sr/86Sr
BAB6	BAB_06_A	M1 (16)	local		_		local	local	only 87Sr/86Sr
BAL1	BAL_01_A	M1 (36)	local		local?	probable breastfeeding signal: non-local?	local	local
	BAL_01_B	P2 (35)	local		_	too high variance for only 2 samples	local
BAL2	BAL_02_A	M1 (46)	local (site outlier?)	local/regional	local	probable breastfeeding signal	"local site outlier"	micro-regional	local (range II)
BAL3	BAL_03_A	M1 (46)	local		local	probable breastfeeding signal	local	local
	BAL_03_B	M2 (47)	local		_		local		only 87Sr/86Sr
BAL4	BAL_04_A	M1 (46)	local (site outlier?)	local/regional	local	probable breastfeeding signal	(site outlier)	local	local (range II)
	BAL_04_B	M3 (48)	local (site outlier?)	local/regional	local		(site outlier)
BAL5	BAL_05_A	M1 (46)	local (site outlier?)	local/regional	local	probable breastfeeding signal	(site outlier)	local	local (range II)
	BAL_05_B	M3 (48)	local (site outlier?)	local/regional	local		(site outlier)
BAL6	BAL_06_A	M1 (46)	local		local	probable breastfeeding signal	local	local
	BAL_06_B	M2 (47)	local		_		local		only 87Sr/86Sr
BAL7	BAL_07_A	M1 (36)	local		non-local?	M1 seems non-local but it may just be because of the breastfeeding signal; large offset between M1 and M3: mobile?	local	local
	BAL_07_B	M3 (38)	local		local		local
BAL8	BAL_08_B	M1 (46)	local		_		local	local	only 87Sr/86Sr
	BAL_08_A	m2 (85)	local		local	probable breastfeeding signal	local
BAL9	BAL_09_A	M1 (36)	local (site outlier?)	local/regional	local	probable breastfeeding signal	"local site outlier"	local	local (range II)
BAL10	BAL_10_A	M1 (36)	local		local?	probable breastfeeding signal: non-local?	local	local
	BAL_10_B	M2 (37)	local		_		local		only 87Sr/86Sr
BAL11	BAL_11_A	M1 (36)	local		local	probable breastfeeding signal	local	local
	BAL_11_B	M2 (37)	local		_		local		only 87Sr/86Sr
BAL12	BAL_12_A	M1 (46)	local		local	probable breastfeeding signal	local	local
	BAL_12_B	M3 (48)	local		_		loca		only 87Sr/86Sr
BAL13	BAL_13_A	Caninus	local		_		local	local	only 87Sr/86Sr
BAL14	BAL_14_A	M1 (46)	local	mobile	local?	mobile	local	mobile
	BAL_14_B	M3 (48)	(site outlier?)		non local		site outlier
BAL15	BAL_15_A	M1 (46)	local (site outlier?)	local/regional	local	probable breastfeeding signal	local	local
	BAL_15_B	M2 (47)	local		_		local		only 87Sr/86Sr
BAL16	BAL_16_A	M1 (46)	local (site outlier?)	local/regional	local	Probable breastfeeding signals / high variance for only 2 samples	"local site outlier"	local	local (range II)
	BAL_16_B	M3 (48)	local (site outlier?)	local/regional	local		"local site outlier"
BAL18	BAL_18_A	M2/3 (47/48)	local		local		local	local
BAL19	BAL_19_A	M1 (36)	local (site outlier?)	local/regional	local	probable breastfeeding signal	"local site outlier"	local	local (range II)
BAL21	BAL_21_A	M1 (16)	local		local	probable breastfeeding signal	local	local
	BAL_21_B	M3 (18)	local		local		local
BAL22	BAL_22_A	M1 (26)	local (site outlier?)	local/regional	_	Too high variance for only 2 samples	"local site outlier"	local	local (range II)
	BAL_22_B	M3 (Maxilla)	local (site outlier?)	local/regional	_		"local site outlier"		only 87Sr/86Sr: local (range II)
BAL23	BAL_23_A	M?	local (site outlier?)	local/regional	_		"local site outlier"	local	only 87Sr/86Sr: local (range II)
BAL24	BAL_24_A	M1 (26)	local (site outlier?)	local/regional	local?	probable breastfeeding signal	"local site outlier"	local	local (range II)
	BAL_24_B	M3 (38)	local (site outlier?)	local/regional	local?	probable breastfeeding signal	"local site outlier"
BAL25	BAL_25_A	M? (?)	(site outlier?)	local/regional	_		"local site outlier"	micro-regional	only 87Sr/86Sr: local (range II)
BAM1	BAM 1B	M1 (16)	_		(non-local)	Too high variance for only 2 samples	_	_	only δ18O: too high variance for only 2 samples
BAM2	BAM 2C	M1 (46)	_	_	local	but still local	local	local	only δ18O
	BAM_02_B	M3 (18)	local		local		local
BAM4	BAM_04_A	M1 (36)	local	mobile?	local	probable breastfeeding signal	local	local
	BAM_04_B	M3 (38)	local		(non-)local?	direct below the range	local
BAM5	BAM_05_A	M1 (36)	local (site outlier?)		local	probable breastfeeding signal	local	local
BAM6	BAM 6B	M2 (27)	_		local		local	local	only δ18O
BAM8	BAM_08_A	M1 (36)	non-local		_		non-local	non-local	only 87Sr/86Sr
	BAM_08_B	M2/3 (17/18)	non-local		non-local	low peak	non-local
BAM10	BAM_10_A	M1 (46)	non-local		_	Too high variance for only 2 samples	non-local	non-local
	BAM_10_B	M2 (47)	non-local		non-local		non-local
BAM11	BAM_11_A	M1 (46)	local	mobile?	local	mobile	local	mobile
	BAM_11_B	M3 (48)	local		local		local
BAM13	BAM_13_A	M1 (16)	local		local	High variance for only 2 samples	local	local
BAM15	BAM_15_A	M1 (46)	local		local	mobile	local	mobile
	BAM 15B	M2 (47)	_		local	High variance for only 2 samples	local		only δ18O
	BAM 15 C	M3 (28)	_		local		local		only δ18O
BAM16	BAM_16_A	M1/2	local	mobile?	local?	mobile	local	mobile
	BAM_16_B	M3 (28)	local		(non-local)	High variance for only 2 samples	local?
BAM17	BAM_17_A	M1 (36)	local		local	probable breastfeeding signal	local	local
BAM18	BAM_18_A	M1 (36)	local		local	looks local but it may just be because of the breastfeeding signal	non-local?	non-local
	BAM 18 B	M3 (38)	_	_	non-local?		non-local		only δ18O
BAM19	BAM_19_A	M1 (26)	local		local?	looks local but it may just be because of the breastfeeding signal	local	mobile
	BAM 19 B	M2 (37)	_		non-local?		non-local		only δ18O
BAM20	BAM_20_A	M1 (46)	local		non-local	mobile / non-local	non-local	non-local
	BAM_20_B	M3 (48)	local		non-local		non-local
BAM24	BAM_24_B	M3 (48)	(site outlier)	local/regional	non-local?	direct below the range	"local site outlier"	non-local/micro-regional?	just by the range limit
BAM25	BAM_25_A	M1 (46)	local	mobile	_	2 x 3 samples with different results	local	mobile	only 87Sr/86Sr
	BAM_25_B	M3 (48)	site outlier/micro-regional		(non-)local?	direct below the range	"local site outlier"		just by the range limit
BAM26	BAM_26_B	M3 (48)	(site outlier)	local/regional	local		"local site outlier"	micro-regional	local (range II)
BENA1	BENA_01_A	M1 (46)	local	mobile	non-local?	directly below the range / at least regional? / no breastfeeding signal or mobile	local?	mobile
	BENA_01_B	M3 (48)	non-local		non-local?		non-local
BENA2	BENA 2A	M1 (46)	_		breastfeeding signal		breastfeeding signal	local?	only δ18O
	BENA_02_B	M3 (48)	local		non-local?	directly below the range / at least regional?	local
BENA3	BENA_03_A	m2 (85)	non-local		non-local?	directly below the range / at least regional?	non-local	non-local
BENA4	BENA_04_A	M1 (16)	non-local		local	probable breastfeeding signal	non-local	non-local
	BENA_04_B	M2 (37)	non-local		_		non-local
BENA5	BENA_05_A	M1 (36/46)	local		local	probable breastfeeding signal	local	local
BENA6	BENA_06_A	M1 (26)	local		non-local?	directly above and below the range / at least regional? / mobile	local?	mobile
	BENA 6B	M3 (48)	_		non-local?		non-local?		only δ18O
BENA7	BENA_07_A	M1 (16)	local		breastfeeding signal	but still local	local	local
	BENA 7 B	M3 (28)	_		local		local		only δ18O
BENA8	BENA 8A	M1 (?)	_		local	probable breastfeeding signal	local	local	only δ18O
	BENA_08_B	M3 (38/48)	local		_		local		only 87Sr/86Sr
BENA10	BENA_10_A	Molar	non-local		_		non-local	non-local	only 87Sr/86Sr
BENA11	BENA_11_B	no data	local		_		local	local	only 87Sr/86Sr
BICS1	BICS_01_A	M2 (37)	site outlier?		_		site outlier?	site-outlier	only 87Sr/86Sr
	BICS_01_B	M3 (38)	site outlier?		_		site outlier?		only 87Sr/86Sr
BICS2	BICS_02_A	M1 (36)	site outlier		_		site outlier	site-outlier / mobile	only 87Sr/86Sr
	BICS_02_C	M1 (46)	site outlier		_		site outlier		only 87Sr/86Sr
	BICS_02_B	M3 (38)	local		_		local		only 87Sr/86Sr
BICS3	BICS_03_A	M2 (17)	site outlier?		_		site outlier?	site-outlier	only 87Sr/86Sr
	BICS_03_C	M3 (18)	site outlier?		_		site outlier?		only 87Sr/86Sr
BICS4	BICS_04_A	M2 (47)	non-local		_		non-local	non-local	only 87Sr/86Sr
BICS5	BICS_05_A	M1 (16)	non-local		_		non-local	non-local	only 87Sr/86Sr
	BICS_05_B	M3 (18)	non-local		_		non-local		only 87Sr/86Sr
BORK1	BORK_01_A	M1 (46)	(site outlier)	local/regional	_		local/regional?	local / regional	only 87Sr/86Sr
	BORK_01_B	M3 (48)	(site outlier)	local/regional	_		local/regional?		only 87Sr/86Sr
BÖVÖ1	BÖVÖ_01_A	M2 (17)	local		local		local	local
	BÖVÖ_01_B	M3 (?)	local		non-local?	directly below the range	local
BÖVÖ2	BÖVÖ_02_A	M1 (26)	local		breastfeeding signal	but still local	local	local
	BÖVÖ_02_B	M3 (38)	local		local		local
BÖVÖ3	BÖVÖ_03_A	M1 (36)	non-local		local	no breastfeeding signal or mobile?	non-local	non-local
	BÖVÖ_03_B	M3 (Mandibula)	non-local		local		non-local
BÖVÖ4	BÖVÖ_04_A	M1 (46)	local		local	probable breastfeeding signal	local	local
BÖVÖ5	BÖVÖ_05_A	M1 (36)	local		breastfeeding signal	but still local	local	mobile
	BÖVÖ_05_B	M3 (?)	local		local	mobile?	local
BUD1	BUD_01_A	M1 (36)	local		local	probable breastfeeding signal	local	local
	BUD_01_B	M3 (28)	local		_		local		only 87Sr/86Sr
BUD2	BUD_02_A	M1 (36)	local	mobile	breastfeeding signal	looks local but it may just be because of the breastfeeding signal	local?	mobile
	BUD_02_B	M3 (38)	local		non-local		non-local
BUD3	BUD_03_A	M1 (26)	local		non-local	mobile	non-local	non-local
	BUD_03_B	M3 (28)	local		local		local
BUD4	BUD_04_A	M1 (26)	local		breastfeeding signal		local	local
	BUD_04_B	M3 (28)	local		local		local
BUD7	BUD_07_A	M1 (26)	local	mobile	local	probable breastfeeding signal	local	mobile
	BUD_07_B	M3 (28)	local		_		local		only 87Sr/86Sr
BUD8	BUD_08_A	M3 (28)	local		local		local	local
BUD9	BUD_09_A	M1 (36)	(site outlier)	local/regional	local	probable breastfeeding signal	regional?	local / regional
BUD10	BUD_10_A	M1 (36)	non-local		local	probable breastfeeding signal	non-local
BUD12	BUD_12_A	M1 (36)	local	mobile	breastfeeding signal		local	mobile
	BUD_12_B	M3 (38)	non-local		local		non-local
BUD13	BUD_13_A	M1 (36)	non-local	mobile	breastfeeding signal	but still local	non-local	non-local
	BUD_13_B	M3 (48)	local		local		local
BUD14	BUD_14_A	M1 (46)	local		local	no breastfeeding signal or mobile?	local	local / mobile?
	BUD_14_B	M3 (38)	local		local		local
BUD15	BUD_15_A	M1 (26)	local		local	probable breastfeeding signal	local	local
CEG1	CEG_01_A	M1 (36)	local		_		local	local	only 87Sr/86Sr
	CEG_01_B	PM2 (?)	local		_		local		only 87Sr/86Sr
CEG2	CEG_02_A	m1 (64)	local		_		local	local	only 87Sr/86Sr
CEG3	CEG_03_A	M1 (46)	local		_		local	local	only 87Sr/86Sr
CEG5	CEG_05_A	M1 (46)	local	mobile	_		local	mobile	only 87Sr/86Sr
	CEG_05_B	M3 (28)	site outlier		_		site outlier		only 87Sr/86Sr
CEG6	CEG_06_A	M1 (16)	local		_		local	local	only 87Sr/86Sr
	CEG_06_B	M2 (17)	local		_		local		only 87Sr/86Sr
CEG7	CEG_07_A	M1 (36)	local		_		local	local	only 87Sr/86Sr
	CEG_07_B	M2 (37)	local		_		local		only 87Sr/86Sr
	CEG_07_C	M3 (48)	local		_		local		only 87Sr/86Sr
CEG8	CEG_08_A	m1 (74)	local		_		local	local	only 87Sr/86Sr
CEG10	CEG_10_A	M1 (46)	(site outlier)	local/regional	_		site outlier	site-outlier / regional	only 87Sr/86Sr
	CEG_10_B	M2 (47)	(site outlier)	local/regional	_		site outlier		only 87Sr/86Sr
	CEG_10_C	M3 (48)	(site outlier)	local/regional	_		site outlier		only 87Sr/86Sr
CEG11	CEG_11_A	no data	local		_		local	local	only 87Sr/86Sr
CEG13	CEG_13_B	M1 (46)	local		_		local	local	only 87Sr/86Sr
	CEG_13_A	m1 (84)	local		_		local		only 87Sr/86Sr
CEG14	CEG_14_A	m2 (75)	local	mobile	_		local	mobile	only 87Sr/86Sr
	CEG_14_B	M3 (18/38)	site outlier		_		site outlier		only 87Sr/86Sr
CEG15	CEG_15_A	M1 (16)	(site outlier)	local/regional	_		site outlier	site-outlier / regional	only 87Sr/86Sr
	CEG_15_B	PM (14)	(site outlier)	local/regional	_		site outlier		only 87Sr/86Sr
CGIP2	CGIP_02_A	M1 (26)	(site outlier)	local/regional	breastfeeding signal	looks local but it may just be because of the breastfeeding signal	non-local	non-local
	CGIP_02_B	M3 (48)	(site outlier)	local/regional	non-local		non-local
CGIP3	CGIP_03_A	M1 (36/46)	local	mobile	_		local	mobile	only 87Sr/86Sr
	CGIP_03_B	M2 (37/47)	site outlier		local		site outlier / regional
CGIP4	CGIP_04_A	M1 (?)	(site outlier)	local/regional	_		site outlier / regional	site-outlier / regional	only 87Sr/86Sr
	CGIP 4B	no data	_		local		local / regional
CGIP5	CGIP_05_B	I1 (11)	(site outlier)	local/regional	local?	probable breastfeeding signal	site outlier / regional	site-outlier / regional
	CGIP_05_A	M?	(site outlier)	local/regional	local		site outlier / regional
CGIP6	CGIP_06_A	M1 (36)	(site outlier)	local/regional	local?	probable breastfeeding signal	site outlier / regional	site-outlier / regional
CGIP7	CGIP_07_A	m1 (?)	local		_		local	local	only 87Sr/86Sr
CGIP9	CGIP_09_A	M1 (16)	(site outlier)	local/regional	breastfeeding signal	looks local but it may just be because of the breastfeeding signal	non-local	non-local
	CGIP_09_B	M2 (17)	(site outlier)	local/regional	non-local		non-local
CSAT1	CSAT_01_A	M1 (16)	local		local?	probable breastfeeding signal	local	local
CSAT2	CSAT_02_A	M2 (17)	local		breastfeeding signal	but still local	local	local
	CSAT_02_B	M3 (??)	local		local		local
CSAT3	CSAT_03_A	M1 (26)	local		local	no breastfeeding signal or mobile?	local	local / mobile?
	CSAT_03_B	M3 (28)	local		local		local
CSAT5	CSAT_05_B	M3 (38)	local		local		local	local
CSAT6	CSAT_06_A	M1 (46)	site outlier		local	probable breastfeeding signal	site outlier	non-local
	CSAT_06_C	M2 (47)	site outlier		_		site outlier		only 87Sr/86Sr
CSAT7	CSAT_07_A	M1 (36)	non-local		local	no breastfeeding signal or mobile?	non-local	non-local
	CSAT_07_B	M3 (18)	site outlier		local		non-local
CSAT9	CSAT_09_A	M1 (46)	site outlier?		local	probable breastfeeding signal	site outlier?	site outlier?
CSAT10	CSAT_10_A	(Maxilla)	local		local	probable breastfeeding signal	local	local
CSAT11	CSAT_11_A	M1 (16)	local		local	probable breastfeeding signal	local	local
	CSAT_11_C	M2 (17)	local		_		local		only 87Sr/86Sr
CSAT12	CSAT_12_B	M1 (46)	local		local	probable breastfeeding signal	local	local
	CSAT_12_A	m2 (85)	local		local	probable breastfeeding signal	local
CSAT15	CSAT_15_A	M1 (46)	site outlier?	mobile	local?	probable breastfeeding signal	site outlier	non-local
	CSAT_15_B	M2 (47)	non-local		_		site outlier		only 87Sr/86Sr
CSAT16	CSAT_16_A	M1 (36)	local		breastfeeding signal	but still local	local	local
	CSAT_16_B	M3 (48)	local		local		local
CSAT17	CSAT_17_A	M1 (26)	local		local	probable breastfeeding signal	local	local
	CSAT_17_B	M3 (28)	local		_		local		only 87Sr/86Sr
CSAT18	CSAT_18_A	M1 (16)	local	mobile	breastfeeding signal	but still local	local	mobile
	CSAT_18_B	M3 (48)	local		local		local
CSAT19	CSAT_19_A	M1 (46)	site outlier?		breastfeeding signal	but still local	site outlier	non-local
	CSAT_19_B	M3 (48)	site outlier?		local		site outlier
CSAT20	CSAT_20_A	M1 (46)	local		breastfeeding signal	but still local	local	local
	CSAT_20_B	M3 (48)	local		local		local
CSAT21	CSAT_21_B	M1 (36)	local		non-local?	probable breastfeeding signal	breastfeeding signal	local
	CSAT_21_A	m2 (75)	local		local	probable breastfeeding signal	local
CSAT22	CSAT_22_A	M1 (36)	local		local	probable breastfeeding signal	local	local
CSAT24	CSAT_24_A	M1 (26)	local	mobile	_		local	mobile	only 87Sr/86Sr
	CSAT_24_B	M3 (28)	local		local		local
CSAT26	CSAT_26_A	M1 (46)	non-local		breastfeeding signal	but still local	non-local	non-local
	CSAT_26_B	M3 (48)	local?		local		local
CSAT27	CSAT_27_A	M1 (26)	local	mobile?	local	but mobile	local	mobile
	CSAT_27_B	M3 (48)	local?		local		local
CSAT29	CSAT_29_B	M1 (16)	local		local	probable breastfeeding signal	local	local
	CSAT_29_A	m1 (84)	local		local	probable breastfeeding signal	local
CSAT30	CSAT_30_A	M1 (26)	local		local	but mobile	local	mobile
	CSAT_30_C	M2 (27)	local		local		local
	CSAT_30_B	M3 (28)	local		local		local
CSAT31	CSAT_31_B	M1 (26)	local		_		local	local	only 87Sr/86Sr
	CSAT_31_A	m2 (65)	local		_		local		only 87Sr/86Sr
DEOR1	DEOR_01_A	M2 (27)	non-local		_		non-local	non-local	only 87Sr/86Sr
	DEOR_01_B	M3 (28)	local		_		local		only 87Sr/86Sr
EBVÖ3	EBVÖ_03_A	M1 (36)	local		non-local		non-local	non-local
EBVÖ4	EBVÖ_04_A	M3 (38)	local		local		local	local
EBVÖ5	EBVÖ_05_A	M1 (26)	local		non-local	mobile	non-local	non-local
	EBVÖ_05_C	M3 (28)	local		non-local		non-local
FAGA1	FAGA_01_A	M1 (36)	local		_		local	local	only 87Sr/86Sr
	FAGA_01_B	M3 (38)	local		_		local		only 87Sr/86Sr
FAGA2	FAGA_02_A	M1 (46)	local		_		local	local	only 87Sr/86Sr
	FAGA_02_B	M3 (48)	local		_		local		only 87Sr/86Sr
FAGA3	FAGA_03_A	M1 (26)	local	mobile	_		local	mobile	only 87Sr/86Sr
	FAGA_03_B	M3 (28)	local		_		local		only 87Sr/86Sr
FEB1	FEB_01_A	M1 (26)	local		_		local	local	only 87Sr/86Sr
	FEB_01_B	M2 (27)	local		local		local
FEB2	FEB_02_A	m2 (75)	local		_		local	local	only 87Sr/86Sr
FEB3	FEB_03_A	M1 (46)	local		local	probable breastfeeding signal	local	local
	FEB_03_B	M1 (46)	local		local	probable breastfeeding signal	local
FEB4	FEB_04_B	M1 (36)	local		_		local	local	only 87Sr/86Sr
	FEB_04_A	m1 (74)	local		local	probable breastfeeding signal	local
GAEL4	GAEL_04_A	M1 (36)	non-local		_		non-local	non-local	only 87Sr/86Sr
GAEL7	GAEL_07_A	M1 (26)	local		_		local	local	only 87Sr/86Sr
	GAEL_07_B	M2 (27)	local		_		local		only 87Sr/86Sr
GAEL8	GAEL_08_B	M1 (16)	local		_		local	local	only 87Sr/86Sr
	GAEL_08_A	m2 (55)	local		_		local		only 87Sr/86Sr
GAEL9	GAEL_09_A	M1 (46)	local		_		local	local	only 87Sr/86Sr
	GAEL_09_B	M2 (47)	local		_		local		only 87Sr/86Sr
	GAEL_09_C	M3 (48)	local		_		local		only 87Sr/86Sr
GAEL10	GAEL_10_B	M1 (36)	local		_		local	local	only 87Sr/86Sr
	GAEL_10_A	m2 (65)	local		_		local		only 87Sr/86Sr
GAEL11	GAEL_11_A	Caninus	local		_		local	local	only 87Sr/86Sr
	GAEL_11_B	M2/M3 (27/28)	local		_		local		only 87Sr/86Sr
GAEL12	GAEL_12_A	M1 (16)	non-local		_		non-local	non-local	only 87Sr/86Sr
	GAEL_12_B	M2 (47)	non-local		_		non-local		only 87Sr/86Sr
GAEL13	GAEL_13_A	M1 (46)	local		_		local	local	only 87Sr/86Sr
HAJE1	HAJE_01_A	M1 (26)	local		_		local	local	only 87Sr/86Sr
	HAJE_01_B	M3 (28)	local		_		local		only 87Sr/86Sr
HAJE2	HAJE_02_A	M1 (36)	site outlier?		_		site outlier?	site outlier?	only 87Sr/86Sr
	HAJE_02_B	M3 (18)	local		_		local		only 87Sr/86Sr
HAJE3	HAJE_03_A	m2 (85)	local		_		local	local	only 87Sr/86Sr
HAJE4	HAJE_04_A	M2 (27)	local		_		local	local	only 87Sr/86Sr
	HAJE_04_B	M3 (48)	local		_		local		only 87Sr/86Sr
HAJE6	HAJE_06_A	M1 (36)	local		_		local	local	only 87Sr/86Sr
	HAJE_06_B	M3 (18/28)	local		_		local		only 87Sr/86Sr
HAJE7	HAJE_07_C	M1 (46)	local	mobile?	_		local	local	only 87Sr/86Sr
	HAJE_07_A	M2 (47)	local		_		local		only 87Sr/86Sr
	HAJE_07_B	M3 (48)	local		_		local		only 87Sr/86Sr
HAJE9	HAJE_09_A	M2 (17)	local	mobile?	_		local	local	only 87Sr/86Sr
	HAJE_09_B	M3 (38)	local		_		local		only 87Sr/86Sr
HAJE10	HAJE_10_A	M2 (37/47)	local		_		local	local	only 87Sr/86Sr
	HAJE_10_B	no data	local		_		local		only 87Sr/86Sr
HAJE11	HAJE_11_A	m2 (85)	local		_		local	local	only 87Sr/86Sr
HAJE12	HAJE_12_A	M1 (36)	local		_		local	local	only 87Sr/86Sr
	HAJE_12_B	M2 (47)	local		_		local		only 87Sr/86Sr
	HAJE_12_C	M3 (18/28)	local		_		local		only 87Sr/86Sr
HAJE13	HAJE_13_A	M1 (36/46)	local		_		local	local	only 87Sr/86Sr
HAJE14	HAJE_14_A	M1 (36)	local		_		local	local	only 87Sr/86Sr
	HAJE_14_B	M3 (38)	local		_		local		only 87Sr/86Sr
HAJE15	HAJE_15_A	M1 (26)	local		_		local	local	only 87Sr/86Sr
HAJE16	HAJE_16_A	PM (?)	local		_		local	local	only 87Sr/86Sr
HAJE19	HAJE_19_A	M1 (46)	local		_		local	local	only 87Sr/86Sr
	HAJE_19_B	M2 (47)	local		_		local		only 87Sr/86Sr
	HAJE_19_C	M3 (48)	local		_		local		only 87Sr/86Sr
HAJE20	HAJE_20_A	M1 (36)	local		_		local	local	only 87Sr/86Sr
	HAJE_20_B	M2 (37)	local		_		local		only 87Sr/86Sr
HAJE22	HAJE_22_A	PM (?)	local		_		local	local	only 87Sr/86Sr
HAJE24	HAJE_24_A	M1 (?)	local		_		local	local	only 87Sr/86Sr
HARG1	HARG_01_A	PM (?)	(site outlier)	local/regional	_		site outlier	local/regional	only 87Sr/86Sr
HARG2	HARG_02_A	M1 (26)	local		_		local	local	only 87Sr/86Sr
	HARG_02_B	M2 (37)	local		_		local		only 87Sr/86Sr
HARG3	HARG_03_A	M1 (36)	local		_		local	local	only 87Sr/86Sr
	HARG_03_B	M3 (28)	local		_		local		only 87Sr/86Sr
HARG4	HARG_04_A	M1 (36/46)	local		_		local	local	only 87Sr/86Sr
	HARG_04_B	M2 (37/47)	local		_		local		only 87Sr/86Sr
HARG5	HARG_05_A	M1 (36/46)	non-local	at least two times mobile	_		non-local	non-local	only 87Sr/86Sr: at least two times mobile
	HARG_05_B	M3 (48)	non-local		_		non-local
HELI2	HELI_02_A	M1 (36)	local		_		local	local	only 87Sr/86Sr
	HELI_02_B	M3 (28)	local		_		local		only 87Sr/86Sr
HELI3	HELI_03_A	M1 (Maxilla)	local		_		local	local	only 87Sr/86Sr
	HELI_03_B	M3 (Mandibula)	local		_		local		only 87Sr/86Sr
HELI5	HELI_05_A	M1 (16)	local		_		local	local	only 87Sr/86Sr
HELI6	HELI_06_A	M1 (16)	local		_		local	local	only 87Sr/86Sr
	HELI_06_B	M2 (37)	local		_		local		only 87Sr/86Sr
HELI7	HELI_07_A	M1 (26)	local		_		local	local	only 87Sr/86Sr
	HELI_07_B	M3 (38)	local		_		local		only 87Sr/86Sr
HELI10	HELI_10_B	M1 (36)	local		_		local	local	only 87Sr/86Sr
	HELI_10_A	m2 (55)	local		_		local		only 87Sr/86Sr
HELI11	HELI_11_A	M1 (16/26)	local		_		local	local	only 87Sr/86Sr
	HELI_11_B	M2 (17)	local		_		local		only 87Sr/86Sr
HELI12	HELI_12_A	M1 (26)	local	mobile	_		local	mobile	only 87Sr/86Sr
	HELI_12_B	M3 (28)	site outlier		_		site outlier		only 87Sr/86Sr
HELI13	HELI_13_A	M1 (36)	local	mobile?	_		local	local	only 87Sr/86Sr
	HELI_13_B	M3 (38)	local		_		local		only 87Sr/86Sr
HELI14	HELI_14_B	M1 (46)	local		_		local	local	only 87Sr/86Sr
	HELI_14_A	m1 (84)	local		_		local		only 87Sr/86Sr
HELI15	HELI_15_B	M1 (26)	site outlier		_		site outlier	non-local	only 87Sr/86Sr
	HELI_15_A	m1 (74)	site outlier		_		site outlier		only 87Sr/86Sr
HOGO1	HOGO_01_A	M1 (46)	local		_		local	local	only 87Sr/86Sr
	HOGO_01_B	M3 (48)	local		_		local		only 87Sr/86Sr
HOGO2	HOGO_02_A	M1 (46)	local		_		local	local	only 87Sr/86Sr
	HOGO_02_B	M3 (28)	local		_		local		only 87Sr/86Sr
HOGO3	HOGO_03_A	M1 (36)	local		_		local	local	only 87Sr/86Sr
HOKO1	HOKO_01_A	M1 (16)	local	mobile	breastfeeding signal	but still local	local	mobile
	HOKO_01_B	M3 (18)	non-local		local?	directly by the range limit	non-local
HOKO2	HOKO_02_A	M1 (26)	local		non-local	at least mobile	non-local	non-local
	HOKO_02_B	M3 (28)	local		local		local
KEFP1	KEFP_01_A	m1 (64)	local		_		local	local	only 87Sr/86Sr
KEFP2	KEFP_02_A	m1 (54)	local		_		local	local	only 87Sr/86Sr
KEFP3	KEFP_03_A	M1 (46)	non-local		_		non-local	non-local	only 87Sr/86Sr
	KEFP_03_C	M3 (28)	non-local		_		non-local		only 87Sr/86Sr
	KEFP_03_B	PM (24)	non-local		_		non-local		only 87Sr/86Sr
KEFP4	KEFP_04_A	M1 (16)	non-local		_		non-local	non-local	only 87Sr/86Sr
	KEFP_04_B	M2 (17)	non-local		_		non-local		only 87Sr/86Sr
	KEFP_04_C	M3 (28)	non-local		_		non-local		only 87Sr/86Sr
KEFP5	KEFP_05_B	M1 (46)	local		_		local	local	only 87Sr/86Sr
	KEFP_05_A	m2 (65)	local		_		local		only 87Sr/86Sr
KEFP6	KEFP_06_A	M1 (46)	local		_		local	local	only 87Sr/86Sr
KEFP7	KEFP_07_B	M1 (46)	local		_		local	local	only 87Sr/86Sr
	KEFP_07_A	m2 (65)	local		_		local		only 87Sr/86Sr
KEFP13	KEFP_13_A	M1 (36)	non-local		_		non-local	non-local	only 87Sr/86Sr
	KEFP_13_B	M3 (38)	non-local		_		non-local		only 87Sr/86Sr
KÖKE1	KÖKE_01_B	M1 (26)	local		_		local	local	only 87Sr/86Sr
	KÖKE_01_A	m2 (65)	local		_		local		only 87Sr/86Sr
KÖKE2	KÖKE_02_A	M1 (46)	local		_		local	local	only 87Sr/86Sr
	KÖKE_02_B	M3 (48)	local		_		local		only 87Sr/86Sr
KÖKE3	KÖKE_03_A	M1 (46)	local		_		local	local	only 87Sr/86Sr
	KÖKE_03_B	M3 (38)	local		_		local		only 87Sr/86Sr
KOKI1	KOKI_01_A	M1 (16)	(site outlier)	local/regional	_		site outlier	local/regional	only 87Sr/86Sr
	KOKI_01_B	M3 (18/28)	(site outlier)	local/regional	_		site outlier		only 87Sr/86Sr
KOKI2	KOKI_02_A	M1 (16)	(site outlier)	local/regional	_		site outlier	local/regional	only 87Sr/86Sr
	KOKI_02_B	M2 (47)	(site outlier)	local/regional	_		site outlier		only 87Sr/86Sr
KON1	KON_01_A	M1 (36)	local		local	weak breastfeeding signal	local	local
	KON 1B	M3 (48)	_		local		local		only δ18O
KON2	KON 2B	M1 (36)	_		non-local		non-local	non-local	only δ18O
	KON 2A	M3 (28)	_		non-local		non-local		only δ18O
KON3	KON_03_A	M1 (16)	local		breastfeeding signal	but still local	local	local
	KON_03_B	M3 (18)	local		local		local
KON6	KON 6A	M1 (46)	_		local	no breastfeeding signal or mobile?	local	local / mobile?	only δ18O
	KON 6B	M3 (28)	_		local		local
KON7	KON 7A	M1 (26)	_		local	probable breastfeeding signal	local	local	only δ18O
LGCS1	LGCS 1A	M1 (16)	_	no data	local?	probable breastfeeding signal	local	mobile	only δ18O
	LGCS_01B	PM2 (15)	non-local		_		non-local		only 87Sr/86Sr
LGCS2	LGCS 2A	PM (?)	_		local?	directly by the range limit	local	local	only δ18O
LGCS3	LGCS_03B	M1 (?)	local		_		local	local	only 87Sr/86Sr
	LGCS 3A	m2 (55)	_		local?	probable breastfeeding signal	local		only δ18O
LGCS4	LGCS 4A	M1 (46)	_		local?	probable breastfeeding signal	local	local	only δ18O
	LGCS_04B	M2 (47)	local		_		local		only 87Sr/86Sr
M6-1161	M6 1A	M1 (26)	_		local?	probable breastfeeding signal	local	local	only δ18O
M6-1163	M6 3A	M2 (37)	_		local		local	local	only δ18O
	M6 3B	M3 (18)	_		local		local		only δ18O
M6-1164	M6 4A	PM/M3 (38)	_		non-local		non-local	non-local	only δ18O
M6-1165	M6-116_05_A	M1 (?)	non-local		local	probable breastfeeding signal	non-local	non-local
M6-1168	M6-116_08_A	M1 (36)	local	mobile	_		local	mobile	only 87Sr/86Sr
	M6-116_08_B	M3 (28)	local		local		local
M6-1169	M6-116_09_A	M1 (36)	non-local	at least two times mobile	breastfeeding signal	looks local but it may just be because of the breastfeeding signal	non-local	non-local	at least two times mobile
	M6-116_09_B	M3 (18)	non-local		non-local		non-local
M6-11610	M6-116_10_A	M1 (16)	non-local		local	probable breastfeeding signal	non-local	non-local
M6-11611	M6-116_11_A	no data	non-local		_		non-local	non-local	only 87Sr/86Sr
M6-11612	M6-116_12_A	M1 (36)	local		local	probable breastfeeding signal	local	local
MECE1	MECE_01_A	M1 (46)	local		_		local	local	only 87Sr/86Sr
	MECE_01_B	M3 (28)	local		_		local		only 87Sr/86Sr
MECE2	MECE_02_A	M1 (16)	local		_		local	local	only 87Sr/86Sr
	MECE_02_B	M3 (18)	local		_		local		only 87Sr/86Sr
MECE4	MECE_04_A	M1 (16)	site outlier?		_		site outlier?	local/regional	only 87Sr/86Sr
	MECE_04_B	M3 (48)	site outlier?		_		site outlier?		only 87Sr/86Sr
MECE7	MECE_07_A	M1 (36)	local		_		local	local	only 87Sr/86Sr
	MECE_07_B	M3 (38)	local		_		local		only 87Sr/86Sr
MECE8	MECE_08_A	M1 (36)	local	mobile?	_		local	mobile	only 87Sr/86Sr
	MECE_08_B	M3 (48)	local		_		local		only 87Sr/86Sr
MECE9	MECE_09_A	M1 (36)	local	mobile	_		local	mobile	only 87Sr/86Sr
	MECE_09_B	M2 (37)	local		_		local		only 87Sr/86Sr
	MECE_09_C	M3 (Maxilla)	site outlier		_		site outlier		only 87Sr/86Sr
MECE10	MECE_10_A	M2 (17)	site outlier	mobile?	_		site outlier	regional?	only 87Sr/86Sr
	MECE_10_B	M3 (38)	local		_		local		only 87Sr/86Sr
MECE11	MECE_11_B	M1 (16)	non-local	mobile	_		non-local	non-local	only 87Sr/86Sr
	MECE_11_A	m2 (65)	non-local		_		non-local		only 87Sr/86Sr
MECE12	MECE_12_A	m1	local		_		local	local	only 87Sr/86Sr
MECE14	MECE_14_A	M1 (46)	non-local		_		non-local	non-local	only 87Sr/86Sr
	MECE_14_B	M2 (47)	non-local		_		non-local		only 87Sr/86Sr
	MECE_14_C	M3 (28)	non-local		_		non-local		only 87Sr/86Sr
MEKÖ1	MEKÖ_01_A	M1 (46)	non-local		_		non-local	non-local	only 87Sr/86Sr
	MEKÖ_01_B	M3 (18)	non-local		_		non-local		only 87Sr/86Sr
MEKÖ2	MEKÖ_02_A	M1 (Mandibula)	local	mobile?	_		local	mobile	only 87Sr/86Sr
	MEKÖ_02_B	M3 (Mandibula)	local		_		local		only 87Sr/86Sr
MEKÖ3	MEKÖ_03_A	M1 (16)	non-local		_		non-local	non-local	only 87Sr/86Sr
	MEKÖ_03_B	M3 (38/48)	non-local		_		non-local		only 87Sr/86Sr
MEKÖ4	MEKÖ_04_A	M1 (16)	non-local	at least two times mobile?	_		non-local	non-local	only 87Sr/86Sr: at least two times mobile
	MEKÖ_04_C	M2 (17)	local		_		local
	MEKÖ_04_B	M3 (28)	non-local		_		non-local
MEKÖ5	MEKÖ_05_A	M1 (36)	local		_		local	local	only 87Sr/86Sr
	MEKÖ_05_B	M3 (38)	local		_		local		only 87Sr/86Sr
MEKÖ6	MEKÖ_06_A	m2 (Mandibula)	local		_		local	local	only 87Sr/86Sr
MEKÖ7	MEKÖ_07_A	M1 (16/26)	local		_		local	local	only 87Sr/86Sr
	MEKÖ_07_B	M2 (17/27)	local		_		local		only 87Sr/86Sr
	MEKÖ_07_C	M3 (Mandibula)	local		_		local		only 87Sr/86Sr
MORT1	MORT_01_A	C (13)	non-local		_	Too high variance for only 2 samples	non-local	non-local
MORT2	MORT_02_A	M2 (27)	local		local		local	local
	MORT_02_B	M3 (28)	local		local		local
MORT4	MORT_04_A	M1 (26)	local		local	probable breastfeeding signal	local	local
	MORT_04_B	M3 (l. Mandibula)	local		local		local
MORT6	MORT_06_B	M1 (36)	local		local		local	local
	MORT 6 C	M1 (Maxilla)	_		local		local		only δ18O
	MORT_06_A	m2 (75)	local		(non-)local?	looks non-local but it may just be because of the breastfeeding signal	local
MORT7	MORT_07_A	M1 (46)	local		local	probable breastfeeding signal	local	local
	MORT_07_B	M3 (48)	local		local		local
MORT8	MORT_08_A	M1 (36)	local		(non-)local?	looks non-local but it may just be because of the breastfeeding signal	local	local
	MORT_08_B	M2 (37)	local		_		local		only 87Sr/86Sr
MORT9	MORT_09_A	m2 (65)	local		local	probable breastfeeding signal	local	local
MORT10	MORT_10_B	i1 (51)	local		local	probable breastfeeding signal	local	local
	MORT_10_A	m1 (54)	local		local	probable breastfeeding signal	local
MORT11	MORT_11_A	M1 (46)	local		local	probable breastfeeding signal	local	local
MORT12	MORT_12_A	M1 (46)	local		local	probable breastfeeding signal	local	local
	MORT_12_B	M2 (47)	local		_		local		only 87Sr/86Sr
MORT13	MORT_13_A	M2 (37)	local		local		local	local
	MORT_13_B	M3 (38)	local		local		local
MORT15	MORT_15_A	M1 (36)	local		local	mobile	local	mobile
	MORT_15_B	M3 (18)	local		local		local
MORT16	MORT_16_B	M1 (?)	local		local	probable breastfeeding signal	local	local
	MORT_16_A	m2 (55)	local		local	probable breastfeeding signal	local
MORT18	MORT_18_B	M1 (36)	local		non-local?	probable breastfeeding signal	local	local?
	MORT_18_A	m2 (75)	local		non-local?	probable breastfeeding signal	local
MORT19	MORT_19_A	M1 (36)	local	mobile?	_		local	local (mobile?)	only 87Sr/86Sr
	MORT_19_B	M2 (37)	local		_		local		only 87Sr/86Sr
MORT20	MORT_20_A	M1 (36)	local		_	Too high variance for only 2 samples	local	local
	MORT_20_B	M3 (18)	local		local		local
MORT21	MORT_21_A	M1 (36)	local		local	probable breastfeeding signal	local	local
	MORT_21_B	M2 (37)	local		_		local		only 87Sr/86Sr
	MORT 21 C	M2 (37)	_		local		local		only δ18O
MORT22	MORT_22_A	M1 (46)	local		local	probable breastfeeding signal	local	local
	MORT_22_B	M3 (48)	local		local		local
MORT24	MORT_24_A	M1 (16)	local		local	probable breastfeeding signal	local	local
	MORT_24_B	M3 (28)	local		_		local		only 87Sr/86Sr
MORT25	MORT_25_A	M1 (36)	local		local	no breastfeeding signal or mobile?	local	local
	MORT_25_B	M3 (?)	local		local		local
NEK1	NEK_01_A	M1 (26)	local		_		local	local	only 87Sr/86Sr
	NEK_01_B	M3 (28)	local		_		local		only 87Sr/86Sr
POPI1	POPI_01_A	M1 (?)	local		breastfeeding signal	but still local	local	local
	POPI_01_B	M3 (?)	(site outlier)	local/regional	local		local
POPI2	POPI_02_A	M?	(site outlier)	local/regional	non-local		non-local	non-local
POPI3	POPI_03_B	Caninus	(site outlier)	local/regional	breastfeeding signal	looks local but it may just be because of the breastfeeding signal	site outlier?	site outlier / regional? / mobile
	POPI_03_A	M1 (36/46)	(site outlier)	local/regional	breastfeeding signal	looks local but it may just be because of the breastfeeding signal	site outlier?
	POPI_03_C	M3 (?)	(site outlier)	local/regional	non-local		non-local
POPI5	POPI_05_A	M1 (36)	(site outlier)	local/regional	breastfeeding signal	looks local but it may just be because of the breastfeeding signal	site outlier?	non-local
	POPI_05_B	M3 (38)	(site outlier)	local/regional	non-local		non-local
POPI6	POPI_06_A	M1 (46)	(site outlier)	local/regional	non-local	at least mobile	non-local	non-local / regional?
	POPI_06_B	M2 (47)	(site outlier)	local/regional	non-local		non-local
	POPI_06_C	M3 (28)	(site outlier)	local/regional	non-local		non-local
PULE1	PULE_01_A	M1 (36)	local		_		local	local	only 87Sr/86Sr
PULE2	PULE_02_B	M1 (46)	local		_		local	local	only 87Sr/86Sr
	PULE_02_A	m1 (74)	local		_		local		only 87Sr/86Sr
PULE3	PULE_03_A	m2 (75)	local		_		local	local	only 87Sr/86Sr
PULE4	PULE_04_A	m1 (64)	local		_		local	local	only 87Sr/86Sr
	PULE_04_B	M1 (Maxilla)	local		_		local		only 87Sr/86Sr
PULE5	PULE_05_A	M1 (Mandibula)	local		_		local	local	only 87Sr/86Sr
	PULE_05_B	M2 (Mandibula)	local		_		local		only 87Sr/86Sr
PULE7	PULE_07_B	M3 (Maxilla)	local		_		local	local	only 87Sr/86Sr
	PULE_07_A	PM (?)	local		_		local		only 87Sr/86Sr
PULE8	PULE_08_A	M1 (46)	local		_		local	local	only 87Sr/86Sr
	PULE_08_B	M3 (38)	local		_		local		only 87Sr/86Sr
PULE9	PULE_09_A	M1 (46)	local		_		local	local	only 87Sr/86Sr
	PULE_09_B	M3 (48)	local		_		local		only 87Sr/86Sr
PULE10	PULE_10_A	M1 (36)	local		_		local	mobile	only 87Sr/86Sr
	PULE_10_B	M2 (17)	local		_		local		only 87Sr/86Sr
PULE13	PULE_13_A	M2 (37)	local	mobile?	_		local	local but mobile?	only 87Sr/86Sr
	PULE_13_B	M3 (48)	local		_		local		only 87Sr/86Sr
PULE14	PULE_14_A	m1 (74)	local		_		local	local	only 87Sr/86Sr
PULE15	PULE_15_A	M1 (16)	local		_		local	local	only 87Sr/86Sr
	PULE_15_B	M3 (18)	local		_		local		only 87Sr/86Sr
PULE17	PULE_17_A	m1 (84)	local		_		local	local	only 87Sr/86Sr
PULE18	PULE_18_A	M1 (46)	local		_		local	local	only 87Sr/86Sr
	PULE_18_B	M2 (47)	local		_		local		only 87Sr/86Sr
	PULE_18_C	M3 (48)	local		_		local		only 87Sr/86Sr
PULE20	PULE_20_A	M1 (26)	local		_		local	local	only 87Sr/86Sr
	PULE_20_B	M2 (27)	local		_		local		only 87Sr/86Sr
PULE21	PULE_21_A	M1 (36)	local		_		local	local	only 87Sr/86Sr
	PULE_21_B	M3 (Maxilla)	local		_		local		only 87Sr/86Sr
PULE22	PULE_22_A	M1 (36)	local	mobile?	_		local	mobile	only 87Sr/86Sr
	PULE_22_B	M2 (37)	local		_		local		only 87Sr/86Sr
PULE23	PULE_23_A	M2 (17)	local		_		local	local	only 87Sr/86Sr
PULE24	PULE_24_A	M2 (37)	non-local		_		non-local	non-local	only 87Sr/86Sr
	PULE_24_B	M3 (18)	non-local		_		non-local		only 87Sr/86Sr
PULE25	PULE_25_A	M1 (36)	local		_		local	local	only 87Sr/86Sr
	PULE_25_B	M3 (38)	local		_		local		only 87Sr/86Sr
PULE26	PULE_26_A	M1 (36)	local		_		local	local	only 87Sr/86Sr
	PULE_26_B	M3 (28)	local		_		local		only 87Sr/86Sr
PULE21	PULE2_01_A	M1 (46)	local		_		local	local	only 87Sr/86Sr
	PULE2_01_C	M2 (47)	local		_		local		only 87Sr/86Sr
	PULE2_01_B	M3 (48)	local		_		local		only 87Sr/86Sr
PULE22	PULE2_02_A	M1 (46)	local		_		local	local	only 87Sr/86Sr
	PULE2_02_B	M3 (18)	local		_		local		only 87Sr/86Sr
PULE23	PULE2_03_A	M1 (16)	local		_		local	local	only 87Sr/86Sr
	PULE2_03_C	M2 (27)	local		_		local		only 87Sr/86Sr
	PULE2_03_B	M3 (48)	local		_		local		only 87Sr/86Sr
PULE 709_46	MA-164984	M1 (46)	local	but mobile?	_		local	mobile
	MA-164985	M3 (48)	local		_		local
PULE 718_36	MA-164986	M1 (36)	local		_		local	local
	MA-164987	M3 (38)	local		_		local
SAVÖ1	SAVÖ_01_B	M2 (47)	_		local		local	local	no strontium isotope baseline
SAVÖ3	SAVÖ_03_B	M3 (48)	_		local		local	local	no strontium isotope baseline
SEKU1	SEKU_01_A	M1 (46)	(site outlier)	local/regional	_		site outlier	site outlier / regional? / mobile	only 87Sr/86Sr
	SEKU_01_C	M2 (47)	non-local		_		non-local		only 87Sr/86Sr
SEKU3	SEKU_03_A	M1 (36)	(site outlier)	local/regional	_		site outlier	site outlier / regional?	only 87Sr/86Sr
	SEKU_03_B	M3 (38)	(site outlier)	local/regional	_		site outlier		only 87Sr/86Sr
SEKU4	SEKU_04_A	PM2 (25)	local		_		local	local	only 87Sr/86Sr
SEKU5	SEKU_05_A	M1 (16)	non-local		_		non-local	non-local	only 87Sr/86Sr
	SEKU_05_B	M3 (28)	local		_		local		only 87Sr/86Sr
SEKU6	SEKU_06_A	M1 (26)	non-local		_		non-local	non-local	only 87Sr/86Sr
	SEKU_06_B	M2 (27)	(site outlier)	local/regional	_		site outlier		only 87Sr/86Sr
SEKU7	SEKU_07_A	M1 (36)	local		_		local	mobile	only 87Sr/86Sr
	SEKU_07_B	M3 (38)	(site outlier)	local/regional	_		site outlier		only 87Sr/86Sr
SEKU8	SEKU_08_A	M1 (16)	(site outlier)	local/regional	_		site outlier	site outlier / regional?	only 87Sr/86Sr
SEKU10	SEKU_10_A	M1 (16)	(site outlier)	local/regional	_		site outlier	site outlier / regional?	only 87Sr/86Sr
	SEKU_10_B	M3 (18)	(site outlier)	local/regional	_		site outlier		only 87Sr/86Sr
SEKU11	SEKU_11_A	M1 (26)	non-local		_		non-local	non-local	only 87Sr/86Sr
	SEKU_11_B	M2 (27)	non-local		_		non-local		only 87Sr/86Sr
SZEG1	SZEG_01_A	M1 (36)	local	mobile	_		local	mobile	only 87Sr/86Sr
	SZEG_01_B	M3 (38)	non-local		_		non-local		only 87Sr/86Sr
SZEH2	SZEH_02_A	M1 (16)	local		_		local	local	only 87Sr/86Sr
	SZEH_02_B	M2 (17)	local		_		local		only 87Sr/86Sr
	SZEH_02_C	M3 (48)	local		_		local		only 87Sr/86Sr
SZEH3	SZEH_03_A	M1 (36)	local	mobile	_		local	mobile	only 87Sr/86Sr
	SZEH_03_B	M3 (48)	local		_		local		only 87Sr/86Sr
SZEH4	SZEH_04_A	M1 (36)	non-local		_		non-local	non-local	only 87Sr/86Sr
	SZEH_04_B	M2 (27)	non-local		_		non-local		only 87Sr/86Sr
	SZEH_04_C	M3 (28)	non-local		_		non-local		only 87Sr/86Sr
SZEH5	SZEH_05_A	M1 (26)	(site outlier)	local/regional	_		site outlier	site outlier / regional?	only 87Sr/86Sr
	SZEH_05_B	M2 (27)	(site outlier)	local/regional	_		site outlier		only 87Sr/86Sr
	SZEH_05_C	M3 (18/28)	(site outlier)	local/regional	_		site outlier		only 87Sr/86Sr
SZEH6	SZEH_06_A	M1 (16)	non-local		_		non-local	non-local	only 87Sr/86Sr
SZEH8	SZEH_08_A	M2 (47)	non-local		_		non-local	non-local	only 87Sr/86Sr
	SZEH_08_B	M3 (48)	(site outlier)	local/regional	_		site outlier		only 87Sr/86Sr
SZEH9	SZEH_09_A	M1 (16)	local		_		local	local	only 87Sr/86Sr
TIBO1	TIBO_01_A	m1 (74) ?	local		_		local	local	only 87Sr/86Sr
TIBO2	TIBO_02_A	M1 (16)	local		_		local	mobile	only 87Sr/86Sr
	TIBO_02_B	M3 (Maxilla)	local		non-local		non-local
TIBO3	TIBO_03_A	M1 (36)	local		local	probable breastfeeding signal	local	local
TIBO4	TIBO_04_A	M1 (36)	local?		local?	probable breastfeeding signal	local	local
	TIBO_04_B	M2 (37)	local?		_		local		only 87Sr/86Sr
TIBO5	TIBO_05_A	M1 (Mandibula)	local?		local	probable breastfeeding signal	local	local
TIDO1	TIDO_01_A	M1 (46)	local		local?	probable breastfeeding signal	local	local
TIDO2	TIDO_02_A	M1 (26)	non-local		local	probable breastfeeding signal	non-local	non-local
TIDO3	TIDO_03_A	M1 (36)	local	mobile	breastfeeding signal	looks non-local but it may just be because of the breastfeeding signal	local	mobile
	TIDO_03_B	M2 (17)	non-local		local		non-local
TIDO4	TIDO_04_A	M2 (47)	non-local	mobile	_		non-local	non-local	only 87Sr/86Sr
	TIDO_04_B	M3 (48)	local		non-local		non-local
TIDO5	TIDO_05_A	M1 (36)	local		breastfeeding signal	but still local	local	local
	TIDO_05_B	M3 (38)	local		local		local
TIHA1	TIHA_01_A	M1 (46)	_	regional?	local	but mobile	local	local / regional / mobile
	TIHA_01_B	M3 (48)	_	regional?	local		local
TISO1	TISO_01_A	M1/2 (36/37)	non-local		_		non-local	non-local	only 87Sr/86Sr
	TISO_01_B	M3 (38)	non-local		_		non-local		only 87Sr/86Sr
TISO3	TISO_03_A	M1 (16)	non-local		_		non-local	non-local	only 87Sr/86Sr
	TISO_03_B	M3 (18)	non-local		_		non-local		only 87Sr/86Sr
TISO4	TISO_04_A	M1 (36)	non-local		_		non-local	non-local	only 87Sr/86Sr
	TISO_04_B	PM1 (34)	non-local		_		non-local		only 87Sr/86Sr
TISO5	TISO_05_A	M1/M2 (26/27)	local	mobile	_		local	mobile	only 87Sr/86Sr
	TISO_05_B	M2/M3 (27/28)	non-local		_		non-local		only 87Sr/86Sr
TISO6	TISO_06_A	M1 (36)	non-local	mobile	_		non-local	non-local	only 87Sr/86Sr
	TISO_06_B	M2 (37)	non-local		_		non-local		only 87Sr/86Sr
	TISO_06_C	M3 (48)	local		_		local		only 87Sr/86Sr
TISO7	TISO_07_A	M1 (46)	non-local	mobile	_		non-local	non-local	only 87Sr/86Sr
	TISO_07_B	M2 (47)	local		_		local		only 87Sr/86Sr
	TISO_07_C	M3 (Maxilla)	local		_		local		only 87Sr/86Sr
TISO10	TISO_10_A	M1 (36)	local		_		local	local	only 87Sr/86Sr
	TISO_10_B	M1 (46)	local		_		local		only 87Sr/86Sr
TISO11	TISO_11_A	M1 (46)	local		_		local	local	only 87Sr/86Sr
	TISO_11_B	M3 (18)	local		_		local		only 87Sr/86Sr
TISO13	TISO_13_A	M2 (47)	local		_		local	local	only 87Sr/86Sr
	TISO_13_B	M3 Mandibula	local		_		local		only 87Sr/86Sr
TISO14	TISO_14_B	M1 (36)	local		_		local	local	only 87Sr/86Sr
	TISO_14_A	m2 (85)	local		_		local		only 87Sr/86Sr
TISO15	TISO_15_A	m2 (85)	local		_		local	local	only 87Sr/86Sr
TISO17	TISO_17_A	M1 (36)	non-local		_		non-local	non-local	only 87Sr/86Sr
	TISO_17_B	M3 (48)	non-local		_		non-local		only 87Sr/86Sr
TITE1	TITE_01_A	PM1/2 (14/15)	non-local		local		non-local	non-local
TITE2	TITE_02_A	M1 (16)	local		local	probable breastfeeding signal	local	local
TITE3	TITE_03_B	M1 (46)	local		local	particularly short or long breastfeeding period	local	local	particularly short or long breastfeeding period
	TITE_03_C	M2 (27)	local		local		local
	TITE_03_A	PM	local		_		local		only 87Sr/86Sr
TITE4	TITE_04_A	M1 (36)	local		local	no breastfeeding signal or mobile?	local	local (but mobile?)
	TITE_04_B	M3 (38)	local		local		local
TOLM1	TOLM_01_A	Incisivus	local		non-local?	looks non-local but it may just be because of the breastfeeding signal	local	local
TOLM2	TOLM_02_A	M2 (47)	local		non-local		non-local	non-local
	TOLM_02_B	M3 (48)	local		non-local		non-local
TOLM4	TOLM_04_A	M2 (37)	local	mobile	local		local	mobile
	TOLM_04_B	M3 (38)	local		_	only one sample	local
TOPE1	TOPE_01_A	M1 (46)	local		_		local	local	only 87Sr/86Sr
	TOPE_01_B	M3 (Maxilla)	local		_		local		only 87Sr/86Sr
TOPE2	TOPE_02_A	M1 (46)	local		_		local	local	only 87Sr/86Sr
	TOPE_02_B	M3 (38)	local		_		local		only 87Sr/86Sr
TOPE4	TOPE_04_A	M1 (26)	(site outlier)	local/regional	_		site outlier	site outlier / regional?	only 87Sr/86Sr
TOPE6	TOPE_06_A	M1 (36)	(site outlier)	local/regional	_		site outlier	site outlier / regional?	only 87Sr/86Sr
	TOPE_06_B	M3 (28)	(site outlier)	local/regional	_		site outlier		only 87Sr/86Sr
TOPE7	TOPE_07_A	M1 (36)	(site outlier)	local/regional	_		site outlier	site outlier / regional?	only 87Sr/86Sr
	TOPE_07_B	M3 (48)	(site outlier)	local/regional	_		site outlier		only 87Sr/86Sr
TOPE8	TOPE_08_A	M1 (46)	local		_		local	local	only 87Sr/86Sr
TOPE9	TOPE_09_A	M1 (46)	local		_		local	local	only 87Sr/86Sr
	TOPE_09_B	M2 (47)	local		_		local		only 87Sr/86Sr
TOPE11	TOPE_11_A	M1 (46)	local	mobile	breastfeeding signal?	looks local but it may just be because of the breastfeeding signal	local	mobile
	TOPE_11_B	M3 (Mandibula)	site outlier		non-local		non-local
TOPE13	TOPE_13_A	M3 (48)	local		non-local		non-local	non-local
VEGI1	VEGI_01_A	C (43)	local		local	probable breastfeeding signal	local	local
	VEGI_01_B	M2 (17)	local		local		local
VEGI2	VEGI_02_A	M1 (46)	local		local	probable breastfeeding signal	local	local
	VEGI_02_B	M2 (47)	local		local		local
VEGI3	VEGI_03_A	M1 (46)	non-local		_		non-local	non-local	only 87Sr/86Sr
VEGI4	VEGI_04_A	C (33)	local		_		local	local	only 87Sr/86Sr
VEGI5	VEGI_05_A	M1 (36)	local		local	mobile	local	mobile
	VEGI_05_B	M3 (38)	local		local		local
VEGI6	VEGI_06_A	M1 (36)	local		local?	probable breastfeeding signal	local	local
	VEGI_06_B	M3 (38)	local		_		local		only 87Sr/86Sr
VEGI7	VEGI_07_A	M1 (26)	non-local		_		non-local	non-local	only 87Sr/86Sr
	VEGI_07_B	m2 (65)	non-local		_		non-local		only 87Sr/86Sr
VEGI8	VEGI_08_A	PM1 (34)	local		_		local	local	only 87Sr/86Sr
VEGI9	VEGI_09_A	M1 (36)	non-local	mobile	_		non-local	non-local	only 87Sr/86Sr
	VEGI_09_B	M1 (38)	local		_		local		only 87Sr/86Sr
VEGI10	VEGI_10_A	M1 (36)	non-local	at least two times mobile?	_		non-local	non-local	only 87Sr/86Sr: at least two times mobile
	VEGI_10_B	M1 (38)	non-local		_		non-local
VEGI11	VEGI_11_A	M1 (26)	(site outlier)	local/regional	_		site outlier	site outlier / regional?	only 87Sr/86Sr
VEGI12	VEGI_12_A	M1 (36)	local		_		local	local	only 87Sr/86Sr
VEGI13	VEGI_13_A	M1 (36)	non-local		_		non-local	non-local	only 87Sr/86Sr
	VEGI_13_B	M2 (37)	non-local		_		non-local		only 87Sr/86Sr
VEGI17	VEGI_17_A	M1 (46)	non-local	at least two times mobile?	_		non-local	non-local	only 87Sr/86Sr
	VEGI_17_B	M3 (48)	non-local		_		non-local		only 87Sr/86Sr
VEGI18	VEGI_18_A	M1 (36)	local		_		local	local	only 87Sr/86Sr
VEGI19	VEGI_19_A	M1 (36)	non-local	mobile	_		non-local	non-local	only 87Sr/86Sr
	VEGI_19_B	M2 (37)	local		_		local		only 87Sr/86Sr
VEGI20	VEGI_20_A	M1 (36)	local		_		local	local	only 87Sr/86Sr
	VEGI_20_B	M2 (37)	local		_		local		only 87Sr/86Sr
VEGI21	VEGI_21_A	M1 (36)	local	mobile	_		local	mobile	only 87Sr/86Sr
	VEGI_21_C	M2 (37)	local		_		local		only 87Sr/86Sr
	VEGI_21_B	M3 (38)	local		_		local		only 87Sr/86Sr
VEGI22	VEGI_22_A	M1 (46)	non-local	at least two times mobile?	_		non-local	non-local	only 87Sr/86Sr: at least two times mobile
	VEGI_22_B	M3 (48)	non-local		_		non-local
VEGI23	VEGI_23_A	M1 (46)	local		_		local	local	only 87Sr/86Sr
VEGI25	VEGI_25_A	M1 (46)	local		_		local	local	only 87Sr/86Sr
	VEGI_25_B	M2 (47)	local		_		local		only 87Sr/86Sr
VEJ1	VEJ_01_D	M1 (36)	non-local		_		non-local	non-local	only 87Sr/86Sr
	VEJ_01_A	M2 (37)	non-local		_		non-local		only 87Sr/86Sr
	VEJ_01_B	M3 (38)	local		_		local		only 87Sr/86Sr
VEJ2	VEJ_02_B	M3 (38)	local		_		local	local	only 87Sr/86Sr
VEJ3	VEJ_03_A	(Deciduous tooth)	local		_		local	local	only 87Sr/86Sr
VEJ4	VEJ_04_A	M1 (36)	local		_		local	local	only 87Sr/86Sr
	VEJ_04_C	M2 (37)	local		_		local		only 87Sr/86Sr
VEJ5	VEJ_05_A	M2 (37)	local		_		local	local	only 87Sr/86Sr
	VEJ_05_C	M2 (37)	local		_		local		only 87Sr/86Sr
	VEJ_05_B	M3 (38)	local		_		local		only 87Sr/86Sr
VEJ6	VEJ_06_D	M1 (36)	local	mobile	_		local	mobile	only 87Sr/86Sr
	VEJ_06_A	M2 (37)	non-local		_		non-local		only 87Sr/86Sr
	VEJ_06_B	M3 (38)	local		_		local		only 87Sr/86Sr
VEJ7	VEJ_07_D	M1 (36)	local	mobile	_		local	mobile	only 87Sr/86Sr
	VEJ_07_A	M2 (37)	local		_		local		only 87Sr/86Sr
	VEJ_07_B	M3 (38)	non-local?		_		non-local?		only 87Sr/86Sr
VEJ8	VEJ_08_A	M3 (?)	(site outlier)	local/regional	_		site outlier	site outlier / regional?	only 87Sr/86Sr
VEJ9	VEJ_09_A	no data	(site outlier)	local/regional	_		site outlier	site outlier / regional?	only 87Sr/86Sr
VEJ10	VEJ_10_A	M1 (36)	local		_		local	local	only 87Sr/86Sr
	VEJ_10_B	M3 (38)	local		_		local		only 87Sr/86Sr
VEJ11	VEJ_11_A	M1 (46)	local	mobile?	_		local	mobile	only 87Sr/86Sr
	VEJ_11_B	M3 (48)	local		_		local		only 87Sr/86Sr
VEJ12	VEJ_12_B	M3 (38)	local		_		local	local	only 87Sr/86Sr
VISO1	VISO_01_A	M1 (26)	_	regional?			_	(regional?)	only 87Sr/86Sr: no baseline
	VISO_01_C	no data	_	regional?			_		only 87Sr/86Sr: no baseline
	VISO_01_B	PM (?)	_	regional?			_		only 87Sr/86Sr: no baseline
RADO1	RADO_01_A	M1 (46)	_		_		_	_	only 87Sr/86Sr: no baseline
	RADO_01_B	M2 (47)	_		_		_		only 87Sr/86Sr: no baseline
STANKO1	STANKO 1A	M2 (27)	_		non-local?	baseline range reliable?	non-local?	non-local	only δ18O: baseline range reliable?
	STANKO 1B	M3 (38)	_		non-local?	baseline range reliable?	non-local?		only δ18O: baseline range reliable?
VINJ1	VINJ_01_A	M1 (16)	non-local		non-local		non-local	non-local
VINJ2	VINJ_02_A	M1 (26)	non-local		local		non-local	non-local
	VINJ_02_B	PM1 (24)	non-local		local		non-local
VINJ4	VINJ_04_A	C (13)	non-local		non-local		non-local	non-local
VINK1	VINK_01_A	M1 (26)	local				local	local	only 87Sr/86Sr
	VINK_01_B	M2 (27)	local				local		only 87Sr/86Sr
VINK2	VINK_02_A	M1 (16)	local				local	mobile	only 87Sr/86Sr
	VINK_02_B	M3 (48)	non-local		non-local		non-local
VINK3	VINK_03_A	M1 (36)	local		non-local?	no breastfeeding signal or mobile?	local?	local?
	VINK_03_B	M3 (18)	local		non-local?		local?
VINK5	VINK_05_A	M2 (17)	local		local		local	local
	VINK_05_B	M3 (18)	local		local		local
VINK6	VINK_06_A	M1 (16)	local		breastfeeding signal	looks local but it may just be because of the breastfeeding signal	local	mobile
	VINK_06_B	M3 (28)	local		non-local		non-local
VUKG1	VUKG_01_A	M1 (26)	local		non-local?	mobile	local	mobile
	VUKG_01_B	M3 (38)	local		local		local
VUKG3	VUKG_03_A	M1 (26)	local		local	probable breastfeeding signal	local	local
VUKG4	VUKG_04_A	M1 (36)	local		breastfeeding signal	but still local	local	local
	VUKG_04_B	M3 (18)	local		local		local
